# Supplementary material for: PRMT5 is an actionable therapeutic target in CDK4/6 inhibitor-resistant ER+/RB-deficient breast cancer
Source: Nat Commun. 2024 Mar 13;15:2287. doi: 10.1038/s41467-024-46495-2 (PMC10937713; doi:10.1038/s41467-024-46495-2)
Supplement: Supplementary file 5 — Supplementary Data 1 [file 41467_2024_46495_MOESM5_ESM.xlsx]

## Sheet: Suppl Table 1
Analysis of the genome-wide CRISPR screen
WT										RBKO
Gene	sgRNA	treatment|beta	treatment|z	treatment|p-value	treatment|fdr	treatment|wald-p-value	treatment|wald-fdr			Gene	sgRNA	treatment|beta	treatment|z	treatment|p-value	treatment|fdr	treatment|wald-p-value	treatment|wald-fdr		Gene	Relative essentiality (βRBKO-βWT)
A1BG	4	-0.11225	-0.93786	0.35552	0.71556	0.34832	0.59021			A1BG	4	0.079174	1.0908	0.30006	0.61953	0.27534	0.47987		PRPF19	-1.3165
NAT1	4	-0.11179	-1.0454	0.35751	0.7173	0.29586	0.54101			NAT1	4	0.015103	0.19234	0.77115	0.91683	0.84748	0.91687		PRMT5	-1.2484
ACADL	4	0.013481	0.12822	0.96249	0.9917	0.89797	0.95441			ACADL	4	-0.07818	-1.1011	0.48878	0.76857	0.27086	0.47583		POLR3A	-1.2427
APRT	4	-0.15864	-2.0948	0.20897	0.56911	0.036185	0.16541			APRT	4	-0.22018	-2.6205	0.066028	0.26123	0.0087804	0.050185		NEDD8	-1.1665
KCND2	4	-0.0053477	-0.092707	0.91828	0.9816	0.92614	0.96618			KCND2	4	-0.021806	-0.26732	0.91357	0.97097	0.78922	0.88315		TXN	-1.16152
KCND3	4	0.12732	1.2769	0.31539	0.67764	0.20163	0.44			KCND3	4	0.099492	1.7044	0.20086	0.50673	0.088308	0.23432		C19orf52	-1.1602
KCNE1	4	0.09793	0.98865	0.45357	0.78652	0.32283	0.56651			KCNE1	4	0.15918	1.696	0.045048	0.20056	0.08988	0.237		SRSF7	-1.14226
KCNF1	4	-0.10593	-1.2505	0.3799	0.7338	0.2111	0.45133			KCNF1	4	-0.017096	-0.33963	0.95197	0.98383	0.73414	0.84813		SNRPF	-1.1288
KLK3	4	0.15943	1.0564	0.2017	0.56032	0.2908	0.53564			KLK3	4	0.045369	1.0427	0.52179	0.78944	0.29707	0.50291		YRDC	-1.0773
KCNG1	4	-0.034759	-0.69164	0.74028	0.92841	0.48916	0.70535			KCNG1	4	-0.24445	-1.9795	0.046304	0.20439	0.047759	0.15995		TAF6	-1.0729
KCNH1	4	-0.03362	-0.43901	0.74661	0.92944	0.66065	0.826			KCNH1	4	0.028836	0.49944	0.65458	0.86402	0.61747	0.77141		METTL3	-1.06368
KCNH2	4	0.09227	1.089	0.48402	0.80813	0.27615	0.52182			KCNH2	4	0.1856	2.1419	0.019777	0.1085	0.0322	0.12421		PHB2	-1.0622
KCNJ1	4	-0.21089	-2.3508	0.10768	0.39884	0.018732	0.11009			KCNJ1	4	-0.27498	-2.9084	0.028515	0.14331	0.0036333	0.02554		MRPS21	-1.0594
KCNJ2	4	0.081554	0.81527	0.54293	0.8393	0.41492	0.64723			KCNJ2	4	-0.038945	-0.37831	0.76791	0.91521	0.7052	0.82853		NUP205	-1.04026
KCNJ3	4	0.078253	0.95438	0.56255	0.8503	0.33989	0.58326			KCNJ3	4	0.062315	1.0982	0.39968	0.70549	0.2721	0.47688		EEF1A1	-1.033
KCNJ4	4	-0.25578	-1.5474	0.057343	0.26802	0.12177	0.33333			KCNJ4	4	0.002986	0.048259	0.8748	0.95806	0.96151	0.98044		IARS	-1.031
KCNJ5	4	0.00368	0.043897	0.97447	0.99503	0.96499	0.98346			KCNJ5	4	-0.029863	-0.68193	0.84618	0.94834	0.49528	0.68015		POLR2A	-1.02849
KCNJ8	4	-0.16284	-1.4372	0.19824	0.5546	0.15065	0.37606			KCNJ8	4	-0.026577	-0.41233	0.87176	0.95693	0.68009	0.81196		GNB2L1	-1.0219
KCNJ9	4	0.002332	0.026076	0.96678	0.99275	0.9792	0.99085			KCNJ9	4	0.012126	0.26631	0.79663	0.92695	0.79	0.8833		POLR3B	-1.01971
FAS	4	0.017106	0.21715	0.94062	0.98769	0.82809	0.91827			FAS	4	-0.067679	-1.0717	0.55638	0.81157	0.28387	0.48958		DHX15	-1.0197
KCNJ10	4	-0.19506	-1.5869	0.13352	0.4524	0.11252	0.31782			KCNJ10	4	-0.22302	-1.8826	0.063726	0.25599	0.059751	0.18428		XPO1	-1.0168
KCNJ11	4	0.17969	2.126	0.14461	0.4725	0.033505	0.15742			KCNJ11	4	0.0086214	0.26425	0.82724	0.94064	0.79159	0.88391		BUB3	-1.007
KCNJ12	4	-0.056394	-0.77359	0.61377	0.87597	0.43918	0.66718			KCNJ12	4	-0.094285	-1.7504	0.39999	0.70578	0.080043	0.22041		SUPT16H	-1.00018
KCNJ13	4	0.03826	0.78649	0.80239	0.94908	0.43158	0.66212			KCNJ13	4	0.010719	0.1874	0.8094	0.9328	0.85135	0.91895		KIF18A	-0.99881
KCNJ14	4	-0.080444	-0.7681	0.49045	0.812	0.44243	0.67006			KCNJ14	4	0.038809	0.64441	0.5739	0.82091	0.51931	0.69774		UHRF1	-0.99867
KCNJ15	4	0.18455	1.186	0.13389	0.453	0.23563	0.47893			KCNJ15	4	0.0055806	0.068595	0.85387	0.95105	0.94531	0.97138		RBBP4	-0.98741
KCNJ16	4	0.10912	0.92908	0.39607	0.74245	0.35285	0.59349			KCNJ16	4	-0.14278	-2.4773	0.20494	0.51162	0.013239	0.067893		CCDC51	-0.98455
KCNK1	4	-0.12322	-1.0788	0.31418	0.67647	0.28069	0.52649			KCNK1	4	0.15515	1.7818	0.050646	0.21724	0.074789	0.21178		POLR2L	-0.978
KCNK2	4	0.12569	0.916	0.32229	0.68429	0.35967	0.60001			KCNK2	4	-0.011639	-0.20564	0.99697	0.99942	0.83707	0.91113		SOD2	-0.9719
KCNK3	4	0.0054843	0.049347	0.98462	0.99661	0.96064	0.98131			KCNK3	4	0.0084411	0.1647	0.82886	0.94126	0.86918	0.92943		METTL17	-0.9714
FASLG	4	-0.048891	-0.35019	0.65537	0.8926	0.72619	0.86289			FASLG	4	-0.18032	-1.8483	0.11783	0.37716	0.064564	0.19284		UROD	-0.96156
KCNMA1	4	-0.25594	-1.2057	0.057239	0.26801	0.22792	0.47043			KCNMA1	4	-0.070759	-0.26601	0.53623	0.79945	0.79023	0.8833		CHD8	-0.95187
KCNMB1	4	-0.18617	-1.9512	0.14875	0.47878	0.051036	0.20066			KCNMB1	4	-0.016945	-0.27576	0.95302	0.98438	0.78273	0.87914		GTF3A	-0.937994
ACADM	4	-0.18413	-1.667	0.15309	0.48605	0.095513	0.2898			ACADM	4	-0.094458	-0.86396	0.39889	0.70514	0.38761	0.59083		RPAP3	-0.93423
KCNN1	4	-0.2484	-1.9652	0.062941	0.28303	0.049391	0.19682			KCNN1	4	-0.021413	-0.31319	0.9165	0.97155	0.75414	0.86222		COA6	-0.93416
KCNN2	4	-0.10525	-1.679	0.38272	0.73518	0.093158	0.2856			KCNN2	4	-0.039575	-0.52435	0.76299	0.91374	0.60003	0.75945		DDX10	-0.92456
KCNN3	4	0.060474	0.68328	0.66442	0.89675	0.49443	0.71023			KCNN3	4	-0.023698	-0.29553	0.8963	0.96496	0.76759	0.87032		ATP5A1	-0.9212
KCNN4	4	-0.16226	-2.2354	0.19965	0.55741	0.02539	0.13368			KCNN4	4	-0.040642	-0.75971	0.75462	0.90945	0.44743	0.64139		GLRX5	-0.9203
KCNQ1	4	0.074145	0.6419	0.58416	0.86196	0.52094	0.73163			KCNQ1	4	-0.10387	-1.4568	0.35076	0.66278	0.14518	0.32077		PRPF4	-0.91788
KCNQ2	4	-0.0016963	-0.026354	0.94245	0.9881	0.97897	0.99079			KCNQ2	4	-0.082277	-1.1146	0.46623	0.75472	0.26501	0.46843		TIMM10	-0.9157
KCNQ3	4	-0.034877	-0.394	0.73955	0.92816	0.69358	0.84667			KCNQ3	4	-0.12617	-1.4168	0.26087	0.5797	0.15654	0.33648		PHB	-0.9143
KCNS1	4	-0.17721	-1.7048	0.16606	0.50622	0.08823	0.27648			KCNS1	4	-0.38496	-2.9175	0.0050751	0.034532	0.0035283	0.025041		PCNA	-0.912
SHROOM2	4	0.34836	1.4515	0.0054936	0.044968	0.14663	0.36997			SHROOM2	4	0.14931	1.5966	0.059802	0.24486	0.11036	0.27055		CARM1	-0.903535
KCNS2	4	-0.22241	-1.6265	0.092032	0.36494	0.10383	0.30308			KCNS2	4	-0.14381	-1.5298	0.20211	0.50755	0.12606	0.29479		RPS13	-0.9028
KCNS3	4	0.12672	1.6192	0.31785	0.67934	0.1054	0.30564			KCNS3	4	0.08913	2.0253	0.24795	0.5637	0.042832	0.14909		ATP6V0C	-0.9
KDR	4	0.071198	0.97468	0.601	0.87029	0.32972	0.57316			KDR	4	-0.07846	-0.94357	0.48752	0.7678	0.34539	0.55103		ORAOV1	-0.89924
KEL	4	0.037832	0.58038	0.80532	0.95024	0.56166	0.76205			KEL	4	0.12	1.4635	0.12594	0.39208	0.14334	0.31845		NME6	-0.89584
KHK	4	0.084899	0.66812	0.52409	0.82943	0.50406	0.71764			KHK	4	-0.074105	-0.88757	0.51379	0.78491	0.37477	0.5785		CHURC1-FNTB	-0.8956
KIF2A	4	-0.67349	-4.0501	0	0	5.1197e-05	0.0017336			KIF2A	4	-0.40292	-2.9627	0.0037671	0.026519	0.0030499	0.022403		XRCC5	-0.89005
KIF3C	4	-0.073582	-0.76114	0.52336	0.82943	0.44658	0.6733			KIF3C	4	-0.015306	-0.23374	0.96667	0.98871	0.81519	0.89818		BOLA3	-0.88468
KIF5A	4	-0.12436	-1.1805	0.31005	0.6728	0.23779	0.48124			KIF5A	4	-0.11514	-1.247	0.30226	0.62092	0.21239	0.40806		MED30	-0.8843
KIF5B	4	0.054859	0.86999	0.69801	0.91205	0.3843	0.62221			KIF5B	4	0.065428	1.4576	0.3788	0.68795	0.14496	0.32046		CIAO1	-0.87594
KIF5C	4	-0.014873	-0.26203	0.8613	0.96581	0.7933	0.8991			KIF5C	4	-0.057305	-1.246	0.62941	0.85064	0.21276	0.40844		NCAPD2	-0.8739
AQP1	4	0.12619	1.2734	0.3202	0.68243	0.20289	0.44147			AQP1	4	-0.03915	-0.75121	0.76644	0.91507	0.45253	0.64572		CEBPZ	-0.87337
KIFC3	4	0.056676	0.6595	0.68671	0.90667	0.50958	0.72209			KIFC3	4	0.083087	1.7822	0.27929	0.60011	0.074709	0.21176		PSMA6	-0.8724
KIR2DL3	4	0.2086	0.80226	0.089259	0.35773	0.4224	0.65366			KIR2DL3	4	-0.13576	-1.0981	0.22707	0.53967	0.27216	0.47688		SART3	-0.86995
KIR2DL4	4	-0.051394	-0.28952	0.64197	0.88874	0.77218	0.8887			KIR2DL4	4	-0.021481	-0.15454	0.91608	0.97155	0.87719	0.93393		RPS24	-0.86808
KIR2DS4	4	0.084779	1.2142	0.52467	0.82965	0.22466	0.46706			KIR2DS4	4	0.08757	2.0555	0.25569	0.57351	0.039832	0.1427		SSRP1	-0.86789
KIR3DL1	4	0.074634	1.6814	0.58118	0.86011	0.092692	0.28506			KIR3DL1	4	0.21779	2.5522	0.0065401	0.043014	0.010704	0.058597		DAD1	-0.8675
KIR3DL2	4	-0.077873	-0.45069	0.50264	0.8205	0.65221	0.82085			KIR3DL2	4	-0.13354	-0.84225	0.23424	0.54765	0.39965	0.60172		DCTN6	-0.86588
KISS1	4	-0.13744	-1.6081	0.26898	0.63427	0.10781	0.30994			KISS1	4	-0.017244	-0.26678	0.95066	0.98349	0.78964	0.88315		TOP2A	-0.8613
KIT	4	0.23358	1.6922	0.05546	0.2627	0.090616	0.28154			KIT	4	0.11694	1.4535	0.1353	0.40931	0.14609	0.32179		TUBG1	-0.86063
KLK1	4	0.058426	0.38236	0.67635	0.90216	0.70219	0.851			KLK1	4	0.026125	0.24814	0.67572	0.87134	0.80402	0.89137		SMC3	-0.85644
AQP2	4	0.064514	0.31526	0.64014	0.8877	0.75256	0.87755			AQP2	4	-0.022528	-0.21122	0.90656	0.9688	0.83271	0.90873		POLR3K	-0.8553
KLK2	4	-0.12837	-1.7416	0.29713	0.65974	0.081581	0.26427			KLK2	4	-0.11553	-1.2757	0.30095	0.6203	0.20207	0.39547		KDM2A	-0.84807
KLKB1	4	0.027205	0.35875	0.87673	0.96979	0.71978	0.85988			KLKB1	4	-0.012904	-0.17163	0.98697	0.9962	0.86373	0.92648		RARS2	-0.84773
KLRB1	4	0.26173	1.4269	0.031968	0.17986	0.15362	0.38009			KLRB1	4	0.094143	1.3452	0.22451	0.53664	0.17857	0.36452		POLR2I	-0.8462
KLRC1	4	0.23064	1.2714	0.058965	0.27275	0.20359	0.44236			KLRC1	4	0.11207	1.8936	0.15288	0.43833	0.058275	0.1814		SLMO2	-0.841
KLRC2	4	-0.0018381	-0.026316	0.94166	0.98803	0.97901	0.99079			KLRC2	4	0.01741	0.26558	0.75336	0.9092	0.79056	0.88357		RPL10	-0.839
KLRC3	4	0.13756	0.64784	0.27557	0.63912	0.51709	0.72821			KLRC3	4	0.12603	1.9615	0.10925	0.36156	0.049818	0.16422		LIAS	-0.83664
KLRD1	4	0.11027	1.0774	0.39099	0.73984	0.28131	0.52713			KLRD1	4	0.076745	0.91421	0.31199	0.6306	0.36061	0.56476		POLR2F	-0.83458
KNG1	4	-0.1158	-1.1666	0.34197	0.70389	0.24336	0.48616			KNG1	4	-0.19213	-2.0379	0.099199	0.34064	0.041556	0.14665		AURKB	-0.83108
KLC1	4	0.010354	0.23941	0.98336	0.99656	0.81079	0.90927			KLC1	4	0.026395	0.43991	0.67389	0.87066	0.66	0.79981		LSM2	-0.82644
KIF11	4	-0.47187	-2.7214	0.0014127	0.013664	0.0065013	0.053376			KIF11	4	-1.1411	-5.2553	0	0	1.4778e-07	6.6775e-06		KPNB1	-0.8209
AQP3	4	0.097021	0.98976	0.45838	0.78999	0.32229	0.56608			AQP3	4	0.0085619	0.17748	0.82766	0.94082	0.85913	0.92313		VPS13D	-0.82058
KIFC1	4	0.012838	0.24993	0.96594	0.99275	0.80264	0.90479			KIFC1	4	-0.053671	-0.80599	0.65557	0.86456	0.42025	0.61836		POLR2J	-0.8197
KIF25	4	-0.068024	-0.63688	0.55161	0.84498	0.5242	0.73395			KIF25	4	0.023745	0.26916	0.69748	0.8839	0.78781	0.88235		DYRK1A	-0.812068
KIF22	4	0.016998	0.12742	0.94151	0.98803	0.89861	0.9546			KIF22	4	-0.22815	-1.8074	0.058808	0.24182	0.0707	0.20388		RPL26	-0.81166
KPNA1	4	0.10261	0.72521	0.4285	0.76456	0.46832	0.68934			KPNA1	4	-0.066451	-0.91652	0.56469	0.81653	0.35939	0.56355		RPSA	-0.80875
KPNB1	4	-1.1329	-3.2472	0	0	0.0011655	0.015237			KPNB1	4	-1.9538	-5.6542	0	0	1.5654e-08	1.1633e-06		EIF4A1	-0.7978
KPNA2	4	-0.049211	-0.63068	0.65369	0.89234	0.52825	0.73691			KPNA2	4	-0.097989	-0.95399	0.38006	0.68859	0.34009	0.54683		MTIF2	-0.79559
KPNA3	4	0.090569	0.52213	0.49364	0.8142	0.60158	0.78769			KPNA3	4	-0.15167	-2.098	0.18171	0.48016	0.035901	0.1335		C12orf45	-0.79508
KPNA4	4	-0.21806	-2.3114	0.098572	0.38022	0.020809	0.11743			KPNA4	4	-0.38924	-3.1631	0.0048135	0.033046	0.001561	0.013225		NARFL	-0.7926
KPNA5	4	0.1013	1.1453	0.43588	0.77143	0.25209	0.49651			KPNA5	4	0.13255	1.8198	0.093915	0.32839	0.068796	0.20063		DPH3	-0.7906
TNPO1	4	-1.2718	-4.47	0	0	7.8204e-06	0.00044618			TNPO1	4	-1.1387	-4.4688	0	0	7.8669e-06	0.00016819		RPL38	-0.79027
AQP4	4	-0.13792	-1.1522	0.26772	0.63263	0.24925	0.49296			AQP4	4	-0.016082	-0.26526	0.95982	0.9864	0.79081	0.8837		EIF3D	-0.78932
IPO5	4	-0.41051	-3.6298	0.005232	0.043215	0.00028364	0.0055438			IPO5	4	-0.10707	-1.246	0.33616	0.65011	0.21278	0.40844		PPP4C	-0.7893
KRAS	4	0.088923	1.0942	0.50343	0.82071	0.27385	0.51977			KRAS	4	0.05322	0.83711	0.46581	0.75472	0.40253	0.60441		RABGGTA	-0.789
KRTAP5-9	4	0.04055	0.29606	0.78695	0.944	0.76719	0.88618			KRTAP5-9	4	-0.073888	-0.85685	0.51536	0.78567	0.39153	0.59443		TELO2	-0.78872
KRT1	4	-0.23097	-2.2622	0.081463	0.33665	0.023687	0.12753			KRT1	4	-0.32031	-3.5138	0.014022	0.082259	0.00044179	0.0047727		ALG2	-0.7885
KRT3	4	-0.090819	-1.4498	0.44169	0.77594	0.14712	0.37073			KRT3	4	-0.10746	-1.2445	0.33459	0.64928	0.21332	0.40923		NR2F2	-0.785294
KRT4	4	-0.15933	-0.87001	0.2074	0.5671	0.3843	0.62221			KRT4	4	0.051059	0.38939	0.48093	0.76296	0.69699	0.8228		GINS3	-0.78268
KRT5	4	0.088986	0.76401	0.50327	0.82071	0.44486	0.67211			KRT5	4	-0.17802	-2.11	0.12149	0.38393	0.034856	0.13086		FUS	-0.78246
KRT6A	4	-0.17844	-2.1312	0.16366	0.50265	0.033073	0.15613			KRT6A	4	0.028499	0.098926	0.65746	0.86578	0.9212	0.9582		TUT1	-0.7806
KRT6B	4	-0.24604	-2.6467	0.06493	0.28834	0.0081293	0.063007			KRT6B	4	-0.33143	-2.904	0.011929	0.071879	0.003684	0.02583		SEC61A1	-0.77999
AQP5	4	-0.27532	-1.6716	0.043426	0.22402	0.094596	0.28814			AQP5	4	-0.46869	-2.4674	0.0014127	0.011189	0.013611	0.069077		TANGO6	-0.778
KRT7	4	-0.086271	-0.49344	0.46335	0.79263	0.6217	0.80136			KRT7	4	-0.11026	-0.81963	0.32324	0.64137	0.41243	0.61259		SRP54	-0.77777
KRT8	4	-0.18842	-1.4126	0.14508	0.47275	0.15776	0.38559			KRT8	4	-0.22493	-2.4278	0.061843	0.25026	0.015189	0.074842		SKP1	-0.77658
KRT10	4	-0.22981	-2.1331	0.082562	0.33957	0.032919	0.15566			KRT10	4	-0.11871	-2.2759	0.28986	0.61204	0.022855	0.099233		RPL8	-0.7757
KRT12	4	0.076612	0.68367	0.57155	0.85517	0.49418	0.71002			KRT12	4	-0.052169	-1.4141	0.66656	0.86714	0.15734	0.33757		CPSF2	-0.77434
KRT13	4	0.071055	1.2806	0.6021	0.87043	0.20035	0.43864			KRT13	4	-0.13393	-1.568	0.23309	0.54676	0.11688	0.28107		MVK	-0.77342
KRT14	4	-0.36064	-2.2541	0.011824	0.084109	0.024191	0.12949			KRT14	4	-0.37584	-1.9347	0.0059122	0.039442	0.053026	0.17101		PTCD3	-0.7688
KRT15	4	-0.45559	-3.1566	0.0022498	0.020753	0.001596	0.019059			KRT15	4	-0.35944	-2.8658	0.0074295	0.047844	0.0041596	0.028263		NAA10	-0.7685
KRT16	4	0.03334	0.45254	0.83556	0.9583	0.65088	0.81973			KRT16	4	-0.11924	-1.5427	0.28761	0.60964	0.12289	0.28998		GARS	-0.76808
KRT17	4	-0.34963	-2.4417	0.014231	0.097143	0.01462	0.093422			KRT17	4	-0.34096	-2.3158	0.010726	0.066108	0.020571	0.092535		TRMT112	-0.7661
AQP6	4	-0.11269	-1.5616	0.3539	0.71453	0.11839	0.32798			AQP6	4	-0.20564	-2.3785	0.080469	0.29737	0.017383	0.081787		MRPS2	-0.76598
KRT18	4	-1.2044	-4.0915	0	0	4.2866e-05	0.0015208			KRT18	4	-1.1158	-3.4842	0	0	0.00049368	0.0052304		RPL19	-0.7629
KRT19	4	-0.14833	-1.9293	0.23644	0.60066	0.05369	0.20641			KRT19	4	-0.068872	-0.83193	0.54774	0.80605	0.40545	0.60651		TBL3	-0.76253
KRT31	4	-0.074865	-0.75479	0.51693	0.82722	0.45037	0.67614			KRT31	4	0.023611	0.28098	0.69884	0.88434	0.77873	0.87697		RPL17	-0.76179
KRT32	4	0.074264	0.66703	0.58358	0.86158	0.50475	0.71813			KRT32	4	-0.11595	-2.0082	0.29959	0.61927	0.044622	0.15309		PGS1	-0.76067
KRT33B	4	-0.38352	-1.7514	0.008005	0.061005	0.079884	0.2613			KRT33B	4	-0.40177	-2.3774	0.0037671	0.026519	0.017434	0.08193		RAD51	-0.76042
KRT34	4	0.063406	0.57137	0.64741	0.89035	0.56775	0.7661			KRT34	4	0.11139	1.1953	0.15539	0.44203	0.23196	0.4302		GRPEL1	-0.759
KRT35	4	-0.00019636	-0.0043902	0.95244	0.99053	0.9965	0.99788			KRT35	4	-0.11917	-1.6302	0.28787	0.60964	0.10307	0.25879		GUK1	-0.75895
KRT81	4	-0.072934	-0.66072	0.52619	0.83013	0.50879	0.72151			KRT81	4	-0.091229	-1.0546	0.41605	0.71808	0.29159	0.49753		MAGOHB	-0.75749
AQP7	4	-0.38232	-1.6601	0.0081097	0.061655	0.096888	0.29158			AQP7	4	-0.4659	-2.2794	0.0014127	0.011189	0.022644	0.098763		SNAPC4	-0.75636
KRT83	4	-0.012028	-0.16757	0.87757	0.97021	0.86692	0.93911			KRT83	4	-0.18658	-2.1462	0.10872	0.36094	0.031856	0.12325		BCL2L2-PABPN1	-0.75428
KRT86	4	-0.20908	-1.6845	0.11055	0.40549	0.092078	0.2839			KRT86	4	-0.22035	-1.9638	0.065819	0.26077	0.049552	0.1638		SUPT5H	-0.75414
KTN1	4	0.06032	0.41902	0.66515	0.89692	0.6752	0.83571			KTN1	4	-0.034631	-0.40913	0.8028	0.93006	0.68245	0.81305		CENPK	-0.75208
L1CAM	4	-0.061804	-0.81828	0.58683	0.86421	0.41319	0.646			L1CAM	4	0.002938	0.018856	0.87522	0.95808	0.98496	0.99221		VARS2	-0.75198
LAD1	4	0.14948	2.3751	0.23335	0.59721	0.017543	0.10527			LAD1	4	-0.020999	-0.24047	0.9199	0.973	0.80997	0.8951		NDUFS1	-0.74977
AFF3	4	-0.033891	-0.27663	0.74536	0.92944	0.78206	0.8949			AFF3	4	0.16219	0.73588	0.041909	0.19031	0.46181	0.65208		FAM96B	-0.7496
LAG3	4	0.028984	0.47374	0.86412	0.96607	0.63569	0.80974			LAG3	4	0.09562	1.5533	0.21839	0.52915	0.12034	0.2859		AARS	-0.74933
LAIR1	4	-0.24472	-2.1725	0.066656	0.29436	0.029815	0.14715			LAIR1	4	-0.1695	-2.2171	0.13891	0.41513	0.026617	0.10969		MTBP	-0.74883
AQP9	4	0.11918	0.82893	0.34913	0.71012	0.40714	0.64084			AQP9	4	0.051232	0.77939	0.47999	0.76242	0.43575	0.63124		RPL7	-0.74731
LAIR2	4	-0.087769	-1.4102	0.45618	0.78864	0.15847	0.38629			LAIR2	4	-0.1034	-0.88871	0.35327	0.66535	0.37416	0.57776		CBFB	-0.74699
LAMA2	4	-0.046779	-0.51295	0.66777	0.89823	0.60799	0.7925			LAMA2	4	-0.011588	-0.099337	0.99765	0.99969	0.92087	0.95802		ERAL1	-0.7461
LAMA3	4	-0.18052	-2.3067	0.15916	0.49471	0.021073	0.11832			LAMA3	4	-0.074787	-1.2805	0.50913	0.78161	0.20039	0.39282		SKIV2L2	-0.74567
LAMA4	4	0.0078098	0.056236	0.99969	0.99995	0.95515	0.97866			LAMA4	4	-0.00057729	-0.0062166	0.90399	0.96769	0.99504	0.99702		DDX3X	-0.74544
LAMA5	4	-0.022611	-0.28025	0.8117	0.95025	0.77929	0.89355			LAMA5	4	0.037014	0.59985	0.58819	0.82826	0.54861	0.7217		NAE1	-0.74453
LAMB1	4	0.10783	1.1773	0.40208	0.74701	0.23906	0.48219			LAMB1	4	0.01891	0.22484	0.74007	0.90355	0.8221	0.90212		PAF1	-0.74373
LAMB2	4	-0.032759	-0.47735	0.75127	0.93119	0.63311	0.80873			LAMB2	4	0.0012428	0.024312	0.88981	0.96308	0.9806	0.98976		DYNLRB1	-0.74219
LAMB3	4	0.23437	2.2502	0.054884	0.26134	0.024434	0.1304			LAMB3	4	0.12704	1.7023	0.1071	0.35749	0.088699	0.23513		NOL12	-0.742
LAMC1	4	0.023986	0.24731	0.89824	0.97634	0.80467	0.9058			LAMC1	4	-0.042828	-0.51323	0.73714	0.90263	0.60779	0.76506		QRSL1	-0.74195
AR	4	-0.027747	-0.29312	0.78031	0.94083	0.76943	0.88698			AR	4	0.030706	0.4155	0.63868	0.8549	0.67778	0.8105		RFC3	-0.7386
LAMP1	4	0.21876	2.2587	0.072778	0.31176	0.0239	0.12839			LAMP1	4	0.082906	1.3465	0.28044	0.60166	0.17814	0.36422		TUBA1B	-0.7354
LAMC2	4	-0.15953	-2.3899	0.20703	0.5671	0.016851	0.10228			LAMC2	4	0.0893	0.83144	0.24727	0.56275	0.40573	0.60669		RPL27	-0.7353
ACADS	4	-0.32641	-2.3421	0.020196	0.12727	0.019177	0.11158			ACADS	4	-0.13591	-1.5359	0.22634	0.53839	0.12456	0.29235		PPA2	-0.73505
LAMP2	4	0.28143	2.0509	0.02098	0.13105	0.040272	0.17642			LAMP2	4	0.12537	2.0191	0.1104	0.36261	0.043477	0.15046		PSMA3	-0.73473
RPSA	4	-0.72515	-3.2216	0	0	0.0012748	0.016157			RPSA	4	-1.5339	-4.7595	0	0	1.9405e-06	5.3135e-05		TERF2	-0.7341
STMN1	4	-0.013661	-0.14354	0.86836	0.96809	0.88586	0.94881			STMN1	4	-0.16092	-1.8064	0.15775	0.44548	0.07085	0.20419		RPL9	-0.7339
LASP1	4	-0.20185	-2.5296	0.1217	0.42749	0.011418	0.078728			LASP1	4	-0.1693	-2.1405	0.13917	0.41556	0.032314	0.12442		ABHD11	-0.73368
LBP	4	-0.31416	-2.6433	0.023963	0.14457	0.0082106	0.063406			LBP	4	-0.40123	-2.9208	0.0037671	0.026519	0.0034912	0.024861		CCNH	-0.73366
LBR	4	-0.054307	-0.68738	0.6268	0.88206	0.49184	0.70774			LBR	4	-0.072044	-0.94478	0.52781	0.7936	0.34477	0.55059		RPS11	-0.7334
LCAT	4	0.0075142	0.057792	0.99854	0.99995	0.95391	0.97786			LCAT	4	-0.046459	-0.73059	0.71004	0.88933	0.46503	0.65527		PFN1	-0.733
LCK	4	-0.26277	-2.0263	0.052582	0.25404	0.042736	0.18233			LCK	4	-0.18298	-2.6137	0.11338	0.36829	0.0089561	0.051022		FNTA	-0.7328
ABCC6	4	-0.010371	-0.13434	0.88851	0.97385	0.89313	0.95258			ABCC6	4	-0.11754	-1.5214	0.29399	0.61524	0.12816	0.29777		STARD7	-0.73229
LCN1	4	-0.16077	-1.2933	0.20326	0.56214	0.19591	0.43279			LCN1	4	-0.17255	-2.6773	0.13289	0.4051	0.0074219	0.044164		SIN3A	-0.7322
LCN2	4	-0.058396	-0.99659	0.60299	0.87119	0.31896	0.56349			LCN2	4	-0.061952	-0.82329	0.59577	0.83214	0.41034	0.61091		CRCP	-0.73189
LCP1	4	0.056054	0.6071	0.69037	0.90803	0.54378	0.74719			LCP1	4	0.031156	0.421	0.63543	0.85352	0.67375	0.80792		COPS2	-0.73084
LCP2	4	0.0057835	0.05865	0.9865	0.99693	0.95323	0.97768			LCP2	4	-0.085223	-1.3332	0.44828	0.74159	0.18248	0.37013		MECR	-0.7295
LDHA	4	-0.12933	-0.89104	0.29441	0.65797	0.37291	0.61096			LDHA	4	-0.18775	-1.4839	0.10679	0.35742	0.13784	0.31094		CTR9	-0.72884
LDHB	4	-0.08089	-1.1387	0.48857	0.81045	0.25483	0.49977			LDHB	4	0.080672	1.6234	0.29205	0.61449	0.1045	0.26108		RPS14	-0.72841
LDHC	4	0.088046	1.1104	0.50819	0.82316	0.26683	0.51194			LDHC	4	0.052996	1.346	0.46701	0.7553	0.17829	0.3643		SAMM50	-0.7273
LDLR	4	-0.15797	-1.8192	0.21059	0.571	0.068881	0.2391			LDLR	4	-0.32743	-2.7707	0.012662	0.075601	0.0055943	0.035617		LARS	-0.726
LECT2	4	0.16744	1.4428	0.1782	0.5261	0.14907	0.37342			LECT2	4	-0.02944	-0.4489	0.84916	0.94952	0.6535	0.79602		LRPPRC	-0.72472
ARAF	4	-0.1498	-1.6716	0.23272	0.59606	0.094607	0.28814			ARAF	4	-0.11509	-1.4947	0.30226	0.62092	0.13498	0.30682		ZNHIT3	-0.72432
LEP	4	-0.077992	-0.50319	0.50207	0.8201	0.61483	0.79708			LEP	4	-0.12783	-1.329	0.25412	0.57161	0.18385	0.37176		TOPBP1	-0.72354
LEPR	4	0.062861	0.57918	0.64966	0.89068	0.56247	0.76239			LEPR	4	0.017069	0.34205	0.75603	0.91035	0.73231	0.84695		TPT1	-0.72327
LETM1	4	-0.54129	-2.8321	0.00036624	0.004142	0.0046247	0.04146			LETM1	4	-1.0472	-5.1235	0	0	2.9995e-07	1.2095e-05		RPL37A	-0.72084
LFNG	4	-0.1277	-1.3211	0.29901	0.66169	0.18648	0.4211			LFNG	4	-0.12668	-1.7335	0.25867	0.57683	0.08301	0.22548		DNLZ	-0.7208
LGALS1	4	-0.10295	-1.1177	0.39047	0.73984	0.2637	0.5088			LGALS1	4	-0.036576	-0.45742	0.78763	0.92311	0.64737	0.7919		EIF4E	-0.72024
LGALS2	4	-0.018372	-0.2197	0.8388	0.9592	0.82611	0.91729			LGALS2	4	-0.0018357	-0.040475	0.91535	0.97155	0.96771	0.98367		CPSF3L	-0.71976
LGALS3	4	0.037643	0.68632	0.80673	0.95024	0.49251	0.70846			LGALS3	4	0.059462	0.91303	0.42134	0.72289	0.36123	0.5654		CDK7	-0.71965
LGALS3BP	4	-0.33689	-2.2866	0.017475	0.11411	0.02222	0.12231			LGALS3BP	4	-0.12508	-1.9001	0.26516	0.58427	0.057419	0.17982		NHP2	-0.719
LGALS4	4	-0.065262	-0.71484	0.56705	0.85258	0.47471	0.69387			LGALS4	4	-0.046285	-0.78843	0.71156	0.88977	0.43044	0.62697		RPA3	-0.7188
LGALS7	4	-0.15399	-1.1992	0.22152	0.58508	0.23045	0.4732			LGALS7	4	-0.2466	-2.273	0.0451	0.20075	0.023026	0.099694		UXT	-0.71813
ARCN1	4	-0.41509	-2.7587	0.0045519	0.038141	0.0058032	0.049275			ARCN1	4	-0.79553	-4.0643	0	0	4.8175e-05	0.00075659		MFN2	-0.7179
LGALS8	4	-0.011435	-0.085466	0.88149	0.97169	0.93189	0.96881			LGALS8	4	0.075013	1.118	0.32182	0.64	0.26356	0.46709		SNRPD2	-0.7174
LGALS9	4	-0.26333	-1.3081	0.05232	0.25329	0.19084	0.42637			LGALS9	4	-0.31861	-1.8763	0.014336	0.083639	0.06062	0.18577		SSU72	-0.71685
LHB	4	-0.043212	-0.1917	0.68896	0.90748	0.84797	0.92861			LHB	4	-0.21227	-1.0743	0.073092	0.27879	0.28267	0.4884		MRPL21	-0.71552
LHCGR	4	-0.011138	-0.25775	0.88359	0.9722	0.7966	0.90135			LHCGR	4	0.055057	0.7909	0.4532	0.74544	0.429	0.62568		TARS2	-0.71528
LHX1	4	-0.0080901	-0.060988	0.90237	0.97695	0.95137	0.97661			LHX1	4	0.097675	0.892	0.2096	0.51844	0.37239	0.57622		CLP1	-0.71405
LIF	4	-0.027656	-0.18796	0.78099	0.94117	0.85091	0.92992			LIF	4	0.063931	0.65499	0.38837	0.69474	0.51247	0.69222		TINF2	-0.7136
LIFR	4	0.078489	1.468	0.56145	0.85025	0.14209	0.36299			LIFR	4	-0.045603	-0.97351	0.71627	0.89195	0.3303	0.53737		GINS2	-0.7126
LIG1	4	-0.5817	-3.8685	0.00015696	0.0019182	0.00010951	0.0029396			LIG1	4	-0.71569	-3.8663	0	0	0.0001105	0.0014873		RBM8A	-0.70502
LIG3	4	-0.080061	-0.74164	0.49181	0.81286	0.45831	0.68204			LIG3	4	-0.57013	-3.3266	0.0002616	0.0023585	0.0008792	0.0083312		PRKAR1A	-0.70501
LIG4	4	-0.2162	-2.0776	0.10061	0.38429	0.037747	0.16959			LIG4	4	-0.38428	-3.3429	0.0051274	0.034776	0.00082911	0.0079542		RUNX1	-0.70341
TRIM23	4	-0.0012432	-0.021038	0.94648	0.98979	0.98322	0.99222			TRIM23	4	-0.082961	-1.8206	0.4622	0.75168	0.068664	0.20031		CHERP	-0.7015
ABLIM1	4	-0.024273	-0.3847	0.80254	0.94908	0.70046	0.85002			ABLIM1	4	-0.14834	-1.2478	0.19081	0.4931	0.21209	0.40774		TUFM	-0.7002
LIMK1	4	0.027553	0.37855	0.87454	0.9694	0.70502	0.8515			LIMK1	4	-0.31222	-3.1394	0.015644	0.08928	0.0016927	0.014115		MAT2A	-0.6985
LIMK2	4	0.11074	1.2678	0.38853	0.73856	0.20487	0.44415			LIMK2	4	0.080776	1.0944	0.29148	0.61361	0.27377	0.47842		DNA2	-0.69842
LIMS1	4	-0.45997	-3.6275	0.0021975	0.020518	0.00028621	0.0055763			LIMS1	4	-0.37588	-2.7203	0.0059122	0.039442	0.0065215	0.040143		ZCRB1	-0.69711
LIPA	4	0.010705	0.1761	0.98122	0.99633	0.86022	0.93567			LIPA	4	0.05815	0.74467	0.43086	0.72973	0.45647	0.6488		PSMG3	-0.6971
LIPC	4	-0.016569	-0.12677	0.85167	0.96393	0.89913	0.95471			LIPC	4	-0.024699	-0.46725	0.88809	0.96263	0.64032	0.78735		NCOR1	-0.6969
LIPE	4	-0.024135	-0.46161	0.80354	0.94967	0.64436	0.81559			LIPE	4	-0.082252	-1.5607	0.46633	0.75472	0.1186	0.28339		VMP1	-0.69685
FADS1	4	-0.065352	-0.75827	0.56637	0.85242	0.44829	0.67444			FADS1	4	0.1557	2.0249	0.049809	0.21461	0.042874	0.14913		PET117	-0.6968
LLGL2	4	-0.36182	-2.9514	0.011563	0.082834	0.0031635	0.031607			LLGL2	4	-0.22396	-2.6859	0.062941	0.25364	0.0072345	0.043343		MCM7	-0.69642
AREG	4	0.11947	0.96698	0.34809	0.7092	0.33355	0.5771			AREG	4	-0.075367	-0.81712	0.50542	0.77891	0.41386	0.6138		BANP	-0.696
FADS3	4	-0.18574	-2.559	0.14937	0.47951	0.010499	0.074789			FADS3	4	-0.17022	-2.1933	0.13765	0.41342	0.028287	0.11411		FAU	-0.6946
LLGL1	4	-0.12925	-1.3524	0.29467	0.65833	0.17625	0.40848			LLGL1	4	-0.10601	-2.3378	0.34118	0.65476	0.019395	0.088583		DDX49	-0.6933
LMAN1	4	-0.15113	-1.2586	0.22906	0.5919	0.20819	0.44748			LMAN1	4	0.14732	1.6553	0.062628	0.25269	0.09786	0.25034		GINS1	-0.69295
LMNA	4	-0.17114	-0.82365	0.17888	0.52697	0.41014	0.64349			LMNA	4	0.044616	0.18407	0.52713	0.79324	0.85395	0.92059		RAN	-0.69247
LMNB1	4	-0.17308	-1.5605	0.1748	0.52146	0.11863	0.32842			LMNB1	4	-0.18367	-2.41	0.11233	0.36646	0.015951	0.077261		RUVBL1	-0.6923
LMO1	4	-0.030236	-0.37285	0.76602	0.93729	0.70926	0.85387			LMO1	4	-0.078756	-1.4755	0.48585	0.7668	0.14007	0.31388		PRIM1	-0.6914
LMO2	4	-0.042252	-1.1701	0.69523	0.91032	0.24195	0.48449			LMO2	4	-0.068563	-0.94094	0.54989	0.80759	0.34674	0.55226		NAPA	-0.69118
PRICKLE3	4	0.04754	1.1901	0.74295	0.92908	0.23399	0.4773			PRICKLE3	4	-0.075072	-1.3807	0.50756	0.78064	0.16737	0.35061		SFSWAP	-0.69015
LMO7	4	0.2113	1.9279	0.085282	0.34814	0.053867	0.2067			LMO7	4	0.13292	1.2848	0.093287	0.32728	0.19888	0.39119		HMGCS1	-0.69
LMX1A	4	-0.036003	-0.51356	0.73275	0.92591	0.60756	0.79234			LMX1A	4	0.02839	0.57003	0.65845	0.86627	0.56866	0.73612		GTPBP4	-0.6895
ARF1	4	-1.0042	-3.9311	0	0	8.4574e-05	0.002483			ARF1	4	-0.41274	-2.8488	0.0032962	0.023613	0.0043882	0.029532		PRELID1	-0.68925
LMX1B	4	0.030996	0.32385	0.85125	0.96393	0.74605	0.87443			LMX1B	4	-0.12239	-1.2867	0.27568	0.59665	0.19819	0.39024		IARS2	-0.6884
LNPEP	4	0.015054	0.11951	0.95286	0.99064	0.90487	0.95688			LNPEP	4	-0.054234	-0.67572	0.65155	0.86237	0.49922	0.6829		EIF1AX	-0.6875
VWA5A	4	-0.0073939	-0.0421	0.90614	0.97798	0.96642	0.98446			VWA5A	4	-0.2122	-1.9614	0.073301	0.27931	0.049834	0.16422		COX7B	-0.68736
LOX	4	-0.038552	-0.42901	0.71752	0.91936	0.66791	0.83062			LOX	4	0.061586	1.0057	0.40506	0.70871	0.31455	0.52096		SEH1L	-0.68691
LOXL1	4	0.011069	0.18894	0.97897	0.99612	0.85014	0.92961			LOXL1	4	-0.0095798	-0.21273	0.9854	0.99567	0.83154	0.90818		IGBP1	-0.686
LOXL2	4	0.015554	0.20235	0.95014	0.99013	0.83964	0.92443			LOXL2	4	0.11968	2.5517	0.12693	0.39371	0.010719	0.0586		TIMMDC1	-0.68473
LPA	4	-0.39414	-2.4168	0.0066447	0.052829	0.015659	0.097623			LPA	4	-0.30025	-2.5519	0.019672	0.1082	0.010715	0.058597		CDK9	-0.68449
LPL	4	0.015363	0.21391	0.95124	0.99047	0.83062	0.91958			LPL	4	0.026736	0.50112	0.67127	0.86977	0.61629	0.77088		CCT4	-0.68364
LPO	4	-0.071461	-0.74635	0.53419	0.83531	0.45546	0.67982			LPO	4	-0.20594	-2.7753	0.08026	0.29729	0.005515	0.035294		SRBD1	-0.6836
ARF3	4	0.058107	0.70208	0.67849	0.90301	0.48263	0.70015			ARF3	4	0.042791	0.62429	0.54188	0.80268	0.53244	0.70897		NDUFB8	-0.68353
LPP	4	-0.3142	-2.4641	0.023963	0.14457	0.013736	0.089517			LPP	4	-0.26877	-2.7981	0.031445	0.1543	0.0051406	0.033408		RPL11	-0.6831
LRMP	4	-0.070558	-0.31665	0.53791	0.83653	0.75151	0.87703			LRMP	4	0.025336	0.16594	0.68226	0.87429	0.86821	0.9287		WDR3	-0.68208
LRCH4	4	0.017356	0.16134	0.9392	0.98747	0.87182	0.94132			LRCH4	4	-0.048009	-0.53337	0.69863	0.88433	0.59378	0.75465		SUPT4H1	-0.6815
LRP1	4	-0.48833	-3.1286	0.0010464	0.010455	0.0017563	0.020506			LRP1	4	-0.090398	-1.3571	0.42066	0.72211	0.17473	0.35972		PPIAL4E	-0.68128
LRP2	4	0.017194	0.17626	0.9402	0.98747	0.86009	0.93567			LRP2	4	0.073039	1.3463	0.33328	0.64851	0.1782	0.36424		KANSL1	-0.68063
LRP3	4	-0.028366	-0.30707	0.77654	0.94007	0.75879	0.88102			LRP3	4	0.039887	0.59763	0.56569	0.81662	0.55009	0.72286		SNRNP35	-0.67805
LRP4	4	-0.21912	-1.7292	0.096583	0.37543	0.083777	0.26826			LRP4	4	0.0037348	0.071255	0.86805	0.95573	0.94319	0.97027		POP7	-0.67794
LRP6	4	0.1035	1.3018	0.42442	0.76241	0.193	0.42918			LRP6	4	0.089832	0.97136	0.24496	0.56025	0.33137	0.53874		NABP2	-0.67673
LRP5	4	-0.082225	-0.45938	0.48198	0.8071	0.64596	0.81641			LRP5	4	-0.2283	-2.5353	0.058599	0.24117	0.011235	0.06083		SRP9	-0.67553
LRPAP1	4	-0.072188	-0.64006	0.53022	0.83277	0.52213	0.7326			LRPAP1	4	-0.19318	-2.6411	0.097682	0.33682	0.0082647	0.047838		TSR2	-0.67539
ARF4	4	-0.41761	-2.6087	0.0042903	0.036139	0.0090884	0.06783			ARF4	4	-0.82909	-4.3065	0	0	1.6584e-05	0.00031137		KIAA0391	-0.67367
LSAMP	4	0.11482	0.95196	0.36975	0.72713	0.34112	0.58437			LSAMP	4	0.068836	1.226	0.35813	0.66872	0.22021	0.41718		HSPA5	-0.6736
LSP1	4	-0.039592	-0.41753	0.71135	0.91691	0.67629	0.83643			LSP1	4	-0.047543	-0.7827	0.70151	0.88547	0.4338	0.62915		ELAC2	-0.67341
LSS	4	-0.21917	-2.2132	0.096479	0.3751	0.026884	0.13816			LSS	4	-0.17896	-1.6704	0.12002	0.38132	0.094848	0.24514		NUF2	-0.67324
LTA4H	4	0.22703	2.3669	0.062889	0.28303	0.017938	0.10707			LTA4H	4	-0.023208	-0.35264	0.90012	0.96635	0.72436	0.84167		RPL18	-0.6723
LTA	4	-0.12327	-1.6095	0.31397	0.67647	0.1075	0.30947			LTA	4	0.031546	0.54676	0.63182	0.85176	0.58454	0.74833		SMN2	-0.67186
LTB	4	-0.20297	-2.089	0.12013	0.42401	0.03671	0.16702			LTB	4	-0.18434	-2.4543	0.11155	0.36494	0.014116	0.07089		SLC25A28	-0.67168
CYP4F3	4	0.072637	1.0672	0.59201	0.86594	0.28587	0.53046			CYP4F3	4	-0.023392	-0.27557	0.89892	0.96582	0.78288	0.8792		EIF5	-0.66994
LTBP1	4	0.060481	0.64112	0.66436	0.89675	0.52145	0.73218			LTBP1	4	-0.058196	-0.59975	0.62267	0.84783	0.54867	0.72174		ARID2	-0.66989
LTBP2	4	-0.14713	-1.3817	0.23994	0.60525	0.16705	0.39702			LTBP2	4	-0.18144	-1.2749	0.1162	0.37353	0.20234	0.39568		KIF11	-0.66923
LTBP3	4	-0.33809	-2.1865	0.017266	0.11309	0.028777	0.14429			LTBP3	4	-0.087781	-0.70562	0.43368	0.73153	0.48043	0.66817		POLD2	-0.6692
ARL4D	4	-0.20124	-2.2115	0.12321	0.4314	0.026999	0.13853			ARL4D	4	-0.058246	-0.6434	0.6224	0.84783	0.51997	0.6984		AP2S1	-0.668
LTBR	4	-0.19947	-1.2417	0.12599	0.43697	0.21435	0.45476			LTBR	4	-0.030975	-0.26921	0.83545	0.94401	0.78777	0.88235		AAMP	-0.66731
LTC4S	4	-0.14465	-0.747	0.24648	0.61055	0.45506	0.67961			LTC4S	4	-0.052461	-0.2503	0.66452	0.8667	0.80235	0.89035		UTP23	-0.66636
LTF	4	-0.09586	-1.5912	0.41982	0.76064	0.11157	0.31648			LTF	4	0.014129	0.27133	0.78025	0.92073	0.78614	0.88126		DDX18	-0.66402
LTK	4	0.14761	1.1369	0.24005	0.60525	0.25559	0.50065			LTK	4	-0.049062	-0.91273	0.69011	0.87916	0.36138	0.56556		GPN2	-0.6617
BCAM	4	0.24757	2.1103	0.042693	0.22108	0.034828	0.16139			BCAM	4	-0.057888	-0.86947	0.6256	0.84946	0.38459	0.5879		GMPS	-0.66163
LUM	4	0.0039876	0.058068	0.97635	0.99568	0.95369	0.97781			LUM	4	0.10682	1.0281	0.17093	0.46509	0.30391	0.51051		SEC61B	-0.66091
LY6E	4	-0.11954	-1.044	0.32768	0.69065	0.29648	0.54175			LY6E	4	-0.12115	-1.7311	0.28065	0.60182	0.08344	0.22596		INTS1	-0.66053
LY6H	4	-0.0071041	-0.082046	0.90745	0.97801	0.93461	0.96968			LY6H	4	-0.062489	-0.78251	0.59201	0.83062	0.43392	0.62919		RPL18A	-0.6605
LY9	4	-0.0029376	-0.024422	0.93371	0.98586	0.98052	0.99097			LY9	4	-0.11493	-1.323	0.30283	0.62116	0.18583	0.37403		EIF2B2	-0.65994
CD180	4	0.016448	0.24109	0.9448	0.98927	0.80949	0.9086			CD180	4	-0.16737	-2.2954	0.14341	0.42176	0.021708	0.095843		ATP2A2	-0.65975
ARF5	4	0.060805	0.66692	0.66253	0.89605	0.50482	0.71816			ARF5	4	-0.072518	-1.2622	0.52524	0.79194	0.20687	0.40134		RBBP8	-0.65738
LY75	4	0.14316	2.0144	0.25386	0.61833	0.043963	0.18515			LY75	4	0.11806	1.8121	0.13174	0.40298	0.069966	0.20268		SRSF1	-0.6571
LYL1	4	-0.067504	-0.65608	0.55428	0.8456	0.51177	0.72429			LYL1	4	-0.058504	-0.80733	0.62	0.84607	0.41948	0.61792		HNRNPC	-0.65706
ACADSB	4	0.21589	1.794	0.077277	0.32447	0.072809	0.24661			ACADSB	4	-0.078282	-1.0982	0.48825	0.76838	0.2721	0.47688		ATP6V1B2	-0.6566
LYN	4	-0.073769	-0.49176	0.52263	0.82937	0.62289	0.80203			LYN	4	-0.13448	-1.4631	0.23147	0.54474	0.14344	0.31853		NOP10	-0.6565
SH2D1A	4	0.094125	1.6869	0.47444	0.80134	0.091617	0.28289			SH2D1A	4	0.12172	1.951	0.12091	0.38321	0.05106	0.16674		EIF2S1	-0.65633
LYZ	4	-0.2391	-2.4985	0.072411	0.31094	0.012472	0.083758			LYZ	4	0.0022163	0.028312	0.88045	0.95975	0.97741	0.98791		RPL12	-0.65521
TACSTD2	4	0.068602	0.61246	0.61691	0.87785	0.54023	0.74488			TACSTD2	4	0.18228	2.1387	0.021661	0.11597	0.032457	0.12472		MRPS18C	-0.655
TM4SF1	4	-0.057026	-0.75624	0.60985	0.87416	0.4495	0.67521			TM4SF1	4	-0.055074	-0.6814	0.64495	0.85813	0.49562	0.68031		RPP21	-0.6547
EPCAM	4	-0.10184	-1.0471	0.39444	0.74123	0.29504	0.5399			EPCAM	4	0.06995	0.9646	0.35107	0.66298	0.33475	0.54267		LSM8	-0.6544
M6PR	4	0.1808	1.7174	0.14242	0.46915	0.085903	0.27233			M6PR	4	0.17172	2.5887	0.030241	0.14997	0.009633	0.053929		MED28	-0.65408
CAPRIN1	4	-0.48605	-3.1485	0.0010464	0.010455	0.0016411	0.019444			CAPRIN1	4	-0.27581	-1.9829	0.028305	0.14282	0.047382	0.15916		POLR2C	-0.65331
ARF6	4	-0.16292	-1.2891	0.19814	0.5546	0.19735	0.43458			ARF6	4	-0.17561	-1.7665	0.12677	0.39354	0.077315	0.21595		SCAP	-0.6533
NBR1	4	0.051539	0.515	0.71846	0.92001	0.60655	0.79158			NBR1	4	0.028346	0.59579	0.65877	0.86643	0.55132	0.72372		RPN1	-0.6525
MAB21L1	4	0.22096	1.9398	0.070162	0.30526	0.052399	0.20393			MAB21L1	4	0.12117	2.1264	0.12259	0.38574	0.033466	0.12755		PAFAH1B1	-0.6512
MARCKS	4	0.043304	0.31404	0.76916	0.93792	0.75349	0.87817			MARCKS	4	-0.11627	-1.9976	0.29849	0.61888	0.045755	0.15553		GON4L	-0.64902
MXD1	4	-0.01535	-0.16158	0.85884	0.96553	0.87163	0.94127			MXD1	4	0.16201	2.0614	0.041961	0.19045	0.039262	0.14143		WEE1	-0.64836
MAD2L1	4	-0.27082	-1.9444	0.047245	0.23744	0.051848	0.20253			MAD2L1	4	-0.42351	-2.432	0.0029299	0.021448	0.015015	0.074311		NOL8	-0.64823
SMAD1	4	0.19434	1.4661	0.11359	0.41009	0.14261	0.36377			SMAD1	4	-0.15223	-1.7058	0.18014	0.47833	0.088053	0.23395		UTP15	-0.64815
SMAD2	4	0.12295	1.1419	0.33281	0.69473	0.2535	0.49828			SMAD2	4	-0.026837	-0.3475	0.86909	0.95592	0.72822	0.84436		MRPS34	-0.648
SMAD3	4	-0.057721	-0.74867	0.60639	0.87275	0.45406	0.67922			SMAD3	4	-0.18192	-1.8635	0.11526	0.37169	0.062393	0.18902		DHX37	-0.64768
SMAD4	4	-0.25712	-2.3269	0.056558	0.26632	0.019973	0.11447			SMAD4	4	-0.39545	-2.7669	0.0039764	0.027626	0.0056589	0.035945		RPL4	-0.6474
SMAD5	4	-0.014027	-0.092651	0.86616	0.96723	0.92618	0.96618			SMAD5	4	0.086459	0.97827	0.26202	0.58093	0.32794	0.53522		INTS3	-0.64684
ARG1	4	-0.030891	-0.43982	0.76194	0.93599	0.66007	0.82564			ARG1	4	0.064331	1.1982	0.38649	0.69314	0.23084	0.4289		PAICS	-0.64601
SMAD6	4	0.1695	1.0535	0.17192	0.51756	0.29212	0.53675			SMAD6	4	0.052645	0.62821	0.4701	0.75676	0.52987	0.70687		MED4	-0.64557
SMAD7	4	0.0046858	0.026232	0.98085	0.99628	0.97907	0.99079			SMAD7	4	0.21082	1.4121	0.0083713	0.053245	0.15792	0.3383		NOP58	-0.64526
SMAD9	4	0.039093	0.58766	0.79674	0.94684	0.55676	0.75788			SMAD9	4	0.072686	1.3122	0.33501	0.64936	0.18944	0.37899		PRIM2	-0.64461
MAF	4	-0.011626	-0.10185	0.88071	0.97149	0.91888	0.96312			MAF	4	-0.10407	-1.2206	0.35008	0.66221	0.22225	0.41954		CSK	-0.64459
MAFG	4	-0.20747	-2.1381	0.11291	0.40871	0.032508	0.15473			MAFG	4	-0.095185	-1.5603	0.39481	0.70104	0.1187	0.28344		CWC22	-0.64439
MAG	4	-0.015283	-0.14255	0.85952	0.96581	0.88665	0.94913			MAG	4	-0.13099	-1.9933	0.24292	0.55758	0.04623	0.15653		RPS3A	-0.64427
MAGEA1	4	0.099551	0.87092	0.44462	0.77821	0.3838	0.62176			MAGEA1	4	0.048667	0.4433	0.49751	0.77401	0.65755	0.79806		GTF2F2	-0.64392
MAGEA2	4	-0.053229	-0.81704	0.63214	0.88399	0.4139	0.64643			MAGEA2	4	0.033661	0.59991	0.61492	0.84354	0.54856	0.72169		RPLP0	-0.6433
MAGEA3	4	-0.0087253	-0.18241	0.89913	0.97664	0.85526	0.93297			MAGEA3	4	-0.043519	-0.57323	0.73154	0.89951	0.56649	0.73485		DHX36	-0.64287
MAGEA4	4	-0.1609	-1.2639	0.20306	0.56181	0.20625	0.44507			MAGEA4	4	-0.092219	-0.72597	0.41056	0.71317	0.46786	0.65732		SSB	-0.6423
ARG2	4	0.010852	0.13823	0.98017	0.99628	0.89006	0.95085			ARG2	4	0.11183	1.7792	0.15356	0.43904	0.075208	0.21248		NSF	-0.64165
MAGEA5	4	-0.19418	-1.4046	0.1352	0.45613	0.16014	0.38849			MAGEA5	4	0.030764	0.69651	0.63831	0.85476	0.48611	0.67287		WDR82	-0.6406
MAGEA6	4	0.00048401	0.0030416	0.95668	0.99147	0.99757	0.99857			MAGEA6	4	0.18565	1.492	0.019777	0.1085	0.13571	0.30791		OXA1L	-0.64028
MAGEA8	4	-0.12507	-1.0327	0.30801	0.67058	0.30177	0.5467			MAGEA8	4	-0.055924	-0.88349	0.63904	0.85498	0.37697	0.58072		EEFSEC	-0.64025
MAGEA9	4	-0.0049942	-0.052466	0.92084	0.9822	0.95816	0.97984			MAGEA9	4	-0.12469	-1.4895	0.26689	0.58661	0.13635	0.30881		ORC6	-0.64014
MAGEA11	4	0.029644	0.53758	0.86015	0.96581	0.59087	0.78187			MAGEA11	4	0.007707	0.14961	0.83509	0.94399	0.88108	0.93634		SNRNP25	-0.63985
MAGEA12	4	-0.085878	-0.50319	0.46523	0.7945	0.61483	0.79708			MAGEA12	4	-0.18308	-1.4414	0.11327	0.36826	0.14946	0.32674		ATP6V1G1	-0.63957
MAGEB1	4	-0.047936	-0.46665	0.66091	0.89532	0.64075	0.81287			MAGEB1	4	-0.080504	-1.2163	0.47633	0.76035	0.22388	0.42092		PSMB1	-0.63906
MAGEB2	4	-0.067658	-0.46976	0.55334	0.84534	0.63852	0.81161			MAGEB2	4	0.032603	0.50074	0.62382	0.84873	0.61656	0.7711		UBL5	-0.6387
MAGEB3	4	-0.03179	-0.31367	0.75666	0.9336	0.75377	0.8783			MAGEB3	4	-0.15443	-2.4933	0.1747	0.47035	0.012655	0.065832		ZCCHC9	-0.63847
RHOA	4	-0.049744	-0.38518	0.65081	0.89086	0.7001	0.84981			RHOA	4	-0.12724	-1.1533	0.25621	0.57407	0.24879	0.44975		DPAGT1	-0.63835
MAGEB4	4	-0.13265	-1.3199	0.28415	0.64759	0.18687	0.42134			MAGEB4	4	-0.041999	-0.51195	0.744	0.90562	0.60869	0.76587		UTP6	-0.63795
MAGOH	4	-0.22158	-1.6388	0.093026	0.36751	0.10126	0.29876			MAGOH	4	-0.44392	-2.6861	0.0021975	0.0167	0.00723	0.043332		CSNK1A1	-0.6371
MAK	4	0.018644	0.32856	0.93177	0.9854	0.74249	0.87255			MAK	4	-0.018068	-0.25912	0.94459	0.98194	0.79554	0.88618		VPS25	-0.637
MAL	4	-0.05474	-0.78775	0.62429	0.8812	0.43084	0.66148			MAL	4	-0.097841	-1.2326	0.38105	0.68929	0.21773	0.41439		ZNF207	-0.63646
MAN1A1	4	0.034181	0.41579	0.8298	0.95611	0.67756	0.83712			MAN1A1	4	0.074527	1.0718	0.32465	0.64214	0.28381	0.48954		HSPD1	-0.636
MAN2A2	4	0.0087433	0.061216	0.99346	0.99858	0.95119	0.97653			MAN2A2	4	0.051427	0.68567	0.47837	0.76173	0.49292	0.67798		LIPT1	-0.63481
MAN2C1	4	0.032877	0.40511	0.83828	0.9592	0.6854	0.84201			MAN2C1	4	-0.066282	-1.1823	0.56558	0.81662	0.23708	0.43623		DKC1	-0.63434
MAN2A1	4	0.13634	1.6246	0.27976	0.64391	0.10426	0.30362			MAN2A1	4	0.079009	1.7384	0.30079	0.62024	0.082143	0.22384		SRFBP1	-0.63371
MAN2B1	4	-0.067506	-1.0224	0.55428	0.8456	0.3066	0.55154			MAN2B1	4	-0.20124	-2.5996	0.085649	0.30939	0.0093333	0.052604		ORC3	-0.63367
MANBA	4	-0.012035	-0.083192	0.87757	0.97021	0.9337	0.9696			MANBA	4	0.018392	0.30228	0.74447	0.90564	0.76243	0.86721		ARGLU1	-0.63288
RHOB	4	0.10976	0.73881	0.39303	0.7404	0.46002	0.68317			RHOB	4	0.083281	1.021	0.2784	0.59928	0.30726	0.51406		PSMB7	-0.63226
MAOA	4	0.10567	1.2239	0.41286	0.75534	0.22099	0.46269			MAOA	4	0.090157	1.1191	0.24256	0.55694	0.2631	0.46669		PMPCA	-0.63218
MAOB	4	-0.0098025	-0.10604	0.89206	0.97501	0.91555	0.96203			MAOB	4	0.014297	0.13019	0.77884	0.92048	0.89642	0.94539		TTC1	-0.63133
MAP1A	4	0.047346	0.32435	0.744	0.92944	0.74567	0.87409			MAP1A	4	0.0022531	0.033402	0.88013	0.95972	0.97335	0.98655		NOL6	-0.63103
MAP1B	4	0.1408	1.6506	0.26301	0.62814	0.09883	0.29517			MAP1B	4	0.112	1.8111	0.15319	0.43852	0.070128	0.20288		RPP30	-0.6308
MAP2	4	0.20468	1.6433	0.095485	0.37283	0.10031	0.29693			MAP2	4	0.11287	1.4505	0.14985	0.43237	0.14693	0.32316		GABPA	-0.63079
MAP4	4	-0.092344	-0.72596	0.43499	0.77062	0.46786	0.68903			MAP4	4	0.043076	0.62002	0.53927	0.80073	0.53524	0.71131		CDK12	-0.63076
MAP6	4	-0.071086	-0.85941	0.53587	0.83559	0.39011	0.62694			MAP6	4	-0.16003	-2.2068	0.16031	0.44973	0.027325	0.11161		YME1L1	-0.63063
MAPT	4	0.023513	0.38784	0.90138	0.97695	0.69814	0.84913			MAPT	4	-0.11299	-1.753	0.31167	0.63048	0.079594	0.21991		NDUFAF5	-0.63062
MARK1	4	0.045267	0.59462	0.75697	0.9336	0.55209	0.7546			MARK1	4	0.021311	0.40024	0.71941	0.89301	0.68898	0.81772		TBL1XR1	-0.63049
MARK3	4	0.11782	0.87838	0.35494	0.71478	0.37974	0.61766			MARK3	4	0.12167	1.0936	0.12112	0.38321	0.27414	0.47901		MCMBP	-0.62901
RHOC	4	-0.26591	-2.6164	0.050698	0.2484	0.0088867	0.066809			RHOC	4	-0.086193	-0.79266	0.44263	0.73769	0.42798	0.62483		RBM27	-0.62887
MARS	4	-1.3233	-4.4783	0	0	7.5245e-06	0.0004358			MARS	4	-1.838	-6.1173	0	0	9.5148e-10	1.1583e-07		RPS15	-0.62832
MAT1A	4	0.01228	0.088848	0.96997	0.99373	0.9292	0.96787			MAT1A	4	-0.030736	-0.4603	0.8377	0.94476	0.6453	0.79107		NR2C2	-0.62801
MAT2A	4	-1.0552	-5.1214	0	0	3.0323e-07	4.2615e-05			MAT2A	4	-1.7537	-6.3282	0	0	2.4807e-10	3.9844e-08		UBAP2	-0.628
MATK	4	-0.13932	-1.1684	0.2627	0.62786	0.24264	0.48532			MATK	4	-0.10258	-1.5362	0.35641	0.66752	0.12449	0.29235		RPL28	-0.6272
MATN1	4	0.012826	0.10258	0.96599	0.99275	0.91829	0.96295			MATN1	4	-0.088407	-0.75616	0.43023	0.72918	0.44955	0.64299		E2F1	-0.626719
MATN2	4	0.070301	1.3985	0.60624	0.87265	0.16196	0.39045			MATN2	4	-0.0086529	-0.21032	0.97604	0.99223	0.83341	0.9093		ALG11	-0.62628
MATN3	4	0.10762	0.94254	0.40297	0.74784	0.34592	0.58837			MATN3	4	0.0248	0.2549	0.68723	0.8776	0.7988	0.88824		CCT5	-0.62609
MAX	4	0.032383	0.20063	0.84142	0.95983	0.84099	0.92494			MAX	4	-0.078117	-0.73065	0.48904	0.76867	0.46499	0.65527		DNM2	-0.6259
MAZ	4	-0.44676	-3.4041	0.0027207	0.024633	0.00066389	0.010176			MAZ	4	-0.43545	-3.3793	0.0025114	0.018743	0.00072678	0.0070945		GGPS1	-0.62587
RND3	4	0.14168	1.373	0.2593	0.62465	0.16975	0.40087			RND3	4	0.036848	0.6624	0.5896	0.82927	0.50772	0.68854		NUDCD3	-0.62568
MB	4	-0.0035549	-0.055273	0.92963	0.98498	0.95592	0.97907			MB	4	-0.0082738	-0.12112	0.97269	0.9912	0.90359	0.94819		RPAIN	-0.62558
MBD1	4	0.092472	1.1505	0.48307	0.80777	0.24994	0.49375			MBD1	4	0.10344	1.1977	0.18391	0.48329	0.23102	0.42904		MOCS3	-0.62555
MBL2	4	-0.050139	-0.53857	0.64909	0.89068	0.59018	0.78133			MBL2	4	0.052954	0.80161	0.46748	0.7553	0.42278	0.62077		VRK1	-0.62482
MBNL1	4	-0.32524	-2.2398	0.020614	0.12931	0.025102	0.13277			MBNL1	4	-0.11174	-0.82579	0.31769	0.63708	0.40892	0.60989		RPL13	-0.624
MBP	4	-0.071535	-0.64888	0.53367	0.83487	0.51641	0.72787			MBP	4	0.015413	0.18636	0.76859	0.91521	0.85216	0.91936		HSD17B12	-0.62288
MC1R	4	-0.21637	-2.0342	0.1004	0.38418	0.04193	0.1806			MC1R	4	-0.14242	-1.7214	0.20588	0.51264	0.085182	0.22908		PRMT1	-0.6219
MC4R	4	-0.073007	-0.57474	0.52556	0.82996	0.56547	0.7645			MC4R	4	0.09209	1.3965	0.23372	0.54743	0.16256	0.3442		OPA1	-0.621592
RHOG	4	0.46287	1.951	0.00036624	0.004142	0.051056	0.20066			RHOG	4	0.093809	1.5	0.22592	0.53787	0.13362	0.30493		ZMAT5	-0.6199
MCAM	4	-0.11633	-0.97613	0.3405	0.70281	0.329	0.57252			MCAM	4	-0.098167	-1.4612	0.37943	0.68824	0.14396	0.31927		TEX10	-0.61959
MCC	4	0.13886	1.415	0.27039	0.63526	0.15707	0.38482			MCC	4	-0.030677	-0.4705	0.83838	0.94476	0.638	0.7857		RPS16	-0.6183
CHST6	4	0.14226	1.0157	0.25726	0.62248	0.30975	0.55449			CHST6	4	-0.047694	-0.66126	0.70062	0.88537	0.50845	0.68887		NDUFA1	-0.618
MCF2	4	0.0441	0.61165	0.76477	0.93718	0.54077	0.7451			MCF2	4	0.1473	2.3023	0.062732	0.25295	0.021317	0.094772		RPS18	-0.6174
MCL1	4	-0.24923	-2.1987	0.062523	0.28244	0.027902	0.14153			MCL1	4	0.018257	0.26793	0.74546	0.90602	0.78876	0.88295		ATP5C1	-0.61722
MCM2	4	-0.52082	-3.1341	0.00062784	0.0068104	0.0017239	0.020226			MCM2	4	-0.97147	-4.3063	0	0	1.6601e-05	0.00031137		RRP9	-0.61679
MCM3	4	-0.75453	-3.6804	0	0	0.00023291	0.0048704			MCM3	4	-1.3068	-4.65	0	0	3.3194e-06	8.2182e-05		RAD51D	-0.61568
MCM4	4	-0.50102	-2.2229	0.00083713	0.0086909	0.026221	0.13593			MCM4	4	-0.75652	-2.8581	0	0	0.0042624	0.028827		DUT	-0.6149
MCM5	4	-1.1912	-4.1309	0	0	3.6131e-05	0.0013477			MCM5	4	-1.2958	-4.8499	0	0	1.2351e-06	3.8075e-05		CDC7	-0.6122
MCM6	4	-0.50149	-3.0685	0.00083713	0.0086909	0.0021516	0.023871			MCM6	4	-1.0291	-3.4249	0	0	0.00061513	0.0062042		PDCD2	-0.6103
ARHGAP1	4	-0.13218	-1.0816	0.28536	0.64844	0.27942	0.52554			ARHGAP1	4	-0.1094	-1.6714	0.32711	0.64459	0.094644	0.24477		MRPL37	-0.60921
MCM7	4	-0.94208	-3.9097	0	0	9.2395e-05	0.0026116			MCM7	4	-1.6385	-5.7776	0	0	7.5792e-09	6.3535e-07		CHEK1	-0.60903
CD46	4	0.13928	1.3427	0.26877	0.63388	0.17938	0.41212			CD46	4	-0.0084325	-0.073873	0.97405	0.99158	0.94111	0.9691		ELP3	-0.6089
SMCP	4	0.056765	1.1238	0.68639	0.90667	0.26111	0.5061			SMCP	4	0.060277	0.92197	0.41516	0.71752	0.35654	0.5613		FOXRED1	-0.60842
ADAM11	4	-0.21174	-2.5364	0.10679	0.39778	0.011201	0.07768			ADAM11	4	-0.092659	-1.3725	0.40773	0.71091	0.1699	0.35381		ANAPC11	-0.6084
MDFI	4	-0.087423	-1.3848	0.45765	0.7897	0.16611	0.39572			MDFI	4	0.12788	2.0843	0.10532	0.35372	0.037135	0.13636		PNO1	-0.60819
DNAJB9	4	0.055712	0.37436	0.69251	0.9089	0.70813	0.85343			DNAJB9	4	0.096403	1.0247	0.21546	0.52591	0.30551	0.51224		C10orf2	-0.6076
MDH1	4	0.017032	0.22614	0.94135	0.98803	0.8211	0.91439			MDH1	4	0.041511	0.70109	0.55235	0.80848	0.48325	0.67043		ORC1	-0.60726
MDH2	4	-0.82707	-4.2437	0	0	2.1982e-05	0.00093573			MDH2	4	-1.364	-5.4053	0	0	6.4714e-08	3.4744e-06		RAE1	-0.60726
MDK	4	-0.14514	-1.4563	0.24533	0.60991	0.1453	0.36769			MDK	4	-0.20378	-2.3017	0.082719	0.3026	0.021353	0.094869		ATP6V1A	-0.60685
MDM2	4	-0.039188	-0.53675	0.71365	0.91737	0.59144	0.78219			MDM2	4	-0.22234	-2.7255	0.064302	0.25792	0.0064213	0.039766		YEATS4	-0.60675
ARHGAP4	4	0.066312	0.51266	0.62921	0.88344	0.60819	0.79266			ARHGAP4	4	0.09229	0.8278	0.23293	0.54659	0.40778	0.60885		PELP1	-0.60631
MDM4	4	0.11392	1.0797	0.37378	0.72995	0.28026	0.52638			MDM4	4	-0.017513	-0.25323	0.94925	0.98332	0.80009	0.88897		POLR3C	-0.6062
ME1	4	0.33557	1.8146	0.0072725	0.056781	0.069587	0.24021			ME1	4	0.032798	0.74197	0.62225	0.8478	0.45811	0.64986		MCRS1	-0.60604
ACADVL	4	0.073281	0.56484	0.58892	0.86425	0.57218	0.76961			ACADVL	4	-0.068615	-0.67862	0.54957	0.8075	0.49738	0.68151		NARS2	-0.60586
ME2	4	-0.38612	-3.0334	0.0077434	0.059871	0.0024182	0.025966			ME2	4	-0.16799	-1.6747	0.14184	0.41895	0.093996	0.2437		METTL16	-0.60515
MEA1	4	-0.06655	-0.44193	0.5591	0.84863	0.65854	0.82468			MEA1	4	-0.02636	-0.30602	0.87328	0.95711	0.75959	0.86587		NDUFB7	-0.6043
MECP2	4	-0.074106	-0.87658	0.52101	0.82907	0.38071	0.6186			MECP2	4	0.023285	0.39316	0.70172	0.88547	0.6942	0.82115		CFAP20	-0.60403
MEF2A	4	-0.043391	-0.32451	0.68765	0.90729	0.74555	0.874			MEF2A	4	0.079436	0.82331	0.2988	0.61888	0.41033	0.61091		SETD8	-0.6036
MEF2BNB-MEF2B	4	-0.04584	-0.40224	0.67321	0.90104	0.68751	0.84293			MEF2BNB-MEF2B	4	-0.13196	-1.462	0.23958	0.55313	0.14374	0.31898		PSMD5	-0.60306
MEF2C	4	0.099005	0.92418	0.44755	0.78046	0.35539	0.59583			MEF2C	4	-0.068786	-1.5564	0.54832	0.80671	0.11961	0.28473		RPL31	-0.6028
MEF2D	4	-0.04904	-1.0416	0.65458	0.89238	0.2976	0.5428			MEF2D	4	-0.037629	-0.79789	0.77905	0.9205	0.42493	0.6224		TUBB	-0.6023
MEFV	4	-0.21441	-2.271	0.10291	0.38997	0.023146	0.12559			MEFV	4	0.046208	0.38814	0.51656	0.78694	0.69791	0.82341		CMPK1	-0.6019
ARHGAP5	4	0.0066164	0.055822	0.99199	0.99826	0.95548	0.97878			ARHGAP5	4	0.06105	0.65209	0.40925	0.71193	0.51434	0.69332		LSM11	-0.60088
MEIS1	4	0.21049	1.9545	0.086172	0.35064	0.050644	0.19987			MEIS1	4	-0.043732	-0.54383	0.72992	0.8988	0.58656	0.74964		CDK1	-0.6008
MEIS2	4	0.12993	1.123	0.30461	0.6677	0.26142	0.50625			MEIS2	4	0.11826	1.5375	0.13122	0.40225	0.12418	0.2919		RFC5	-0.5988
MAP3K1	4	-0.13386	-1.3675	0.28033	0.64399	0.17146	0.40277			MAP3K1	4	-0.082228	-1.3251	0.46638	0.75472	0.18515	0.37304		TPK1	-0.598707
MAP3K3	4	-0.10209	-1.0285	0.39334	0.7404	0.30372	0.54845			MAP3K3	4	-0.022909	-0.41624	0.90289	0.96721	0.67723	0.81026		EED	-0.59843
MAP3K4	4	0.12784	0.97664	0.3135	0.67599	0.32875	0.57236			MAP3K4	4	0.085266	1.1343	0.26793	0.58761	0.25667	0.45912		MRPL33	-0.59776
MAP3K5	4	0.14691	1.0716	0.2424	0.60761	0.28389	0.52894			MAP3K5	4	0.19378	2.4746	0.014388	0.083816	0.013338	0.068236		OGT	-0.5965
RAB8A	4	0.14664	1.5511	0.24339	0.608	0.12087	0.33216			RAB8A	4	0.099736	1.5905	0.19992	0.50509	0.11173	0.27277		PSMB2	-0.59632
MEN1	4	-1.397	-5.1431	0	0	2.703e-07	3.9055e-05			MEN1	4	-1.0285	-4.4212	0	0	9.8172e-06	0.00020211		RNF20	-0.59588
MEOX1	4	0.14622	1.8941	0.24475	0.60961	0.058207	0.21622			MEOX1	4	0.15191	1.641	0.055512	0.23181	0.10081	0.25505		EIF3I	-0.59575
MEOX2	4	0.091181	1.3493	0.49009	0.81177	0.17725	0.40972			MEOX2	4	0.022323	0.29345	0.70978	0.88917	0.76918	0.87144		TRMT5	-0.59533
ARHGAP6	4	-0.030056	-0.43879	0.76707	0.93746	0.66081	0.82605			ARHGAP6	4	0.014783	0.43521	0.77356	0.91758	0.66341	0.80118		VCP	-0.5953
MEP1A	4	-0.068186	-1.1247	0.55072	0.84431	0.26071	0.50557			MEP1A	4	-0.08241	-1.3407	0.46513	0.75467	0.18002	0.36632		MRPL44	-0.59447
MEST	4	0.077413	0.91577	0.56679	0.85246	0.35979	0.60016			MEST	4	0.08608	2.0249	0.26385	0.58247	0.042878	0.14913		NMD3	-0.59425
MET	4	0.24999	1.6252	0.04081	0.21499	0.10412	0.30336			MET	4	0.067478	1.3011	0.36656	0.67661	0.19323	0.38371		RRM1	-0.59351
METTL1	4	-0.55035	-3.9704	0.0002616	0.0030102	7.176e-05	0.0022122			METTL1	4	-0.4423	-3.7828	0.0023021	0.01746	0.00015508	0.001959		PDS5B	-0.59328
MFAP1	4	-0.53475	-3.0704	0.00041856	0.0046948	0.0021375	0.023793			MFAP1	4	-1.036	-5.0156	0	0	5.2859e-07	1.899e-05		SRSF3	-0.59324
MFAP2	4	0.091169	0.91605	0.49014	0.81179	0.35964	0.60001			MFAP2	4	0.071545	0.91033	0.34202	0.65514	0.36265	0.56676		NUP160	-0.59229
MFAP3	4	0.21024	1.8162	0.086486	0.35085	0.069341	0.23959			MFAP3	4	0.052029	1.61	0.47408	0.75903	0.10739	0.26556		RFC2	-0.59218
MFAP4	4	-0.25894	-2.3169	0.055407	0.26265	0.020512	0.11636			MFAP4	4	-0.096757	-1.6304	0.38623	0.69314	0.10301	0.25869		C21orf59	-0.5919
MFGE8	4	0.17863	1.4847	0.14712	0.47588	0.13762	0.35665			MFGE8	4	0.001193	0.0076518	0.89023	0.9632	0.99389	0.99642		MRPL15	-0.5909
ARHGDIA	4	-0.21297	-2.6201	0.1049	0.3936	0.0087912	0.066309			ARHGDIA	4	-0.23064	-2.4818	0.056401	0.23445	0.013072	0.06738		TRRAP	-0.5902
MFI2	4	-0.24566	-1.5777	0.065348	0.28972	0.11464	0.3215			MFI2	4	-0.26658	-2.1825	0.0327	0.1594	0.029073	0.11627		PPP2R1A	-0.5894
MFNG	4	0.013557	0.093253	0.96181	0.99148	0.9257	0.96605			MFNG	4	-0.19772	-0.86201	0.090933	0.32173	0.38868	0.59156		HAUS3	-0.58901
MGAT1	4	-0.29444	-2.2786	0.033014	0.18407	0.02269	0.12383			MGAT1	4	-0.30496	-2.4685	0.01758	0.098188	0.013569	0.068992		RTCB	-0.58893
SCGB2A1	4	-0.21023	-3.0416	0.10883	0.40123	0.0023535	0.025471			SCGB2A1	4	-0.12857	-2.056	0.25145	0.56815	0.039784	0.14261		GPS2	-0.58869
MGAT2	4	-0.26787	-1.9631	0.049286	0.24354	0.049635	0.19743			MGAT2	4	-0.1459	-1.7438	0.1972	0.50093	0.081188	0.22244		NARS	-0.58863
MGAT3	4	0.11026	0.71284	0.3911	0.73984	0.47595	0.69462			MGAT3	4	-0.083118	-0.94468	0.4611	0.75121	0.34482	0.55059		COASY	-0.58852
MGAT5	4	0.05731	1.0851	0.6831	0.90514	0.27789	0.52394			MGAT5	4	0.11786	2.2016	0.13237	0.40377	0.027697	0.11258		TMEM199	-0.58811
SCGB2A2	4	0.20745	1.2584	0.090881	0.36165	0.20825	0.44752			SCGB2A2	4	-0.12609	-1.4745	0.26092	0.57975	0.14035	0.31426		TRNT1	-0.58729
CTAGE5	4	0.11419	0.91763	0.37268	0.72937	0.35881	0.59889			CTAGE5	4	0.049022	0.7444	0.49438	0.77179	0.45663	0.64885		EXOSC4	-0.5858
KITLG	4	-0.045173	-0.3867	0.67776	0.90297	0.69898	0.84963			KITLG	4	-0.0047509	-0.094931	0.94093	0.98032	0.92437	0.95972		IMP4	-0.5858
ARHGDIB	4	0.19172	2.0735	0.11835	0.42016	0.038125	0.17073			ARHGDIB	4	0.19276	2.6955	0.015068	0.086825	0.007028	0.042334		DTYMK	-0.58551
MGMT	4	0.028287	0.30704	0.86915	0.96824	0.75881	0.88102			MGMT	4	0.27575	1.3698	0.00062784	0.0053788	0.17075	0.35469		SDAD1	-0.58482
MGP	4	0.12722	2.4075	0.31575	0.67801	0.016063	0.099071			MGP	4	0.18119	2.2044	0.022393	0.11895	0.027499	0.11202		NUP98	-0.58475
MGST1	4	-0.037889	-0.81735	0.72197	0.92159	0.41373	0.64632			MGST1	4	-0.10781	-1.9571	0.33318	0.64851	0.050331	0.16515		DDX1	-0.58455
MGST2	4	0.022423	0.11705	0.90875	0.97826	0.90682	0.95821			MGST2	4	0.090327	1.4708	0.24177	0.55561	0.14134	0.31578		DDX20	-0.5837
MGST3	4	0.022209	0.61956	0.90996	0.97845	0.53555	0.74206			MGST3	4	-0.019421	-0.39226	0.93282	0.97677	0.69486	0.82159		PSMC2	-0.58296
CIITA	4	-0.1343	-1.7859	0.27887	0.64271	0.07411	0.24938			CIITA	4	-0.08373	-1.034	0.45744	0.74854	0.30112	0.50725		HARS	-0.5819
CD99	4	-0.010254	-0.091465	0.88945	0.97422	0.92712	0.96666			CD99	4	-0.17439	-2.1502	0.12881	0.39742	0.031538	0.12242		CMTR1	-0.58154
MICB	4	-0.12052	-1.4676	0.32329	0.68496	0.14221	0.36322			MICB	4	-0.11972	-1.7311	0.28562	0.60743	0.083442	0.22596		CTNNBL1	-0.58112
MID1	4	0.14429	1.9964	0.24993	0.61322	0.045896	0.18946			MID1	4	0.074583	1.0908	0.32418	0.64202	0.27537	0.47987		EIF3E	-0.58077
MIF	4	-0.1161	-0.89194	0.34097	0.70298	0.37242	0.61058			MIF	4	0.089808	1.3663	0.24512	0.56034	0.17183	0.35605		EARS2	-0.58027
ARHGDIG	4	-0.41828	-2.8336	0.004238	0.035872	0.004602	0.041334			ARHGDIG	4	-0.20577	-3.166	0.080416	0.29729	0.0015457	0.013147		TTI1	-0.5802
CXCL9	4	-0.0132	-0.1255	0.87103	0.96858	0.90013	0.95508			CXCL9	4	-0.11124	-2.0233	0.31973	0.63866	0.04304	0.14951		DHX38	-0.58012
MIP	4	0.17038	1.399	0.1691	0.5122	0.16182	0.39033			MIP	4	0.049535	0.87663	0.49087	0.76991	0.38069	0.58442		NIP7	-0.57949
MIPEP	4	-0.66819	-3.8835	0	0	0.00010297	0.0028156			MIPEP	4	-0.8882	-4.4694	0	0	7.8451e-06	0.00016791		POLD3	-0.57924
MITF	4	0.096712	1.1212	0.46031	0.79097	0.26219	0.50695			MITF	4	0.10953	1.8537	0.16141	0.45116	0.063776	0.19142		WDR70	-0.57882
ATXN3	4	0.03157	0.37996	0.8477	0.9628	0.70397	0.85118			ATXN3	4	0.1369	1.1046	0.084288	0.30657	0.26933	0.47438		HSD17B10	-0.5783
MKI67	4	0.1125	0.9017	0.37969	0.73347	0.36722	0.60688			MKI67	4	0.022627	0.34324	0.70727	0.88823	0.73142	0.84635		AATF	-0.57826
MKLN1	4	-0.0051456	-0.048987	0.91969	0.98186	0.96093	0.98131			MKLN1	4	-0.01734	-0.40366	0.95019	0.98343	0.68647	0.81574		CHORDC1	-0.57685
MLF1	4	-0.093616	-0.9081	0.42861	0.76456	0.36383	0.60437			MLF1	4	-0.066852	-1.0634	0.56192	0.81543	0.28758	0.49358		CYCS	-0.5767
MLH1	4	0.0093718	0.071141	0.98959	0.99805	0.94329	0.97356			MLH1	4	-0.19982	-2.9638	0.087846	0.31501	0.0030385	0.022336		TRAPPC11	-0.5766
MAP3K9	4	-0.19359	-1.8213	0.13593	0.45772	0.068565	0.23843			MAP3K9	4	-0.046899	-0.49105	0.70716	0.88823	0.62339	0.77535		OXSM	-0.5765
RHOH	4	0.18984	2.6383	0.12212	0.42881	0.008333	0.064143			RHOH	4	0.031886	0.444	0.6291	0.85041	0.65704	0.79774		COX6B1	-0.57637
MAP3K10	4	0.089084	1.2496	0.50269	0.8205	0.21145	0.45156			MAP3K10	4	-0.031263	-0.4545	0.83242	0.94281	0.64947	0.79298		PPIL4	-0.57603
MLN	4	-0.22896	-1.3802	0.083608	0.34336	0.16753	0.39774			MLN	4	-0.14702	-1.2487	0.19432	0.49739	0.21176	0.40738		MRPS25	-0.57599
MAP3K11	4	-0.17349	-1.6366	0.17397	0.52002	0.10171	0.29954			MAP3K11	4	-0.14943	-1.4517	0.18757	0.48782	0.14658	0.32261		DARS	-0.57555
KMT2A	4	-0.55338	-3.025	0.0002616	0.0030102	0.0024867	0.026431			KMT2A	4	-0.59658	-3.2784	0.00015696	0.0014742	0.0010439	0.0095417		SEPHS2	-0.57552
MLLT1	4	-0.18295	-1.8489	0.15461	0.48787	0.064468	0.22988			MLLT1	4	-0.2535	-2.4627	0.039293	0.18149	0.013791	0.069646		CAPZB	-0.5755
AFF1	4	-0.26359	-1.9672	0.052111	0.25279	0.04916	0.19636			AFF1	4	-0.017401	-0.29022	0.94972	0.98332	0.77164	0.87279		DICER1	-0.57513
MLLT3	4	-0.038261	-0.56773	0.71982	0.92101	0.57022	0.76822			MLLT3	4	0.092204	1.3017	0.2333	0.54698	0.19302	0.38365		NOB1	-0.57502
MLLT4	4	0.12265	0.98981	0.33412	0.6961	0.32227	0.56608			MLLT4	4	0.1319	1.8829	0.095119	0.33037	0.05971	0.18426		GATB	-0.57496
MLLT6	4	-0.035265	-0.63316	0.73714	0.92752	0.52663	0.73567			MLLT6	4	0.057558	0.7729	0.4352	0.73208	0.43958	0.63476		AASDHPPT	-0.57469
FOXO4	4	0.15081	1.6886	0.22859	0.5916	0.091298	0.28259			FOXO4	4	0.093873	1.9404	0.22576	0.53775	0.052327	0.16936		POLR1A	-0.57412
ARL1	4	0.0014021	0.018649	0.96134	0.99147	0.98512	0.99312			ARL1	4	-0.054614	-0.69794	0.64856	0.8603	0.48521	0.67222		PHF5A	-0.5736
NR3C2	4	-0.067428	-1.1747	0.55444	0.8456	0.24011	0.48288			NR3C2	4	-0.19236	-2.3093	0.09899	0.34023	0.020926	0.093661		TRAPPC13	-0.5729
TRPM1	4	-0.13538	-1.9162	0.27526	0.63912	0.055345	0.21043			TRPM1	4	-0.15797	-2.0638	0.16533	0.45685	0.039041	0.14092		SDHC	-0.57248
MME	4	-0.020968	-0.18453	0.82227	0.95382	0.85359	0.93158			MME	4	-0.10039	-0.7894	0.36671	0.67664	0.42988	0.62646		RPF2	-0.5721
MMP1	4	0.14303	1.7873	0.25449	0.61891	0.073893	0.24887			MMP1	4	-0.0095102	-0.14599	0.98462	0.99535	0.88393	0.93827		SMG1	-0.57044
MMP2	4	0.02475	0.32478	0.89374	0.97539	0.74535	0.874			MMP2	4	0.17698	1.743	0.02548	0.13198	0.081331	0.22274		NOC4L	-0.57035
MMP3	4	0.11209	1.0563	0.38163	0.73462	0.29083	0.53564			MMP3	4	0.053786	1.0908	0.46194	0.75168	0.27535	0.47987		NUP155	-0.5698
MMP7	4	-0.21359	-1.988	0.10375	0.39122	0.046811	0.19141			MMP7	4	-0.067494	-0.94425	0.55758	0.81222	0.34504	0.55076		NEDD1	-0.56973
MMP8	4	-0.059638	-0.56492	0.59671	0.86763	0.57213	0.76961			MMP8	4	-0.18321	-2.4173	0.11317	0.36817	0.015634	0.076233		MAK16	-0.56936
MMP9	4	-0.35708	-2.8624	0.012557	0.088085	0.0042043	0.038577			MMP9	4	-0.27811	-2.9486	0.027416	0.13955	0.003192	0.023171		POLE2	-0.56908
MMP10	4	-0.017135	-0.24386	0.84759	0.9628	0.80734	0.90715			MMP10	4	-0.0046766	-0.075564	0.9403	0.98015	0.93977	0.9686		NSA2	-0.56851
PHOX2A	4	-0.20015	-2.0489	0.12478	0.43443	0.040476	0.17687			PHOX2A	4	-0.14427	-1.4824	0.20133	0.50685	0.13823	0.31148		CPSF3	-0.56808
MMP11	4	0.081498	0.9733	0.54345	0.83965	0.3304	0.57384			MMP11	4	-0.0096108	-0.11677	0.98577	0.99567	0.90704	0.94988		BTF3	-0.568
MMP12	4	0.16693	1.2271	0.17998	0.52866	0.21978	0.4612			MMP12	4	-0.071557	-1.1959	0.53095	0.79598	0.23172	0.42994		PGD	-0.56683
MMP13	4	0.0091642	0.081833	0.99079	0.99805	0.93478	0.96968			MMP13	4	-0.058228	-1.4206	0.62246	0.84783	0.15542	0.33493		HAUS5	-0.5667
MMP14	4	-0.015704	-0.15955	0.8568	0.96505	0.87324	0.9422			MMP14	4	-0.074068	-1.3644	0.51405	0.78525	0.17244	0.35705		BRD2	-0.56479
MMP15	4	0.087488	1.5881	0.51075	0.82351	0.11226	0.31731			MMP15	4	0.056653	1.3621	0.44122	0.73696	0.17315	0.3579		PSMB5	-0.5645
MMP16	4	-0.029547	-0.45718	0.77005	0.93832	0.64754	0.8175			MMP16	4	-0.02084	-0.36674	0.92105	0.97303	0.71382	0.83455		TAF1A	-0.563537
MMP17	4	-0.13775	-1.1402	0.26809	0.63306	0.25419	0.49916			MMP17	4	-0.13975	-1.4769	0.21436	0.52517	0.13971	0.31345		MIS18BP1	-0.56336
MMP19	4	-0.066014	-0.7746	0.56255	0.8503	0.43858	0.66692			MMP19	4	0.080639	0.84864	0.2921	0.61453	0.39608	0.59868		NDUFS5	-0.5625
ALDH6A1	4	-0.0022241	-0.027642	0.93884	0.98747	0.97795	0.99045			ALDH6A1	4	0.060819	1.4787	0.41087	0.71335	0.13922	0.31283		SMARCA5	-0.56152
MN1	4	-0.07255	-0.79341	0.52797	0.83067	0.42754	0.65854			MN1	4	-0.051259	-1.4989	0.67373	0.87066	0.13391	0.30525		C9orf114	-0.56128
ARL2	4	-0.67989	-3.1455	0	0	0.0016579	0.019584			ARL2	4	-0.99872	-3.9334	0	0	8.3741e-05	0.001183		TOP1	-0.56126
MNAT1	4	-0.054974	-0.4191	0.62277	0.87981	0.67514	0.83571			MNAT1	4	-0.10843	-0.69417	0.3304	0.64645	0.48758	0.67407		DCTN5	-0.5609
MNDA	4	0.071768	0.61201	0.59687	0.86766	0.54053	0.74503			MNDA	4	0.081544	1.3417	0.28839	0.61014	0.1797	0.36612		MTG1	-0.5608
MNT	4	-0.13881	-0.7126	0.26427	0.62904	0.47609	0.69467			MNT	4	-0.16693	-0.81516	0.14477	0.42426	0.41498	0.61427		CCT6A	-0.5606
MOBP	4	-0.11646	-1.8403	0.33993	0.70222	0.065723	0.23283			MOBP	4	-0.09798	-1.1735	0.38006	0.68859	0.24058	0.43997		GOLGA6L6	-0.56056
MOCS1	4	-0.26634	-1.9765	0.050437	0.24794	0.048102	0.19412			MOCS1	4	-0.14426	-2.7126	0.20138	0.50685	0.0066762	0.04082		ETF1	-0.55995
MOCS2	4	-0.033712	-0.35642	0.74614	0.92944	0.72153	0.86062			MOCS2	4	-0.070376	-1.3002	0.53822	0.80009	0.19352	0.38406		SUCLG1	-0.55982
MOG	4	0.066897	0.58688	0.62607	0.88206	0.55729	0.75849			MOG	4	-0.061583	-1.2045	0.59792	0.83313	0.22838	0.42595		SPATA5	-0.55957
MOS	4	0.011386	0.17689	0.97708	0.99568	0.85959	0.93551			MOS	4	-0.040422	-1.0244	0.75671	0.91077	0.30562	0.51227		BIRC5	-0.5585
MOV10	4	0.063024	0.81267	0.64898	0.89068	0.41641	0.64866			MOV10	4	0.201	2.7117	0.011667	0.070704	0.0066941	0.040851		GOSR2	-0.55848
CD200	4	0.078698	1.4686	0.56056	0.84986	0.14194	0.36288			CD200	4	-0.085022	-1.011	0.44933	0.7422	0.31203	0.51842		YAE1D1	-0.55757
ARL3	4	-0.19436	-1.2243	0.13483	0.45522	0.22086	0.46255			ARL3	4	-0.19495	-1.6256	0.094805	0.32987	0.10404	0.26041		PTMA	-0.55708
MPG	4	-0.14671	-1.3123	0.24099	0.60669	0.18942	0.42427			MPG	4	0.021377	0.37118	0.71857	0.89275	0.71051	0.83215		FAM178A	-0.55704
MPI	4	-0.27438	-2.7264	0.044263	0.22687	0.0064035	0.052777			MPI	4	-0.23091	-3.1954	0.056297	0.23442	0.0013963	0.012114		TNPO3	-0.55661
ACAT1	4	0.079552	0.50108	0.55507	0.84581	0.61631	0.79813			ACAT1	4	-0.015108	-0.22027	0.96845	0.98942	0.82566	0.90465		GPKOW	-0.55628
MPL	4	-0.1161	-1.7252	0.34102	0.70298	0.084487	0.26959			MPL	4	-0.10568	-1.7387	0.34275	0.65615	0.082093	0.22377		EIF3A	-0.55577
MPO	4	-0.080482	-1.2502	0.4904	0.812	0.21122	0.45139			MPO	4	-0.14085	-2.3944	0.21069	0.52022	0.016649	0.07952		WAC	-0.55518
MPP1	4	0.10391	0.86914	0.42243	0.76148	0.38477	0.62244			MPP1	4	0.1217	1.0354	0.12112	0.38321	0.3005	0.50656		GTF2H4	-0.55493
MPP2	4	-0.075037	-0.53454	0.51593	0.82664	0.59296	0.78278			MPP2	4	-0.026533	-0.39787	0.87197	0.95705	0.69073	0.81908		UBA1	-0.5549
MPP3	4	0.083696	1.1532	0.531	0.83373	0.24884	0.49236			MPP3	4	-0.041173	-1.1023	0.75012	0.9078	0.27034	0.47526		PRPF40A	-0.55388
MPST	4	-0.092384	-0.359	0.43478	0.77044	0.7196	0.85987			MPST	4	-0.17889	-1.8379	0.12013	0.38159	0.066083	0.19546		NELFB	-0.55373
MPV17	4	0.071989	0.70057	0.59588	0.86735	0.48357	0.70092			MPV17	4	-0.082421	-0.74516	0.46502	0.75456	0.45617	0.64873		ECD	-0.5531
MPZ	4	-0.013715	-0.12514	0.868	0.96802	0.90041	0.95508			MPZ	4	0.10761	1.8192	0.16816	0.46052	0.068885	0.20076		MRPL32	-0.55263
ARNT	4	-0.2422	-1.7962	0.069325	0.30293	0.072458	0.24601			ARNT	4	-0.14813	-1.2074	0.19128	0.49345	0.22726	0.42448		MCM3	-0.55227
MRC1	4	0.04185	0.56613	0.77853	0.9404	0.5713	0.76923			MRC1	4	-0.057289	-0.96203	0.62962	0.85064	0.33603	0.54327		LCMT1	-0.55219
MRE11A	4	-0.35337	-1.9425	0.01308	0.090449	0.052073	0.20307			MRE11A	4	-0.67598	-3.1711	0	0	0.0015187	0.012953		CEP192	-0.55183
ABCC1	4	0.21486	2.3012	0.078481	0.32801	0.021378	0.11944			ABCC1	4	-0.0025253	-0.048986	0.92126	0.97303	0.96093	0.98036		URI1	-0.5517
MYO1B	4	-0.081691	-1.197	0.4848	0.8082	0.23131	0.47401			MYO1B	4	-0.056127	-0.5598	0.63768	0.85422	0.57562	0.7415		RHEB	-0.55162
CITED1	4	-0.017618	-0.24497	0.84403	0.96082	0.80648	0.90672			CITED1	4	0.049442	0.4374	0.49124	0.76991	0.66182	0.80052		PCID2	-0.55158
MSH2	4	-0.064404	-0.50164	0.57197	0.85533	0.61592	0.79794			MSH2	4	-0.052797	-0.68772	0.66232	0.8667	0.49163	0.67713		PFDN2	-0.5513
MSH3	4	0.03202	0.62143	0.84409	0.96082	0.53431	0.74148			MSH3	4	-0.036505	-0.58579	0.78789	0.92319	0.55802	0.72802		FEN1	-0.55079
MSH4	4	0.01273	0.13587	0.96672	0.99275	0.89192	0.95198			MSH4	4	-0.053612	-0.8645	0.65605	0.865	0.38731	0.59057		WDR75	-0.55077
MSH5	4	-0.10925	-0.96534	0.36718	0.72425	0.33438	0.57778			MSH5	4	-0.06558	-0.74149	0.57071	0.81946	0.4584	0.65006		WDR12	-0.55032
MSI1	4	-0.3022	-2.9066	0.029299	0.16888	0.0036542	0.034957			MSI1	4	-0.1348	-1.8118	0.23016	0.54314	0.070019	0.20276		ERAS	-0.5503
ARNTL	4	0.016079	0.25231	0.94763	0.98979	0.8008	0.90427			ARNTL	4	0.070689	1.4941	0.34673	0.65908	0.13514	0.30708		TIMELESS	-0.5502
MSMB	4	0.24052	1.6255	0.048449	0.24159	0.10405	0.30322			MSMB	4	0.21133	2.1522	0.0082143	0.052333	0.031379	0.12215		NHLRC2	-0.54961
MSN	4	0.1488	1.5669	0.23581	0.60013	0.11713	0.32587			MSN	4	0.083487	1.167	0.27725	0.59815	0.2432	0.44329		POP5	-0.54944
MSR1	4	0.04543	0.24397	0.75613	0.9336	0.80726	0.90711			MSR1	4	0.049228	0.39121	0.49254	0.77088	0.69564	0.82225		CARS	-0.5488
MSRA	4	0.13332	2.0875	0.29027	0.65344	0.036844	0.16743			MSRA	4	0.16206	2.0437	0.041961	0.19045	0.040982	0.14537		NCBP1	-0.54868
MST1	4	-0.19526	-1.0786	0.13295	0.45125	0.28075	0.52649			MST1	4	-0.27918	-1.5299	0.026945	0.13744	0.12603	0.29479		OSGEP	-0.54829
MST1R	4	0.14575	1.0513	0.24575	0.61	0.29311	0.53786			MST1R	4	-0.048218	-0.35373	0.69733	0.88382	0.72354	0.84118		PARS2	-0.54789
MSX1	4	-0.11859	-1.0662	0.33093	0.69345	0.28635	0.53093			MSX1	4	0.01147	0.17208	0.80286	0.93006	0.86337	0.92636		ECT2	-0.54655
MSX2	4	-0.73974	-3.9687	0	0	7.2252e-05	0.0022202			MSX2	4	-0.78613	-4.2203	0	0	2.4393e-05	0.00042875		KANSL3	-0.5465
MT1A	4	-0.3095	-2.2994	0.025585	0.15196	0.021481	0.1198			MT1A	4	-0.15463	-1.1443	0.17417	0.46987	0.25252	0.4539		NDUFB11	-0.5459
MT1B	4	-0.14607	-0.71965	0.24292	0.60788	0.47174	0.69176			MT1B	4	-0.1795	-1.9505	0.11898	0.37913	0.051114	0.1668		RCL1	-0.54546
ARR3	4	0.10567	1.5482	0.41286	0.75534	0.12157	0.33298			ARR3	4	-0.020056	-0.43517	0.92811	0.97526	0.66344	0.80118		WRB	-0.54522
MT1E	4	0.073004	0.49638	0.59033	0.86532	0.61963	0.79993			MT1E	4	-0.25649	-2.6514	0.037618	0.17597	0.0080164	0.04677		ARID4A	-0.54488
MT1F	4	-0.14237	-1.1066	0.25391	0.61837	0.26846	0.51388			MT1F	4	0.03807	0.29753	0.58008	0.82468	0.76606	0.86956		IPO13	-0.5447
MT1G	4	-0.095837	-0.83003	0.41982	0.76064	0.40652	0.64055			MT1G	4	-0.027226	-0.55489	0.8659	0.95489	0.57897	0.74427		PPME1	-0.544202
MT1H	4	-0.44034	-3.2277	0.0031915	0.028478	0.0012477	0.01593			MT1H	4	-0.18219	-2.424	0.11474	0.37082	0.01535	0.075302		POLR3H	-0.5431
MT1M	4	-0.19547	-1.2443	0.13258	0.45041	0.21338	0.45364			MT1M	4	-0.23494	-2.3614	0.052791	0.22343	0.018208	0.08461		KIN	-0.54287
MT1X	4	0.011156	0.13145	0.97844	0.99585	0.89542	0.9537			MT1X	4	-0.13353	-1.2038	0.23429	0.5477	0.22867	0.42628		TTK	-0.5428
MT2A	4	-0.35581	-2.743	0.012609	0.088085	0.0060885	0.050972			MT2A	4	-0.3871	-3.4708	0.0049704	0.033953	0.00051899	0.0054402		ABCE1	-0.54243
MT3	4	0.0051414	0.040367	0.98321	0.99656	0.9678	0.98522			MT3	4	0.00062637	0.0079849	0.89426	0.96468	0.99363	0.99624		PSMA7	-0.5424
MTAP	4	0.18187	1.4729	0.14058	0.46649	0.14077	0.36073			MTAP	4	0.13881	1.714	0.080312	0.29729	0.086531	0.23154		VARS	-0.5424
MTCP1	4	0.022488	0.29009	0.90844	0.97826	0.77175	0.88849			MTCP1	4	0.084888	0.76093	0.27003	0.5899	0.4467	0.64081		INTS7	-0.54224
ARRB1	4	0.063555	0.8723	0.64631	0.89013	0.38305	0.6208			ARRB1	4	0.057921	0.94078	0.43274	0.73085	0.34682	0.5523		SDHD	-0.54211
MTF1	4	0.096333	0.83023	0.46236	0.79185	0.40641	0.64045			MTF1	4	0.028702	0.48587	0.65537	0.86452	0.62706	0.77815		MRPL54	-0.54146
NUDT1	4	-0.021634	-0.42176	0.81829	0.95285	0.6732	0.83394			NUDT1	4	0.015955	0.196	0.76445	0.91416	0.84461	0.91541		GFPT1	-0.5414
MTHFD1	4	-0.85294	-4.049	0	0	5.1448e-05	0.0017342			MTHFD1	4	-0.92157	-4.2138	0	0	2.5115e-05	0.00043998		RPS25	-0.54124
MTHFR	4	-0.038308	-0.41122	0.71946	0.92078	0.68091	0.8393			MTHFR	4	-0.17727	-2.1127	0.12332	0.38745	0.034623	0.13033		NUDC	-0.54118
MTIF2	4	-0.79441	-4.1287	0	0	3.6486e-05	0.0013477			MTIF2	4	-1.59	-6.3307	0	0	2.4411e-10	3.9844e-08		DAP3	-0.541
MTM1	4	-0.26537	-1.846	0.051117	0.24981	0.064898	0.23107			MTM1	4	0.092634	1.0099	0.23141	0.5447	0.31254	0.519		GTF2B	-0.541
MYO1F	4	-0.22996	-1.4935	0.082405	0.33936	0.1353	0.35332			MYO1F	4	-0.11122	-1.5537	0.31989	0.63874	0.12027	0.2859		NLE1	-0.5405
MTNR1A	4	0.095088	1.0046	0.46947	0.79767	0.3151	0.56004			MTNR1A	4	0.11728	1.2753	0.13415	0.40737	0.20222	0.39566		SNF8	-0.540353
MTTP	4	0.020863	0.24851	0.91848	0.98166	0.80374	0.90528			MTTP	4	-0.0024148	-0.032834	0.92037	0.97301	0.97381	0.98666		SS18L2	-0.5402
ARRB2	4	-0.085501	-1.0283	0.46665	0.79556	0.30383	0.54849			ARRB2	4	0.14427	1.9285	0.068644	0.26814	0.053796	0.17275		ARHGEF12	-0.53997
MTR	4	-0.027152	-0.75436	0.78444	0.9429	0.45063	0.67623			MTR	4	0.023324	0.46474	0.70162	0.88547	0.64211	0.78868		RPS7	-0.5388
MTRR	4	-0.084357	-0.96743	0.47203	0.79933	0.33333	0.57692			MTRR	4	-0.021054	-0.32504	0.91937	0.97282	0.74515	0.85574		SF3B4	-0.53845
MTX1	4	-0.36305	-3.3191	0.011249	0.08104	0.00090315	0.012796			MTX1	4	-0.35249	-2.9231	0.0084759	0.053874	0.0034651	0.024714		MRPL41	-0.5378
MUC1	4	-0.25487	-2.4843	0.05818	0.27069	0.012981	0.085952			MUC1	4	-0.039021	-0.54303	0.76738	0.91511	0.58711	0.74986		POLR1D	-0.53766
MUC3A	4	0.091195	1.0512	0.49009	0.81177	0.29319	0.53788			MUC3A	4	0.13634	1.8558	0.085649	0.30939	0.063478	0.19097		HINFP	-0.53729
MUC4	4	-0.12598	-0.95462	0.30477	0.66777	0.33977	0.58311			MUC4	4	-0.19844	-1.7686	0.089834	0.31962	0.076966	0.21541		ATP5J2-PTCD1	-0.53717
MUC5AC	4	-0.025929	-0.20055	0.79244	0.94574	0.84105	0.92494			MUC5AC	4	0.043579	0.54358	0.5356	0.79889	0.58673	0.74976		MDH2	-0.53693
MUC6	4	-0.00098255	-0.010641	0.94778	0.98979	0.99151	0.9958			MUC6	4	-0.0092078	-0.13808	0.98116	0.99391	0.89018	0.94182		GEMIN4	-0.53673
MUC7	4	0.13306	1.8084	0.29116	0.65432	0.070538	0.24231			MUC7	4	0.009695	0.17421	0.81756	0.93564	0.8617	0.92506		HELB	-0.53666
TRIM37	4	-0.33914	-2.8326	0.017056	0.1121	0.0046178	0.041417			TRIM37	4	-0.4108	-3.4374	0.0034008	0.02429	0.00058743	0.0059784		MIS12	-0.53661
ARSA	4	0.17583	2.1975	0.15466	0.48787	0.027982	0.14167			ARSA	4	-0.053601	-0.95288	0.65605	0.865	0.34065	0.54741		PLGLB1	-0.53559
MUSK	4	0.081402	0.85207	0.54382	0.83965	0.39417	0.63039			MUSK	4	-0.11445	-2.1319	0.30482	0.62343	0.033015	0.12615		RPL17-C18orf32	-0.5355
MUT	4	-0.070781	-1.1862	0.53691	0.83587	0.23554	0.47893			MUT	4	-0.016014	-0.35191	0.96018	0.9864	0.72491	0.84202		EXOSC9	-0.5347
MUTYH	4	-0.30615	-2.9457	0.027207	0.15922	0.0032225	0.03192			MUTYH	4	-0.13141	-1.4459	0.24146	0.55541	0.1482	0.32503		NDNL2	-0.53422
MVD	4	-0.62448	-2.4251	0	0	0.015303	0.096246			MVD	4	-0.967	-2.7857	0	0	0.0053404	0.034414		RAD1	-0.53356
MVK	4	-0.70368	-3.1769	0	0	0.0014888	0.018171			MVK	4	-1.4771	-4.7759	0	0	1.7893e-06	4.981e-05		GOT2	-0.533093
MX1	4	0.054585	0.50703	0.69952	0.91271	0.61213	0.79518			MX1	4	0.050548	0.67714	0.48443	0.76578	0.49832	0.68221		GPX4	-0.53261
MX2	4	-0.033981	-0.33879	0.74494	0.92944	0.73477	0.86796			MX2	4	-0.014665	-0.246	0.97169	0.99088	0.80568	0.89219		MRPS17	-0.53246
MXI1	4	0.16477	1.8915	0.18642	0.53822	0.058557	0.21698			MXI1	4	0.077077	1.3979	0.31031	0.62895	0.16213	0.3437		TBCC	-0.53177
MYB	4	-0.017053	-0.38484	0.84838	0.96292	0.70036	0.85001			MYB	4	0.10228	2.2977	0.18903	0.4905	0.02158	0.095453		TRAPPC5	-0.53159
MYBL1	4	-0.17004	-1.1904	0.18139	0.53069	0.23389	0.47718			MYBL1	4	-0.16995	-2.2104	0.13807	0.41396	0.027077	0.11091		RNF113A	-0.5308
ARSB	4	-0.016848	-0.17892	0.84979	0.96317	0.858	0.93484			ARSB	4	-0.12043	-1.5294	0.28284	0.60427	0.12617	0.29496		MED8	-0.5307
MYBPC1	4	0.0076303	0.13218	0.99911	0.99995	0.89484	0.9533			MYBPC1	4	0.03257	0.50282	0.62403	0.8489	0.61509	0.77009		NDUFB9	-0.52996
MYBL2	4	-0.61522	-3.8231	5.232e-05	0.00069493	0.0001318	0.0033378			MYBL2	4	-0.25371	-2.2273	0.038979	0.18034	0.025928	0.10794		THOC3	-0.52945
MYBPC2	4	-0.028354	-0.20691	0.77659	0.94007	0.83608	0.92269			MYBPC2	4	-0.10778	-0.97113	0.33328	0.64851	0.33149	0.53881		SMC2	-0.5284
MYBPH	4	-0.1398	-2.1093	0.26139	0.62642	0.034916	0.16161			MYBPH	4	-0.12416	-1.8523	0.26856	0.58811	0.063978	0.19168		ATP5E	-0.52838
MYC	4	-1.6359	-6.047	0	0	1.4756e-09	9.1169e-07			MYC	4	-2.0734	-6.8801	0	0	5.9825e-12	2.079e-09		EIF3G	-0.528
MYCL	4	-0.13128	-1.1832	0.28787	0.65043	0.23674	0.48019			MYCL	4	-0.10423	-0.9573	0.34924	0.66151	0.33842	0.54551		GTF2H1	-0.52769
MYCN	4	0.12252	1.1926	0.33454	0.69647	0.23302	0.47607			MYCN	4	0.14574	1.7838	0.065401	0.26003	0.074456	0.21149		MCM6	-0.52761
MYD88	4	-0.14115	-1.262	0.25726	0.62248	0.20694	0.44592			MYD88	4	-0.1242	-1.7551	0.26851	0.58811	0.079241	0.21926		DNMT1	-0.52731
GADD45B	4	0.082938	0.80854	0.5356	0.83559	0.41878	0.65048			GADD45B	4	-0.048887	-0.67818	0.6912	0.87956	0.49766	0.68165		DDX6	-0.52728
STS	4	0.024545	0.2087	0.89478	0.97548	0.83468	0.92205			STS	4	0.0045333	0.053144	0.86203	0.95397	0.95762	0.97851		DNTTIP2	-0.5269
MYF5	4	-0.12374	-2.0289	0.31235	0.67514	0.042469	0.18167			MYF5	4	-0.087763	-1.2708	0.43374	0.73156	0.20382	0.39742		TXNL4B	-0.52611
MYF6	4	-0.2404	-2.1308	0.071417	0.30799	0.033109	0.15613			MYF6	4	-0.26613	-2.4531	0.032962	0.16039	0.014165	0.071095		TAF8	-0.52606
MYH1	4	0.046479	0.38556	0.74912	0.93047	0.69982	0.84977			MYH1	4	0.10392	1.3104	0.18208	0.48073	0.19005	0.37988		SMC1A	-0.5256
MYH2	4	0.047234	0.4661	0.74457	0.92944	0.64114	0.81299			MYH2	4	0.033182	0.92621	0.61885	0.8457	0.35434	0.55926		TAF2	-0.52473
MYH3	4	0.11241	1.418	0.38016	0.73401	0.15619	0.38394			MYH3	4	-0.070463	-0.84137	0.53785	0.80009	0.40014	0.60224		LARP1	-0.5246
MYH4	4	0.10576	1.3859	0.41265	0.75534	0.16577	0.39518			MYH4	4	-0.056625	-0.9368	0.6337	0.85242	0.34886	0.55374		MRPS12	-0.5242
MYH6	4	0.24766	1.577	0.042693	0.22108	0.11479	0.32179			MYH6	4	0.03827	0.60061	0.57856	0.82381	0.5481	0.72133		NKTR	-0.52336
MYH7	4	0.099498	1.2181	0.44499	0.77832	0.22318	0.46581			MYH7	4	-0.08779	-0.92647	0.43347	0.73131	0.3542	0.55912		RPS6	-0.5233
MYH8	4	-0.15468	-1.7251	0.21964	0.58281	0.084504	0.26959			MYH8	4	0.013267	0.17826	0.78716	0.92301	0.85852	0.92286		CTDP1	-0.52308
MYH9	4	0.059718	0.76149	0.66897	0.89909	0.44636	0.67308			MYH9	4	-0.27163	-2.6488	0.02998	0.14899	0.0080788	0.047005		TIPIN	-0.52236
ARSD	4	0.13801	1.177	0.27385	0.63845	0.23919	0.48219			ARSD	4	0.047805	1.0861	0.50317	0.77735	0.27742	0.48216		UQCRFS1	-0.52167
MYH10	4	0.1136	1.2711	0.37514	0.73059	0.20369	0.44251			MYH10	4	0.12626	2.0135	0.10867	0.36094	0.044065	0.15183		AURKAIP1	-0.5204
MYH11	4	-0.35682	-1.1771	0.012609	0.088085	0.23916	0.48219			MYH11	4	-0.24646	-1.8113	0.045257	0.20121	0.070089	0.20288		DLST	-0.52036
MYL1	4	0.05905	0.76266	0.67315	0.90104	0.44567	0.67283			MYL1	4	0.15033	2.0363	0.058233	0.24003	0.041722	0.14705		NCL	-0.52032
MYL2	4	0.052421	0.48131	0.71307	0.91737	0.63029	0.80716			MYL2	4	0.016554	0.47718	0.76058	0.91278	0.63323	0.78226		PDRG1	-0.51933
MYL3	4	-0.015761	-0.26038	0.85649	0.96493	0.79457	0.89978			MYL3	4	0.057555	1.7504	0.43531	0.73208	0.080045	0.22041		DDOST	-0.51925
MYL4	4	0.07726	1.4275	0.56762	0.85264	0.15344	0.37985			MYL4	4	0.060848	1.1865	0.41066	0.71325	0.23543	0.43439		MRPL13	-0.51916
MYL5	4	-0.1114	-1.2891	0.35881	0.71879	0.19737	0.43458			MYL5	4	-0.22023	-2.2612	0.065871	0.26077	0.023749	0.10171		WDR25	-0.51889
MYL6	4	-0.19581	-2.4334	0.13216	0.45011	0.014958	0.094673			MYL6	4	-0.47254	-3.0045	0.0013603	0.010847	0.0026604	0.020162		CENPN	-0.51855
MYLK	4	0.0196	0.25509	0.92534	0.98409	0.79865	0.90243			MYLK	4	-0.013533	-0.12518	0.98179	0.99401	0.90038	0.94711		EXOSC3	-0.51776
MYO1A	4	-0.086523	-0.84604	0.46173	0.79127	0.39753	0.6328			MYO1A	4	-0.15789	-1.5285	0.16549	0.45715	0.12639	0.29517		TRAPPC4	-0.51709
ARSE	4	0.058991	1.2439	0.67357	0.90104	0.21353	0.45371			ARSE	4	-0.036007	-0.51335	0.79203	0.92485	0.6077	0.76505		CENPM	-0.5168
MYO1C	4	0.035375	0.35746	0.82222	0.95382	0.72075	0.8602			MYO1C	4	0.014428	0.34287	0.77753	0.9199	0.7317	0.84646		ADSS	-0.51648
MYO1D	4	0.058783	0.37756	0.67446	0.9011	0.70576	0.85191			MYO1D	4	-0.054914	-0.96579	0.64605	0.8584	0.33415	0.54202		WDR33	-0.51627
ACAT2	4	-0.041072	-0.60849	0.70292	0.91419	0.54286	0.74666			ACAT2	4	-0.042754	-0.80739	0.73772	0.90278	0.41944	0.61792		RPS23	-0.51584
MYO1E	4	0.038983	0.51671	0.79742	0.94688	0.60536	0.79042			MYO1E	4	0.1055	1.3678	0.17632	0.47278	0.17138	0.35551		PWP1	-0.5158
MYO5A	4	0.018987	0.33034	0.92905	0.98497	0.74114	0.87177			MYO5A	4	-0.06547	-0.55278	0.57155	0.81982	0.58042	0.7454		TRIM8	-0.51543
MYO5B	4	0.020953	0.28687	0.91807	0.9816	0.77421	0.88997			MYO5B	4	0.031521	0.44731	0.63208	0.85176	0.65465	0.79646		KARS	-0.51502
MYO6	4	-0.033464	-0.37903	0.7475	0.9296	0.70467	0.85137			MYO6	4	0.0064733	0.11838	0.84565	0.94804	0.90577	0.94928		MARS	-0.5147
MYO7A	4	-0.24826	-2.6011	0.062994	0.28303	0.0092923	0.068812			MYO7A	4	-0.099258	-0.89898	0.37357	0.68325	0.36866	0.57231		SDHAF1	-0.51416
MYO7B	4	-0.046867	-0.4799	0.66735	0.89799	0.6313	0.80793			MYO7B	4	0.079203	1.5461	0.2998	0.61933	0.12207	0.2884		XAB2	-0.51367
MYO9A	4	0.097191	1.5649	0.45744	0.7896	0.1176	0.32661			MYO9A	4	-0.092297	-1.3861	0.41004	0.71265	0.16571	0.34852		ASB3	-0.51334
MYO9B	4	-0.032532	-0.38233	0.75258	0.93173	0.70222	0.851			MYO9B	4	-0.10554	-2.0037	0.34322	0.65646	0.0451	0.15415		COPS4	-0.51328
ARSF	4	0.049902	0.81335	0.72961	0.92498	0.41602	0.64824			ARSF	4	0.11311	1.9354	0.1489	0.43056	0.052946	0.17082		RMND1	-0.51271
MYO10	4	0.32693	2.4201	0.0085282	0.064098	0.015518	0.097062			MYO10	4	0.11314	1.5955	0.1488	0.43056	0.11059	0.27086		ARMC7	-0.5126
MYOC	4	0.026284	0.31752	0.8839	0.9722	0.75085	0.87655			MYOC	4	-0.024994	-0.29772	0.88599	0.962	0.76592	0.8695		RPL24	-0.5122
MYOD1	4	0.036985	0.32021	0.81123	0.95024	0.74881	0.87561			MYOD1	4	0.10507	1.428	0.1781	0.47495	0.1533	0.3319		NFS1	-0.5121
MYOG	4	-0.24323	-2.3505	0.06786	0.29761	0.018746	0.11014			MYOG	4	-0.15782	-2.7772	0.1657	0.45753	0.0054825	0.035164		ELAVL1	-0.51195
PPP1R12A	4	-0.45632	-2.0502	0.0022498	0.020753	0.040342	0.17656			PPP1R12A	4	-0.47412	-2.7904	0.0013603	0.010847	0.0052642	0.034037		EIF5A	-0.51192
PPP1R12B	4	0.052198	0.6496	0.71449	0.9178	0.51595	0.72766			PPP1R12B	4	0.12796	1.554	0.10522	0.35343	0.12018	0.2858		SARS2	-0.5119
MYT1	4	-0.17235	-1.4617	0.17658	0.52439	0.14382	0.36549			MYT1	4	-0.20236	-2.3093	0.08455	0.30695	0.02093	0.093661		MRPL12	-0.5117
NAB1	4	0.016245	0.12811	0.94616	0.98979	0.89806	0.95441			NAB1	4	-0.078916	-1.1448	0.48522	0.76638	0.25228	0.4536		SDHB	-0.51169
NAB2	4	0.048356	0.75873	0.73829	0.92756	0.44802	0.67425			NAB2	4	-0.10695	-1.9827	0.33679	0.65076	0.0474	0.15917		CDC40	-0.5116
NACA	4	-0.62656	-3.085	0	0	0.0020355	0.022953			NACA	4	-1.0428	-3.9227	0	0	8.7566e-05	0.0012252		BRCA1	-0.51139
ART1	4	-0.16959	-0.87513	0.18239	0.53194	0.3815	0.61914			ART1	4	0.040154	0.34463	0.5638	0.8159	0.73037	0.84578		WBSCR16	-0.5106
NAGA	4	-0.024968	-0.57068	0.79794	0.94715	0.56822	0.76643			NAGA	4	-0.15828	-2.0366	0.1645	0.45592	0.04169	0.14697		UBA52	-0.5103
NAGLU	4	-0.035554	-0.7071	0.73552	0.92676	0.4795	0.69784			NAGLU	4	-0.057991	-1.1574	0.6246	0.84892	0.2471	0.44839		WDR18	-0.5103
HNRNPM	4	-0.28654	-2.2922	0.036624	0.19752	0.021893	0.12115			HNRNPM	4	-0.46467	-3.2803	0.0015173	0.011944	0.001037	0.0095018		RBBP5	-0.51007
NAIP	4	0.11862	1.8402	0.35185	0.71202	0.065734	0.23283			NAIP	4	-0.10647	-1.1525	0.33857	0.6516	0.24912	0.45001		PHAX	-0.5097
NAP1L1	4	0.065327	0.90404	0.63538	0.88496	0.36597	0.6059			NAP1L1	4	-0.0011658	-0.021914	0.90891	0.9698	0.98252	0.99102		DDX56	-0.50965
NAP1L2	4	0.027302	0.60357	0.87611	0.96966	0.54613	0.74939			NAP1L2	4	0.1239	1.5811	0.11432	0.37028	0.11384	0.27623		TTC4	-0.50959
NAP1L3	4	0.082673	0.94892	0.5366	0.83559	0.34266	0.58549			NAP1L3	4	0.14609	2.0918	0.064825	0.25893	0.036458	0.13483		CHRDL1	-0.509208
NAP1L4	4	0.12337	0.89678	0.33129	0.69353	0.36984	0.60836			NAP1L4	4	-0.053177	-1.0167	0.65966	0.8667	0.30927	0.51585		RPS19	-0.5088
NARS	4	-0.95697	-3.2585	0	0	0.00112	0.014784			NARS	4	-1.5456	-4.294	0	0	1.7546e-05	0.00032338		NIFK	-0.50815
NASP	4	-0.183	-1.4319	0.15455	0.48787	0.15218	0.37833			NASP	4	-0.31203	-2.1713	0.015644	0.08928	0.029907	0.11869		MED6	-0.50804
ART3	4	0.096546	1.0863	0.46131	0.79119	0.27736	0.52327			ART3	4	0.076437	0.77344	0.31403	0.6335	0.43926	0.63446		UTP3	-0.5077
CEACAM6	4	-0.19175	-1.5612	0.13922	0.46483	0.11848	0.32809			CEACAM6	4	-0.097552	-0.77006	0.38246	0.69027	0.44126	0.63632		GTF3C3	-0.50725
NBL1	4	-0.0091027	-0.15652	0.89688	0.9762	0.87562	0.9435			NBL1	4	0.1156	1.3436	0.14011	0.41629	0.17908	0.36539		PABPC1	-0.50719
NUBP1	4	-1.1727	-4.1858	0	0	2.8411e-05	0.0011266			NUBP1	4	-1.6361	-5.8041	0	0	6.4715e-09	5.648e-07		DDX41	-0.50657
NBN	4	-0.18772	-1.0578	0.14634	0.47439	0.29016	0.53489			NBN	4	-0.41995	-2.4917	0.0029823	0.021756	0.012714	0.066049		NELFA	-0.50625
NCAM1	4	-0.0543	-0.48577	0.6268	0.88206	0.62713	0.80492			NCAM1	4	-0.080481	-0.8145	0.47643	0.76035	0.41536	0.61452		LETM1	-0.50591
NCAM2	4	0.094805	1.1193	0.47109	0.79886	0.26303	0.50783			NCAM2	4	0.086676	1.3134	0.26087	0.5797	0.18905	0.3784		PRPF38B	-0.50557
NCBP1	4	-0.63742	-3.8334	0	0	0.00012637	0.0032552			NCBP1	4	-1.1861	-5.0122	0	0	5.3807e-07	1.9223e-05		RBBP6	-0.50423
NCF2	4	-0.10345	-1.6494	0.38848	0.73856	0.099062	0.29556			NCF2	4	-0.016684	-0.38945	0.95558	0.98575	0.69694	0.8228		C3orf17	-0.50328
NCF4	4	0.10272	0.85479	0.42824	0.76456	0.39267	0.62965			NCF4	4	-0.01269	-0.12847	0.98875	0.99705	0.89778	0.94602		XRN2	-0.50318
NCK1	4	0.10769	1.0052	0.40292	0.74782	0.31479	0.55968			NCK1	4	0.044062	0.42	0.53137	0.7963	0.67448	0.80834		TAF1B	-0.50314
ART4	4	0.2958	2.3488	0.015853	0.10565	0.018836	0.11054			ART4	4	0.13936	1.9776	0.079265	0.29486	0.047978	0.1604		PMF1	-0.50277
NCL	4	-0.54928	-3.2589	0.0002616	0.0030102	0.0011183	0.014772			NCL	4	-1.0696	-4.9335	0	0	8.077e-07	2.7023e-05		TWISTNB	-0.50186
NDN	4	0.068722	1.1414	0.61607	0.87742	0.25372	0.49854			NDN	4	-0.034501	-0.44534	0.80406	0.93072	0.65607	0.79738		MFAP1	-0.50125
NDP	4	0.017055	0.30915	0.94098	0.98786	0.75721	0.88011			NDP	4	-0.10749	-1.8131	0.33438	0.64928	0.069815	0.20236		POLA1	-0.50118
NDUFA1	4	-1.9543	-6.9221	0	0	4.4491e-12	8.5035e-09			NDUFA1	4	-2.5723	-8.3874	0	0	4.9692e-17	1.8683e-13		CHAF1B	-0.50026
NDUFA2	4	-1.4546	-5.0934	0	0	3.5171e-07	4.734e-05			NDUFA2	4	-1.8802	-5.9152	0	0	3.3144e-09	3.1674e-07		ZNHIT6	-0.50026
NDUFA3	4	-0.50185	-3.1	0.00078481	0.0082147	0.0019354	0.022138			NDUFA3	4	-0.57625	-2.6395	0.0002616	0.0023585	0.0083023	0.047991		ILF3	-0.50003
NDUFA4	4	-0.11244	-0.66066	0.35468	0.71472	0.50883	0.72151			NDUFA4	4	-0.34678	-2.2535	0.0093654	0.058592	0.024231	0.10314		CCT3	-0.5
NDUFA5	4	-0.61487	-2.0967	5.232e-05	0.00069493	0.036023	0.16503			NDUFA5	4	-0.5745	-2.2693	0.0002616	0.0023585	0.023249	0.10023		MRPL51	-0.4999
NDUFA6	4	-1.5324	-4.4126	0	0	1.0214e-05	0.00051909			NDUFA6	4	-1.6437	-5.1398	0	0	2.7503e-07	1.1256e-05		PPIAL4A	-0.4996
NDUFA7	4	-0.23867	-2.0408	0.07283	0.31176	0.041276	0.17877			NDUFA7	4	-0.34129	-2.8381	0.010621	0.065547	0.0045377	0.030304		FTO	-0.49954
ARVCF	4	0.097647	0.96084	0.45519	0.78783	0.33663	0.57998			ARVCF	4	-0.00051771	-0.010249	0.90352	0.9674	0.99182	0.99528		MRPS5	-0.49939
NDUFA8	4	-0.21033	-1.6456	0.10877	0.40123	0.099838	0.29626			NDUFA8	4	-0.51901	-3.6026	0.00078481	0.0066401	0.00031503	0.0036098		RBMX	-0.4992
NEB	4	-0.051934	-0.53685	0.63878	0.88683	0.59137	0.78215			NEB	4	0.018624	0.3159	0.74248	0.90469	0.75208	0.86069		GTF3C1	-0.4988
NDUFA9	4	-0.87829	-3.9169	0	0	8.9697e-05	0.0025651			NDUFA9	4	-1.3555	-4.9058	0	0	9.3057e-07	2.9943e-05		FNTB	-0.49825
NDUFA10	4	-0.48984	-2.374	0.0010464	0.010455	0.017599	0.10548			NDUFA10	4	-0.95686	-3.533	0	0	0.0004109	0.0044903		EGLN2	-0.497656
NDUFAB1	4	-0.89402	-4.7138	0	0	2.4313e-06	0.0001948			NDUFAB1	4	-0.75871	-4.1869	0	0	2.8283e-05	0.00048525		ARMC10	-0.49748
NDUFB1	4	-0.1128	-0.87757	0.35311	0.7138	0.38018	0.61805			NDUFB1	4	-0.062488	-1.4341	0.59201	0.83062	0.15153	0.32951		SLC16A3	-0.49712
NDUFB2	4	-1.2679	-4.487	0	0	7.224e-06	0.00042484			NDUFB2	4	-1.4062	-4.9072	0	0	9.2392e-07	2.9829e-05		SNRPG	-0.49641
NDUFB3	4	-0.49707	-3.1	0.00094177	0.009636	0.0019353	0.022138			NDUFB3	4	-0.75392	-3.7617	0	0	0.00016879	0.0021031		ZC3H18	-0.49634
NDUFB4	4	-2.3367	-6.8175	0	0	9.2648e-12	1.3621e-08			NDUFB4	4	-2.7562	-8.2317	0	0	1.8451e-16	3.9184e-13		FETUB	-0.49592
NDUFB5	4	-0.63957	-2.8493	0	0	0.0043809	0.039759			NDUFB5	4	-0.65547	-3.465	0	0	0.0005303	0.0055265		STK11	-0.49592
ASAH1	4	0.16725	1.2901	0.17915	0.52726	0.19701	0.4341			ASAH1	4	0.25713	2.535	0.001308	0.010482	0.011245	0.060868		HSPE1	-0.4952
NDUFB6	4	-1.0256	-3.4955	0	0	0.00047309	0.0079736			NDUFB6	4	-1.5077	-5.6668	0	0	1.4551e-08	1.0949e-06		RBM17	-0.49476
NDUFB7	4	-1.3967	-4.5607	0	0	5.0977e-06	0.00033028			NDUFB7	4	-2.001	-6.5545	0	0	5.5816e-11	1.1987e-08		AUTS2	-0.49459
NDUFB8	4	-0.85927	-3.6797	0	0	0.00023347	0.0048768			NDUFB8	4	-1.5428	-5.5496	0	0	2.8628e-08	1.8486e-06		TUBGCP4	-0.49457
NDUFB9	4	-0.80204	-3.4631	0	0	0.00053396	0.0086856			NDUFB9	4	-1.332	-5.1386	0	0	2.7679e-07	1.1304e-05		BRF2	-0.494445
NDUFB10	4	-1.6313	-5.1127	0	0	3.1765e-07	4.3629e-05			NDUFB10	4	-1.5695	-4.9333	0	0	8.0872e-07	2.7023e-05		NAA15	-0.4944
NDUFC1	4	-1.048	-4.344	0	0	1.3993e-05	0.00065392			NDUFC1	4	-1.211	-4.2037	0	0	2.6263e-05	0.00045675		MRPL27	-0.49402
NDUFC2	4	-0.65952	-2.4546	0	0	0.014105	0.091106			NDUFC2	4	-0.58573	-2.1683	0.0002616	0.0023585	0.030133	0.11902		NUTF2	-0.4932
NDUFS1	4	-0.74043	-3.3078	0	0	0.00094036	0.013111			NDUFS1	4	-1.4902	-5.6426	0	0	1.675e-08	1.2173e-06		MED22	-0.49319
NDUFS2	4	-1.2182	-4.4344	0	0	9.2323e-06	0.00048798			NDUFS2	4	-1.5976	-5.2249	0	0	1.7421e-07	7.6898e-06		COPS3	-0.49279
NDUFS3	4	-0.35728	-3.0761	0.012505	0.087965	0.0020974	0.023484			NDUFS3	4	-0.49419	-3.4541	0.00094177	0.0077187	0.0005522	0.0057049		AK6	-0.49236
ASCL1	4	-0.23541	-2.2146	0.076545	0.32246	0.02679	0.13798			ASCL1	4	0.058597	0.95517	0.42756	0.72756	0.33949	0.54616		UBA3	-0.49218
NDUFV1	4	-0.96972	-3.65	0	0	0.00026226	0.0052598			NDUFV1	4	-1.2636	-4.6219	0	0	3.8026e-06	9.2468e-05		URB1	-0.49213
NDUFS4	4	-0.12959	-1.3786	0.29378	0.65792	0.16802	0.39831			NDUFS4	4	-0.13312	-0.95615	0.23586	0.5494	0.339	0.54582		PCM1	-0.492
NDUFS5	4	-1.3031	-5.5942	0	0	2.2158e-08	6.321e-06			NDUFS5	4	-1.8656	-6.6829	0	0	2.3424e-11	6.4885e-09		BLM	-0.491894
NDUFS6	4	-0.58599	-3.3851	0.00015696	0.0019182	0.00071164	0.010668			NDUFS6	4	-0.71361	-3.8749	0	0	0.00010667	0.0014449		TFIP11	-0.4918
NDUFS8	4	-0.88833	-4.2013	0	0	2.6538e-05	0.0010678			NDUFS8	4	-1.1614	-4.4357	0	0	9.176e-06	0.00019052		SEC61G	-0.49108
NDUFV2	4	-0.56984	-2.7271	0.00020928	0.0024631	0.0063903	0.05273			NDUFV2	4	-0.67024	-2.7106	0	0	0.0067159	0.040957		AOX1	-0.49073
NDUFV3	4	-0.023749	-0.20432	0.80584	0.95024	0.8381	0.92357			NDUFV3	4	-0.018621	-0.15884	0.94004	0.98014	0.8738	0.93192		KRR1	-0.49063
DRG1	4	-0.52522	-2.8869	0.00057552	0.0063001	0.0038902	0.036523			DRG1	4	-0.36226	-3.4496	0.0070633	0.045825	0.00056149	0.0057822		LIG3	-0.490069
NEDD4	4	0.041993	0.46061	0.77753	0.94007	0.64508	0.81569			NEDD4	4	-0.079589	-1.2014	0.48098	0.76296	0.22961	0.42737		GFM1	-0.48991
2-Sep	4	-0.11122	-1.2927	0.3596	0.71926	0.19613	0.43306			2-Sep	4	-0.076949	-1.4735	0.49553	0.77264	0.14063	0.31466		EIF1AD	-0.48961
ASCL2	4	-0.010418	-0.093817	0.88809	0.97378	0.92525	0.96583			ASCL2	4	0.16158	2.0228	0.042275	0.19129	0.043092	0.14961		MAD1L1	-0.488888
RPL10A	4	-1.1231	-3.8507	0	0	0.0001178	0.0030884			RPL10A	4	-1.5337	-5.4857	0	0	4.1188e-08	2.4448e-06		RAD50	-0.48888
NEDD8	4	-1.1477	-4.361	0	0	1.2949e-05	0.00061872			NEDD8	4	-2.3142	-7.5435	0	0	4.5737e-14	3.0144e-11		PWP2	-0.48862
NEDD9	4	0.0055392	0.062327	0.98498	0.99661	0.9503	0.97624			NEDD9	4	-0.041284	-0.67212	0.74949	0.9078	0.50151	0.68386		TAF7	-0.48853
NEFM	4	0.15662	1.7278	0.21007	0.57047	0.084023	0.26882			NEFM	4	0.097188	1.3127	0.21185	0.52205	0.18929	0.37876		TADA2A	-0.48841
NEFH	4	0.051578	0.91497	0.71825	0.91992	0.36021	0.60054			NEFH	4	0.025333	0.62671	0.68231	0.8743	0.53085	0.70771		GTF2A1	-0.4877
NELL1	4	0.019153	0.15429	0.9278	0.98451	0.87738	0.94474			NELL1	4	-0.13283	-1.7986	0.23696	0.55086	0.072089	0.20695		METTL14	-0.48758
NEFL	4	0.016366	0.26044	0.94512	0.98927	0.79453	0.89978			NEFL	4	0.12376	1.5978	0.1149	0.37113	0.11009	0.27018		EIF5B	-0.48724
NEK1	4	-0.64372	-2.7857	0	0	0.0053411	0.04655			NEK1	4	-0.66008	-3.6199	0	0	0.00029473	0.0034099		NUP88	-0.48698
NEK2	4	-0.44041	-2.2949	0.0031915	0.028478	0.02174	0.12069			NEK2	4	-0.13065	-1.2455	0.24428	0.55956	0.21294	0.40871		RPA1	-0.48648
NEK3	4	0.096285	1.6657	0.46272	0.79219	0.095777	0.2898			NEK3	4	0.070909	1.4494	0.34568	0.65863	0.14721	0.32356		GNL3L	-0.48636
ASGR1	4	0.073588	0.94012	0.58777	0.86421	0.34715	0.58953			ASGR1	4	0.071373	2.4894	0.34301	0.65626	0.012798	0.066341		MRPS28	-0.48624
NELL2	4	-0.066145	-0.42693	0.56192	0.8503	0.66943	0.83145			NELL2	4	-0.21433	-1.9611	0.071208	0.27401	0.049864	0.16429		GTF2E2	-0.48554
NEO1	4	0.081736	1.0269	0.54178	0.83864	0.30445	0.54912			NEO1	4	-0.092986	-1.0638	0.40684	0.71067	0.28741	0.49334		U2SURP	-0.4855
NEU1	4	0.031234	0.27946	0.8501	0.96319	0.77989	0.89393			NEU1	4	0.1163	1.8543	0.1375	0.41314	0.0637	0.19134		SEPHS1	-0.4852
NEU2	4	0.086197	1.6879	0.51761	0.82749	0.091433	0.28268			NEU2	4	-0.036564	-0.86481	0.78768	0.92311	0.38715	0.5905		SKA2	-0.48517
NEUROD1	4	-0.018147	-0.145	0.84021	0.95983	0.88471	0.94837			NEUROD1	4	0.13852	2.4156	0.08094	0.29819	0.015709	0.076419		SMC6	-0.48495
NF1	4	-0.011275	-0.078833	0.88233	0.97177	0.93717	0.97084			NF1	4	-0.16297	-1.8879	0.15272	0.43829	0.059045	0.18293		ATP5SL	-0.48473
NF2	4	-1.0758	-3.6552	0	0	0.00025698	0.0051811			NF2	4	-1.0247	-3.474	0	0	0.00051285	0.0053887		NAA25	-0.48442
NFATC1	4	0.19839	1.3545	0.10632	0.39695	0.17559	0.40766			NFATC1	4	0.0071057	0.084793	0.83964	0.94506	0.93243	0.96426		FDX1	-0.48425
ASGR2	4	0.043858	0.52851	0.76634	0.93729	0.59715	0.78506			ASGR2	4	-0.041154	-0.76084	0.75017	0.9078	0.44675	0.64081		C12orf65	-0.48414
NFATC2	4	-0.1493	-1.4743	0.23408	0.59816	0.14041	0.36023			NFATC2	4	-0.17954	-1.2295	0.11892	0.37913	0.21888	0.41585		UQCRB	-0.48362
NFIA	4	-0.13774	-1.5851	0.26819	0.63323	0.11295	0.31862			NFIA	4	-0.13292	-1.779	0.23654	0.55054	0.075237	0.21253		TMCO6	-0.48303
ASIC2	4	0.078888	1.1285	0.55957	0.84917	0.25911	0.50411			ASIC2	4	-0.023119	-0.46185	0.90091	0.96661	0.64419	0.79017		RCC1	-0.48257
NFATC3	4	0.1035	1.3627	0.42442	0.76241	0.17298	0.40446			NFATC3	4	0.015832	0.39376	0.76545	0.91467	0.69376	0.82088		CSNK2B	-0.48254
NFATC4	4	0.035148	0.45969	0.82326	0.9541	0.64574	0.81627			NFATC4	4	0.028834	0.66279	0.65458	0.86402	0.50746	0.68837		RSL1D1	-0.48253
NFE2	4	-0.18494	-1.8184	0.15136	0.48305	0.069004	0.23922			NFE2	4	-0.2585	-2.7971	0.036415	0.17151	0.0051556	0.03346		NDUFB6	-0.4821
NFE2L1	4	0.019048	0.40662	0.92853	0.98485	0.68429	0.84146			NFE2L1	4	-0.036838	-0.65551	0.7858	0.92271	0.51214	0.69202		CDC45	-0.48181
NFE2L2	4	0.065886	0.36781	0.63182	0.88399	0.71301	0.85638			NFE2L2	4	-0.18758	-1.2271	0.107	0.35749	0.2198	0.41687		CCDC58	-0.48097
NFIB	4	-0.37288	-2.7746	0.00947	0.070128	0.0055267	0.047539			NFIB	4	-0.4911	-3.3959	0.00094177	0.0077187	0.00068403	0.0067426		SEPSECS	-0.48096
NFIC	4	-0.10295	-1.074	0.39047	0.73984	0.28284	0.52836			NFIC	4	-0.17616	-2.4428	0.12578	0.39172	0.014573	0.072725		GTF2A2	-0.48079
NFIL3	4	0.18504	1.3403	0.13232	0.45021	0.18014	0.41302			NFIL3	4	0.15705	1.5743	0.047769	0.20902	0.11543	0.27862		ANAPC15	-0.48041
ASIP	4	-0.057069	-0.4344	0.60953	0.87416	0.66399	0.82834			ASIP	4	-0.15894	-1.2437	0.16308	0.45451	0.2136	0.40948		POLR2K	-0.48023
NFIX	4	-0.055279	-0.36777	0.62099	0.87951	0.71305	0.85638			NFIX	4	0.017189	0.24243	0.75519	0.9098	0.80844	0.89384		TAF5	-0.47939
NFKB1	4	-0.028455	-0.62804	0.77602	0.93992	0.52998	0.73822			NFKB1	4	-0.10781	-2.1342	0.33318	0.64851	0.032824	0.12557		ZNF675	-0.479175
NFKB2	4	-0.021812	-0.22232	0.81735	0.95285	0.82407	0.91622			NFKB2	4	-0.097598	-1.0475	0.38225	0.69009	0.29487	0.50062		VPRBP	-0.4791
NFKBIA	4	-0.14089	-1.5507	0.25789	0.62323	0.12098	0.33222			NFKBIA	4	-0.075126	-1.1628	0.50719	0.78026	0.24491	0.4453		CDC26	-0.47839
NFKBIB	4	0.27569	1.4709	0.023858	0.1443	0.14131	0.36185			NFKBIB	4	0.025584	0.39739	0.68006	0.87305	0.69108	0.81934		SUMO2	-0.47835
NFKBIE	4	-0.52553	-2.8074	0.00057552	0.0063001	0.0049942	0.043988			NFKBIE	4	-0.25288	-2.4708	0.039764	0.18313	0.01348	0.068633		RBFA	-0.4775
NFKBIL1	4	-0.18536	-1.9089	0.15042	0.48142	0.056279	0.21233			NFKBIL1	4	-0.28654	-3.1575	0.02412	0.12658	0.0015911	0.013426		ATP5H	-0.4773
TONSL	4	-0.26077	-1.4653	0.053942	0.258	0.14285	0.36405			TONSL	4	-0.29147	-1.1132	0.022288	0.1186	0.26563	0.46941		NDUFA9	-0.47721
NFRKB	4	-0.1075	-1.0685	0.3742	0.73027	0.28529	0.5301			NFRKB	4	-0.45397	-2.9939	0.0017789	0.013726	0.0027543	0.020701		TRAPPC8	-0.47719
NFX1	4	-0.13717	-1.5549	0.27018	0.63518	0.11997	0.33065			NFX1	4	0.0029595	0.043883	0.87495	0.95808	0.965	0.98221		PIK3C3	-0.47699
ASL	4	0.050238	0.53455	0.72715	0.92368	0.59296	0.78278			ASL	4	-0.15036	-1.0968	0.18548	0.48555	0.27272	0.47744		KDM3B	-0.4768
NFYA	4	-0.3054	-2.0827	0.027521	0.16066	0.037277	0.16879			NFYA	4	-0.27455	-1.8086	0.028672	0.14368	0.070521	0.20364		SAP30BP	-0.47674
NFYB	4	-0.10582	-0.72985	0.38042	0.73407	0.46548	0.68729			NFYB	4	-0.34628	-1.8561	0.009627	0.060111	0.063436	0.19097		RACGAP1	-0.47666
NFYC	4	-0.5291	-2.9192	0.0005232	0.0057803	0.0035097	0.033949			NFYC	4	-0.75662	-3.617	0	0	0.00029798	0.0034372		BRF1	-0.47569
NGF	4	-0.0081634	-0.12528	0.90185	0.97695	0.9003	0.95508			NGF	4	0.0021766	0.045213	0.88055	0.95975	0.96394	0.98165		DDX46	-0.47436
NGFR	4	0.074712	0.86084	0.58091	0.86003	0.38932	0.62615			NGFR	4	0.00045123	0.01092	0.89593	0.96484	0.99129	0.99505		HNRNPR	-0.473877
NHLH1	4	-0.024302	-0.26693	0.80239	0.94908	0.78952	0.89768			NHLH1	4	-0.016224	-0.31139	0.95903	0.9864	0.75551	0.86312		NPIPB3	-0.47335
NHLH2	4	0.070379	1.3926	0.60592	0.87259	0.16373	0.3927			NHLH2	4	0.061958	0.86497	0.40255	0.7078	0.38706	0.5905		HARS2	-0.47324
NHP2L1	4	-0.5794	-2.8925	0.00015696	0.0019182	0.0038225	0.03608			NHP2L1	4	-0.69929	-2.9139	0	0	0.0035699	0.025196		EEF1G	-0.47255
NHS	4	0.068325	0.37649	0.61801	0.87854	0.70656	0.85236			NHS	4	0.10551	1.1421	0.17627	0.47271	0.2534	0.45489		CAMLG	-0.47247
NID1	4	-0.11181	-1.8979	0.35751	0.7173	0.057716	0.21505			NID1	4	-0.088442	-1.5531	0.43002	0.72918	0.1204	0.28593		MRPS33	-0.47243
ASMT	4	0.09481	1.0524	0.47109	0.79886	0.29262	0.53731			ASMT	4	0.013308	0.24726	0.78695	0.92301	0.80471	0.89172		ADAT2	-0.472
NINJ1	4	-0.077284	-0.93171	0.50542	0.82157	0.35149	0.5922			NINJ1	4	0.0091763	0.14364	0.82211	0.93809	0.88579	0.93956		TIMM9	-0.470506
NINJ2	4	-0.10829	-0.68058	0.37132	0.72835	0.49613	0.71148			NINJ2	4	-0.24083	-2.1997	0.048972	0.2126	0.027825	0.11291		GINS4	-0.47028
NIT1	4	0.049082	0.54047	0.73364	0.92623	0.58887	0.78076			NIT1	4	0.14195	1.3608	0.073301	0.27931	0.17358	0.35846		BUD31	-0.47
NKG7	4	0.043878	0.60175	0.76623	0.93729	0.54734	0.75059			NKG7	4	0.073612	1.0867	0.32983	0.64605	0.27717	0.48183		BARD1	-0.4692
NKTR	4	-0.09003	-0.69955	0.44509	0.77832	0.48421	0.70138			NKTR	4	-0.61339	-3.5938	0.00015696	0.0014742	0.00032585	0.0037071		DENR	-0.46918
NKX2-2	4	-0.068757	-1.2149	0.54706	0.84214	0.22442	0.46685			NKX2-2	4	0.034438	0.48438	0.60786	0.83979	0.62812	0.77892		NCAPH2	-0.46917
NKX3-1	4	-0.27116	-1.7793	0.047036	0.23677	0.075187	0.25149			NKX3-1	4	0.065565	1.6109	0.3776	0.68696	0.10721	0.2654		TOP3A	-0.46917
NKX6-1	4	-0.13283	-1.3508	0.28342	0.64719	0.17675	0.40902			NKX6-1	4	-0.019148	-0.27329	0.93523	0.97806	0.78463	0.88029		NSL1	-0.469
NNAT	4	-0.077947	-0.74583	0.50228	0.82023	0.45577	0.68011			NNAT	4	-0.15183	-1.2325	0.18119	0.47944	0.21776	0.41439		UBA2	-0.4685
NMB	4	-0.08565	-0.72454	0.46623	0.79555	0.46873	0.68983			NMB	4	0.0060555	0.073616	0.85026	0.95004	0.94132	0.96926		RPS28	-0.46839
ASNA1	4	-0.72425	-3.5012	0	0	0.00046318	0.0078691			ASNA1	4	-1.0919	-4.4042	0	0	1.0618e-05	0.00021574		COQ6	-0.46808
NMBR	4	0.04563	0.63503	0.75462	0.93286	0.52541	0.73493			NMBR	4	0.092062	2.0448	0.23372	0.54743	0.040873	0.14518		SBDS	-0.468
NME1	4	-0.33065	-1.946	0.019097	0.12216	0.051653	0.20214			NME1	4	-0.2179	-2.6161	0.067755	0.26613	0.0088931	0.050723		MRPL17	-0.4678
NME2	4	-0.10315	-1.5594	0.38979	0.73975	0.1189	0.32872			NME2	4	0.04404	0.58726	0.53152	0.79632	0.55703	0.72737		IMPDH2	-0.4672
NME3	4	-0.48123	-2.0481	0.0012034	0.011942	0.040549	0.17691			NME3	4	-0.16981	-1.1316	0.13839	0.41464	0.25782	0.4604		NDUFA10	-0.46702
NME4	4	-0.049173	-0.59951	0.6539	0.89234	0.54883	0.75169			NME4	4	-0.12014	-1.4136	0.28389	0.60522	0.15748	0.3377		FBL	-0.4664
NQO2	4	-0.13254	-1.3444	0.28447	0.648	0.17881	0.41142			NQO2	4	-0.082031	-0.8532	0.46722	0.7553	0.39355	0.59622		LARS2	-0.46615
NMT1	4	-0.85717	-2.9932	0	0	0.0027605	0.028628			NMT1	4	-0.97232	-3.8068	0	0	0.00014079	0.0018066		POT1	-0.4648
NNMT	4	-0.04939	-0.62092	0.65312	0.89233	0.53465	0.74173			NNMT	4	-0.010798	-0.13214	0.99618	0.99921	0.89487	0.9447		DOHH	-0.46474
NODAL	4	0.13238	0.97363	0.29394	0.65792	0.33024	0.57373			NODAL	4	-0.23554	-2.0535	0.052373	0.2223	0.040026	0.14313		SEC13	-0.46447
NOP2	4	-2.3933	-6.9031	0	0	5.089e-12	8.8424e-09			NOP2	4	-2.236	-7.0134	0	0	2.3262e-12	9.0735e-10		CCDC59	-0.46434
ASNS	4	-0.069394	-0.84738	0.54382	0.83965	0.39678	0.6324			ASNS	4	-0.056574	-1.1178	0.63402	0.85256	0.26367	0.46709		NUBP1	-0.4634
NONO	4	-0.46734	-3.1562	0.0017789	0.016958	0.0015986	0.019059			NONO	4	-0.3824	-3.4061	0.0053367	0.03603	0.00065901	0.0065569		MCOLN2	-0.46316
NOS1	4	-0.15897	-1.566	0.20813	0.56829	0.11734	0.32617			NOS1	4	-0.026125	-0.3784	0.87543	0.95809	0.70514	0.8285		COX14	-0.46308
NOS2	4	-0.045296	-0.86162	0.67708	0.90263	0.3889	0.62587			NOS2	4	-0.032844	-0.54672	0.81824	0.93564	0.58457	0.74833		RPL6	-0.463
NOS3	4	0.098036	0.9282	0.45309	0.78592	0.3533	0.59386			NOS3	4	-0.010145	-0.19167	0.99053	0.99742	0.848	0.91705		POLR3E	-0.46287
CNOT2	4	-0.46257	-2.7838	0.0020405	0.019155	0.0053724	0.046741			CNOT2	4	-0.47228	-2.9446	0.0013603	0.010847	0.0032333	0.023419		TBCE	-0.46174
CNOT3	4	-0.97967	-3.0013	0	0	0.0026881	0.028032			CNOT3	4	-1.3886	-4.4901	0	0	7.1175e-06	0.00015494		ISCA1	-0.4613
CNOT4	4	0.1071	1.2667	0.40616	0.75041	0.20528	0.44451			CNOT4	4	-0.13581	-0.90707	0.22681	0.53931	0.36437	0.56823		SURF6	-0.46114
NOTCH1	4	-0.12322	-1.3479	0.31413	0.67647	0.1777	0.41032			NOTCH1	4	-0.11368	-2.2424	0.30864	0.6277	0.024933	0.10513		GMNN	-0.46114
NPY	4	0.12728	1.2851	0.31549	0.67768	0.19877	0.43657			NPY	4	-0.0055483	-0.089496	0.94789	0.98313	0.92869	0.96211		MRPL22	-0.46112
NOTCH2	4	0.058514	1.0001	0.67603	0.90193	0.31725	0.56199			NOTCH2	4	0.20064	2.3493	0.011981	0.072149	0.018807	0.086472		SAE1	-0.4611
ASPA	4	-0.010754	-0.14835	0.88626	0.97328	0.88207	0.94707			ASPA	4	0.01066	0.11817	0.80966	0.9328	0.90593	0.94934		ZNF439	-0.46103
NOTCH3	4	0.12817	1.242	0.31204	0.67497	0.21424	0.45457			NOTCH3	4	0.016162	0.25965	0.7632	0.91374	0.79513	0.88592		QARS	-0.46075
NOTCH4	4	-0.15749	-1.3687	0.21211	0.573	0.17109	0.40217			NOTCH4	4	-0.089685	-1.3595	0.42458	0.72548	0.174	0.35887		USP54	-0.46045
NOV	4	-0.1076	-1.0957	0.37388	0.73	0.27319	0.51894			NOV	4	-0.11004	-1.8762	0.32439	0.64202	0.060624	0.18577		RAD51C	-0.45944
NOVA1	4	-0.13753	-1.4642	0.26867	0.63372	0.14313	0.36442			NOVA1	4	-0.31034	-2.8046	0.016115	0.091585	0.0050386	0.032912		PPIAL4F	-0.45942
NOVA2	4	-0.3323	-2.2811	0.018626	0.11958	0.022544	0.12332			NOVA2	4	-0.041928	-0.65705	0.74494	0.90578	0.51115	0.69121		DLAT	-0.45919
PNP	4	-0.13377	-1.2696	0.28086	0.64473	0.20421	0.4433			PNP	4	-0.0018287	-0.0682	0.91529	0.97155	0.94563	0.97158		MIOS	-0.45806
NPAS1	4	0.067096	0.44203	0.62481	0.88146	0.65847	0.82467			NPAS1	4	-0.11194	-1.9727	0.31706	0.63696	0.048527	0.16173		HUWE1	-0.4571
NPAS2	4	0.0054831	0.061233	0.98462	0.99661	0.95117	0.97653			NPAS2	4	-0.21228	-2.6495	0.073092	0.27879	0.0080602	0.04692		CDC37	-0.45597
NPAT	4	-0.2511	-2.6232	0.060953	0.27798	0.0087097	0.066112			NPAT	4	-0.34126	-3.0167	0.010673	0.065849	0.0025558	0.019571		C9orf78	-0.455574
NPC1	4	0.085093	0.62015	0.5231	0.82937	0.53516	0.74205			NPC1	4	-0.042056	-0.48249	0.74363	0.90558	0.62946	0.78009		MRPS35	-0.45499
ASPH	4	-0.10923	-1.2131	0.36724	0.72428	0.22511	0.46751			ASPH	4	-0.088233	-1.2232	0.43091	0.72975	0.22125	0.4186		FOXD4L3	-0.45425
NPHP1	4	0.18747	1.4355	0.12709	0.43972	0.15115	0.37666			NPHP1	4	0.027061	0.64981	0.66797	0.86794	0.51582	0.69452		DHX16	-0.45347
NPHS1	4	-0.047748	-0.33087	0.66191	0.89577	0.74074	0.87157			NPHS1	4	-0.045036	-0.91725	0.72024	0.89308	0.35901	0.56322		PPWD1	-0.45344
NPM1	4	-0.3045	-1.7618	0.027991	0.16261	0.078097	0.25809			NPM1	4	-0.74822	-3.2624	0	0	0.0011047	0.0099929		IPO7	-0.45337
NPPA	4	0.014897	0.14974	0.95401	0.99098	0.88097	0.94629			NPPA	4	-0.019387	-0.32725	0.93308	0.97678	0.74348	0.85423		SPAG6	-0.4531
NPPB	4	0.05097	0.47774	0.72202	0.9216	0.63284	0.80873			NPPB	4	0.089088	0.86334	0.2481	0.56389	0.38795	0.59116		NUP188	-0.45272
NPPC	4	-0.22686	-1.9398	0.08659	0.35085	0.052399	0.20393			NPPC	4	-0.059307	-1.4315	0.61414	0.8433	0.15229	0.33062		EIF2B3	-0.4524
NPR1	4	-0.038862	-0.57835	0.71532	0.9182	0.56303	0.76271			NPR1	4	-0.050971	-0.78703	0.67588	0.87148	0.43126	0.62729		EIF2S2	-0.45224
NPR2	4	0.19543	1.6241	0.11181	0.40744	0.10435	0.30367			NPR2	4	-0.05305	-1.1499	0.66034	0.8667	0.25018	0.45119		RPS15A	-0.4522
NPR3	4	0.19047	1.5247	0.1206	0.42504	0.12732	0.34174			NPR3	4	-0.079252	-1.0663	0.48307	0.76476	0.28627	0.49216		FAM221A	-0.45205
NPTX1	4	-0.081148	-0.67365	0.48716	0.80945	0.50053	0.71516			NPTX1	4	-0.037209	-0.56504	0.78271	0.92159	0.57205	0.73898		MBTPS1	-0.45095
ASS1	4	-0.058935	-0.5976	0.60053	0.86994	0.5501	0.75268			ASS1	4	-0.40476	-3.2831	0.0037147	0.026257	0.0010268	0.009417		MCM2	-0.45065
NPTX2	4	0.0012949	0.012162	0.96086	0.99147	0.9903	0.99554			NPTX2	4	0.011593	0.15712	0.8016	0.92939	0.87515	0.93258		MBTPS2	-0.44985
NPY1R	4	0.20191	2.0302	0.10035	0.38418	0.04234	0.18128			NPY1R	4	0.05322	0.83995	0.46581	0.75472	0.40094	0.60306		ATOX1	-0.44984
NPY2R	4	0.12037	0.61343	0.34427	0.70555	0.53959	0.74453			NPY2R	4	-0.061318	-0.23332	0.59985	0.83455	0.81551	0.89827		MED11	-0.4496
NPY5R	4	0.22259	2.1847	0.068906	0.30137	0.02891	0.14469			NPY5R	4	0.023897	0.37244	0.69591	0.88262	0.70957	0.83171		DDX23	-0.4494
SLC11A2	4	0.1282	0.8612	0.31188	0.67486	0.38913	0.62595			SLC11A2	4	-0.22912	-2.677	0.057919	0.23914	0.007429	0.044193		XRCC6	-0.44932
NRAP	4	-0.12052	-1.4307	0.32329	0.68496	0.15252	0.37869			NRAP	4	-0.029922	-0.49701	0.84545	0.94802	0.61919	0.77254		ATP6V1D	-0.44897
NRAS	4	0.024307	0.29645	0.8962	0.97596	0.76689	0.88602			NRAS	4	0.025309	0.42173	0.68252	0.87439	0.67322	0.80759		CIRH1A	-0.4489
NRCAM	4	0.17809	2.1107	0.14859	0.47852	0.034796	0.16134			NRCAM	4	0.11903	2.5064	0.12902	0.398	0.012198	0.064112		C1orf131	-0.44879
NRD1	4	-0.32153	-2.1942	0.021975	0.13592	0.028225	0.14249			NRD1	4	-0.66784	-3.5309	0	0	0.00041419	0.0045185		PPIL1	-0.44874
NRF1	4	-1.0761	-4.4172	0	0	9.9989e-06	0.00051345			NRF1	4	-1.387	-5.4316	0	0	5.585e-08	3.1031e-06		TUBD1	-0.44872
ASTN1	4	0.051398	0.54441	0.71941	0.92078	0.58616	0.77887			ASTN1	4	-0.046169	-0.90666	0.7125	0.89041	0.36459	0.56831		RPP14	-0.44862
NRGN	4	-0.10019	-1.1688	0.40125	0.74664	0.24247	0.4852			NRGN	4	-0.051371	-0.81791	0.67268	0.87066	0.41341	0.61342		CREB1	-0.448413
NRL	4	0.13175	1.295	0.2965	0.65915	0.19534	0.43228			NRL	4	0.11618	2.3506	0.13781	0.41372	0.018744	0.086285		NSUN4	-0.44673
NRTN	4	-0.15762	-0.92402	0.21174	0.57258	0.35547	0.59584			NRTN	4	-0.02067	-0.20998	0.92267	0.97366	0.83368	0.90933		SYMPK	-0.44659
YBX1	4	-1.022	-3.2101	0	0	0.0013267	0.01665			YBX1	4	-0.75337	-2.0126	0	0	0.044161	0.15198		RPUSD4	-0.4464
NSF	4	-0.90605	-4.3051	0	0	1.669e-05	0.00074359			NSF	4	-1.5477	-5.0403	0	0	4.6471e-07	1.7015e-05		UBE2D3	-0.44624
NT5E	4	-0.081894	-1.1798	0.4836	0.80813	0.23806	0.48149			NT5E	4	0.045302	0.55067	0.52258	0.79	0.58186	0.74665		DDX28	-0.4459
NTF3	4	-0.0067314	-0.073482	0.90943	0.97828	0.94142	0.97267			NTF3	4	0.062366	1.4276	0.39931	0.70537	0.15341	0.33203		CDC123	-0.44556
NTF4	4	-0.35139	-3.1511	0.013917	0.095649	0.0016268	0.019313			NTF4	4	-0.24306	-2.6724	0.047193	0.20717	0.0075308	0.044535		ADSL	-0.4454
NTHL1	4	-0.089932	-0.72646	0.44561	0.77896	0.46755	0.68874			NTHL1	4	-0.16693	-1.5266	0.14477	0.42426	0.12687	0.29596		NUBPL	-0.44537
NTRK1	4	-0.29812	-2.7934	0.031235	0.17724	0.0052155	0.04558			NTRK1	4	-0.10968	-1.6139	0.3259	0.64333	0.10655	0.26449		DARS2	-0.44531
SERPINC1	4	0.028206	0.26492	0.86941	0.96824	0.79107	0.8982			SERPINC1	4	-0.2245	-1.4416	0.062209	0.25143	0.14941	0.32667		TUBGCP3	-0.4453
NTRK2	4	0.18731	0.81484	0.1275	0.44037	0.41516	0.64723			NTRK2	4	0.029897	0.56848	0.64542	0.8584	0.56971	0.73703		PSMA4	-0.44511
NTRK3	4	-0.045817	-0.6683	0.67347	0.90104	0.50394	0.71764			NTRK3	4	-0.19023	-2.6895	0.10197	0.34643	0.0071554	0.042953		POLA2	-0.44485
ASIC1	4	-0.090584	-0.93547	0.44263	0.77665	0.34955	0.59113			ASIC1	4	-0.14391	-2.2788	0.20196	0.50743	0.022679	0.098763		RPL34	-0.4444
NTN3	4	-0.13968	-1.1995	0.26165	0.62642	0.23033	0.47302			NTN3	4	0.0069879	0.13403	0.84084	0.94525	0.89338	0.94388		NOP16	-0.4444
ROR1	4	0.055778	0.45266	0.69225	0.9089	0.65079	0.81968			ROR1	4	0.032066	0.35904	0.62795	0.85041	0.71957	0.8385		EIF2S3	-0.4442
ROR2	4	-0.28524	-2.9401	0.037514	0.20152	0.003281	0.032392			ROR2	4	-0.017769	-0.33845	0.94695	0.98257	0.73502	0.8486		NGDN	-0.44389
DDR2	4	-0.021511	-0.42581	0.81897	0.95295	0.67025	0.83218			DDR2	4	-0.13288	-2.0475	0.23675	0.55068	0.040609	0.14459		NPM1	-0.44372
NTS	4	-0.018028	-0.17969	0.84105	0.95983	0.8574	0.93445			NTS	4	-0.06545	-0.84949	0.57165	0.81982	0.39561	0.59821		RRP15	-0.44277
NTSR1	4	-0.091808	-1.3885	0.4375	0.7729	0.165	0.39447			NTSR1	4	-0.091521	-2.187	0.41485	0.71723	0.028744	0.11549		THOC5	-0.44244
NUCB1	4	-0.24338	-1.7359	0.067703	0.29713	0.08259	0.26584			NUCB1	4	-0.094275	-1.8236	0.40004	0.70581	0.068208	0.19949		TNIK	-0.44243
NUCB2	4	0.029252	0.35779	0.86276	0.96595	0.7205	0.8601			NUCB2	4	0.073006	0.67329	0.33359	0.64889	0.50076	0.68385		TEFM	-0.44225
ZFHX3	4	-0.122	-0.99525	0.3179	0.67934	0.31961	0.56392			ZFHX3	4	0.0016994	0.016549	0.88505	0.96152	0.9868	0.99298		FXN	-0.4421
NUMA1	4	-0.53031	-2.921	0.00047088	0.0052356	0.0034887	0.033779			NUMA1	4	-0.59095	-3.3931	0.0002616	0.0023585	0.00069109	0.0067946		SPDL1	-0.44169
NUP88	4	-0.91452	-4.1294	0	0	3.6371e-05	0.0013477			NUP88	4	-1.4015	-4.825	0	0	1.3997e-06	4.171e-05		EIF6	-0.4413
NUP98	4	-0.64725	-3.4238	0	0	0.0006175	0.0096582			NUP98	4	-1.232	-4.25	0	0	2.1374e-05	0.00038038		ISY1	-0.44104
NR4A2	4	-0.044976	-0.66151	0.6786	0.90301	0.50829	0.72101			NR4A2	4	0.0043721	0.12663	0.86323	0.9542	0.89923	0.94671		OR4C13	-0.44049
NVL	4	-0.52511	-3.1697	0.00057552	0.0063001	0.0015259	0.018529			NVL	4	-0.75681	-3.1153	0	0	0.0018375	0.015099		TCP1	-0.439
GPR143	4	0.041554	0.66406	0.7802	0.94083	0.50665	0.71928			GPR143	4	-0.033594	-0.56805	0.81196	0.93353	0.57	0.73736		DHX8	-0.43897
OAS1	4	-0.11458	-1.6747	0.34678	0.70827	0.094001	0.28721			OAS1	4	-0.035464	-0.41992	0.79663	0.92695	0.67454	0.80836		LTV1	-0.43868
OAS2	4	-0.054561	-0.78348	0.62528	0.88167	0.43335	0.66346			OAS2	4	-0.15493	-1.9388	0.17344	0.46908	0.052527	0.16984		XRCC4	-0.43835
OAS3	4	0.096259	0.61436	0.46304	0.79251	0.53898	0.74443			OAS3	4	-0.037938	-0.65617	0.77602	0.9189	0.51172	0.69169		INTS8	-0.43824
OAT	4	0.18465	1.5528	0.13342	0.45229	0.12048	0.33194			OAT	4	0.022635	0.38034	0.70727	0.88823	0.70369	0.82727		ASXL1	-0.438139
ATF1	4	-0.11718	-0.69818	0.33721	0.69978	0.48506	0.70219			ATF1	4	-0.31616	-2.4501	0.014702	0.0851	0.014281	0.07151		AFG3L2	-0.43776
TBC1D25	4	0.084572	0.75777	0.52598	0.83013	0.44859	0.6747			TBC1D25	4	-0.11658	-2.198	0.29718	0.61746	0.027946	0.11326		MYC	-0.4375
OAZ1	4	-0.12942	-1.3082	0.29409	0.65797	0.19082	0.42637			OAZ1	4	-0.25214	-2.9409	0.040234	0.18455	0.0032728	0.023677		RPL7L1	-0.43744
OAZ2	4	0.029669	0.34286	0.86004	0.96581	0.7317	0.86606			OAZ2	4	0.11025	1.676	0.15911	0.44753	0.093729	0.24325		CSE1L	-0.43725
OCA2	4	-0.24875	-1.5969	0.062784	0.28289	0.11028	0.31404			OCA2	4	-0.17604	-2.5244	0.1262	0.39271	0.01159	0.062188		COPS5	-0.43665
OCM2	4	-0.13891	-1.0624	0.26406	0.62904	0.28807	0.53299			OCM2	4	-0.11066	-1.1885	0.32172	0.63992	0.23465	0.43333		RFT1	-0.43627
OCRL	4	-0.097647	-1.031	0.41213	0.75534	0.30256	0.54772			OCRL	4	-0.075977	-0.59756	0.50154	0.77689	0.55013	0.72286		PPAN	-0.43615
ODC1	4	-0.15148	-1.7865	0.22827	0.5916	0.074014	0.24914			ODC1	4	-0.063533	-0.7268	0.58505	0.8269	0.46735	0.6569		ANAPC10	-0.436112
NAT2	4	0.075957	1.2088	0.57537	0.85808	0.22674	0.46885			NAT2	4	0.14556	2.2959	0.065871	0.26077	0.021681	0.095747		FDX1L	-0.4361
ODF1	4	-0.022066	-0.2289	0.81547	0.95164	0.81895	0.91316			ODF1	4	0.023896	0.40116	0.69591	0.88262	0.6883	0.81721		GPS1	-0.43598
ODF2	4	0.052986	0.78535	0.70962	0.91623	0.43225	0.6625			ODF2	4	0.031967	0.48065	0.62858	0.85041	0.63076	0.78056		ANKRD49	-0.4358
OMD	4	0.26275	1.6184	0.031654	0.17873	0.10558	0.30588			OMD	4	-0.1023	-1.672	0.35766	0.66852	0.094524	0.24467		PDLIM3	-0.43555
ATF3	4	-0.22356	-1.7836	0.090253	0.3602	0.074496	0.25002			ATF3	4	-0.17512	-2.0668	0.12724	0.39423	0.038749	0.14035		TICRR	-0.4353
OGDH	4	-0.74001	-2.8518	0	0	0.0043475	0.039512			OGDH	4	-1.0121	-3.5924	0	0	0.0003276	0.0037182		GABPB1	-0.43494
OGG1	4	0.03975	0.52908	0.79229	0.94574	0.59675	0.78497			OGG1	4	-0.14241	-1.8727	0.20588	0.51264	0.061109	0.18661		XPO5	-0.43459
OGN	4	0.0098368	0.1524	0.98614	0.99677	0.87887	0.94514			OGN	4	0.047884	1.0757	0.50254	0.77703	0.28206	0.4877		NUDT21	-0.4345
OLR1	4	-0.082378	-0.53784	0.4814	0.80689	0.59069	0.78168			OLR1	4	0.03346	0.352	0.61649	0.8449	0.72484	0.84202		MRPL34	-0.43434
OMG	4	0.028148	0.49853	0.86983	0.96826	0.61811	0.79918			OMG	4	0.014997	0.33182	0.77178	0.91701	0.74002	0.85195		CLTC	-0.43355
OMP	4	-0.12185	-1.326	0.31827	0.67962	0.18483	0.41867			OMP	4	-0.064133	-1.2163	0.58102	0.82518	0.22388	0.42092		NCAPG	-0.43298
OPA1	4	-0.081578	-0.78151	0.48532	0.80858	0.4345	0.66415			OPA1	4	-0.70317	-3.5751	0	0	0.00035007	0.0039151		ZBTB8OS	-0.4329
OPCML	4	-0.029111	-0.29075	0.77246	0.93871	0.77124	0.8881			OPCML	4	-0.046926	-0.67275	0.70706	0.88823	0.50111	0.68385		HDAC3	-0.43286
TNFRSF11B	4	0.17113	1.7032	0.16664	0.50765	0.088537	0.27718			TNFRSF11B	4	0.085407	1.2863	0.2672	0.58661	0.19834	0.39041		TNFRSF19	-0.432634
OPHN1	4	0.22199	0.81849	0.069586	0.30372	0.41308	0.64593			OPHN1	4	0.022158	0.098176	0.71145	0.88977	0.92179	0.95848		XRCC3	-0.4325
ATF4	4	-0.015658	-0.061482	0.85696	0.96506	0.95098	0.97642			ATF4	4	-0.30546	-1.4262	0.017423	0.097482	0.15381	0.33266		PPIL2	-0.4321
OPRD1	4	-0.11923	-1.4033	0.32857	0.6914	0.16053	0.38902			OPRD1	4	-0.13404	-1.816	0.23277	0.54649	0.069364	0.20169		CFDP1	-0.43173
OPRK1	4	-0.14536	-1.236	0.24481	0.60961	0.21646	0.45721			OPRK1	4	-0.15182	-2.3576	0.18124	0.47951	0.018392	0.085258		CDC16	-0.43129
OPRL1	4	-0.15191	-1.8082	0.22728	0.5916	0.07057	0.24231			OPRL1	4	-0.1086	-1.7204	0.32993	0.64605	0.085363	0.22935		CDCA8	-0.43126
OPRM1	4	0.039129	0.61298	0.79658	0.94677	0.53989	0.74459			OPRM1	4	-0.088428	-0.96139	0.43013	0.72918	0.33636	0.54346		EPRS	-0.43096
SIX6	4	-0.14283	-0.65477	0.25218	0.61605	0.51262	0.72484			SIX6	4	-0.093401	-0.89604	0.40449	0.70829	0.37023	0.57385		SLC35B1	-0.43088
OR1F1	4	0.09669	0.8461	0.46052	0.79098	0.3975	0.6328			OR1F1	4	0.070763	1.3887	0.34636	0.65874	0.16493	0.34732		SLC30A9	-0.430863
OR3A1	4	-0.0068534	-0.0813	0.90886	0.97826	0.9352	0.97007			OR3A1	4	-0.047573	-0.66598	0.7013	0.8854	0.50542	0.68706		THAP1	-0.43044
OR3A2	4	-0.14436	-1.8356	0.24753	0.61219	0.066412	0.23441			OR3A2	4	0.032488	0.86855	0.62444	0.84892	0.38509	0.58845		AGPAT2	-0.42961
ATIC	4	-1.1111	-3.2729	0	0	0.0010646	0.014289			ATIC	4	-0.82705	-3.6165	0	0	0.00029861	0.0034423		DONSON	-0.42878
ORC1	4	-0.73474	-3.454	0	0	0.00055232	0.0089085			ORC1	4	-1.342	-5.0058	0	0	5.5624e-07	1.9761e-05		DDX24	-0.42854
ORC2	4	-0.11043	-1.1212	0.36248	0.72143	0.26219	0.50695			ORC2	4	-0.38984	-2.5135	0.0044996	0.030991	0.011955	0.06335		MED7	-0.42805
ORC4	4	0.0098368	0.082287	0.98614	0.99677	0.93442	0.96968			ORC4	4	-0.16124	-1.3418	0.1568	0.44407	0.17966	0.36608		DCTN4	-0.42772
ORC5	4	-0.36439	-1.3895	0.010883	0.07852	0.16467	0.39411			ORC5	4	-0.50702	-1.8352	0.00088945	0.0073529	0.06648	0.19624		STX4	-0.4277
SLC22A18	4	0.079028	0.89948	0.55868	0.8482	0.36839	0.60753			SLC22A18	4	-0.019096	-0.27663	0.9358	0.97845	0.78206	0.87882		SNAPC2	-0.42753
SLC22A18AS	4	0.037757	0.52296	0.80605	0.95024	0.601	0.78757			SLC22A18AS	4	0.065522	0.91705	0.37786	0.68696	0.35912	0.56327		PDHB	-0.42748
ORM1	4	-0.06935	-0.67602	0.54403	0.83984	0.49903	0.71385			ORM1	4	-0.2057	-2.4956	0.080416	0.29729	0.012574	0.065482		VPS36	-0.42736
ORM2	4	0.047173	0.5868	0.74489	0.92944	0.55734	0.7585			ORM2	4	-0.09638	-1.5514	0.38843	0.69474	0.12082	0.28649		ABCB7	-0.4273
OSBP	4	-0.78453	-4.0215	0	0	5.7822e-05	0.0018956			OSBP	4	-0.28585	-3.1453	0.024277	0.12726	0.0016593	0.013897		TRAPPC3	-0.42671
OSM	4	-0.43347	-3.0071	0.0034008	0.02994	0.0026377	0.027612			OSM	4	-0.15192	-2.3082	0.18103	0.47944	0.020989	0.093796		CENPT	-0.42667
ATM	4	0.068568	0.67664	0.61701	0.87785	0.49863	0.71335			ATM	4	-0.22074	-1.7573	0.065453	0.26003	0.078863	0.2187		MTERF4	-0.426
OTC	4	0.058143	0.90742	0.67828	0.90301	0.36419	0.60465			OTC	4	0.032441	0.67013	0.62471	0.84892	0.50278	0.68488		NDUFA2	-0.4256
CLDN11	4	-0.13701	-1.7258	0.2706	0.63526	0.084386	0.26954			CLDN11	4	-0.045102	-0.48986	0.72003	0.89301	0.62424	0.77606		SNAPC1	-0.42463
OTX1	4	0.22966	2.2232	0.060221	0.27646	0.026202	0.13591			OTX1	4	-0.024619	-0.43578	0.88871	0.96287	0.663	0.80106		ZNF90	-0.42456
OTX2	4	0.084352	1.1982	0.52702	0.83037	0.23084	0.47344			OTX2	4	-0.028585	-0.43045	0.8556	0.95153	0.66687	0.80304		PISD	-0.42442
OVGP1	4	-0.018178	-0.53638	0.84011	0.95983	0.5917	0.78233			OVGP1	4	-0.12913	-2.4075	0.24957	0.56617	0.016064	0.077493		TSR1	-0.42414
OVOL1	4	0.07431	1.1653	0.58342	0.86157	0.2439	0.48671			OVOL1	4	-0.10538	-0.9203	0.3439	0.65717	0.35742	0.56196		HNRNPU	-0.42409
OXA1L	4	-0.89322	-3.6623	0	0	0.00025001	0.0050834			OXA1L	4	-1.5335	-5.3183	0	0	1.0477e-07	5.1344e-06		ZMAT2	-0.424
OXCT1	4	0.16616	1.4683	0.18223	0.53184	0.14203	0.36299			OXCT1	4	-0.074749	-1.412	0.5095	0.78198	0.15794	0.3383		ITGAM	-0.42391
OXT	4	-0.032327	-0.78564	0.75341	0.9321	0.43208	0.6625			OXT	4	0.067242	1.9973	0.36802	0.67798	0.045798	0.15557		EIF3B	-0.42288
OXTR	4	-0.055075	-0.58518	0.62225	0.8797	0.55843	0.75917			OXTR	4	0.00060039	0.0084451	0.89431	0.96468	0.99326	0.99597		PPRC1	-0.42265
RERE	4	0.29434	1.3877	0.016376	0.10842	0.16522	0.39463			RERE	4	0.058531	0.48803	0.42814	0.7279	0.62553	0.77695		C1orf109	-0.422
P2RX1	4	-0.13276	-1.582	0.28379	0.64759	0.11364	0.31941			P2RX1	4	-0.16578	-2.051	0.1465	0.42755	0.040266	0.14385		RPS2	-0.4215
P2RX3	4	0.00083495	0.010621	0.95856	0.99147	0.99153	0.9958			P2RX3	4	-0.01048	-0.18405	0.99325	0.99806	0.85398	0.92059		MFSD2B	-0.42133
P2RX4	4	-0.070006	-0.99287	0.54084	0.83802	0.32077	0.56482			P2RX4	4	-0.0202	-0.25469	0.92701	0.97524	0.79896	0.88829		ZNF410	-0.42123
P2RX5	4	0.1153	1.2754	0.36739	0.72437	0.20216	0.44073			P2RX5	4	0.0013651	0.013049	0.8884	0.9628	0.98959	0.99422		NOL10	-0.4208
P2RX7	4	0.046288	0.43647	0.7508	0.93119	0.66249	0.82743			P2RX7	4	0.0012245	0.015507	0.88992	0.96308	0.98763	0.99352		LAMTOR3	-0.42078
P2RY1	4	0.15466	1.7803	0.21661	0.57926	0.075019	0.25129			P2RY1	4	0.0037238	0.058086	0.86815	0.95573	0.95368	0.9762		USP39	-0.4203
P2RY2	4	0.17308	1.0979	0.16146	0.49814	0.27226	0.51758			P2RY2	4	0.10374	1.0725	0.18302	0.48208	0.28348	0.48925		MTRF1L	-0.4198
P2RY4	4	0.033658	0.36837	0.83331	0.95767	0.7126	0.85611			P2RY4	4	0.13869	2.0138	0.080521	0.29751	0.044026	0.15174		NDUFB4	-0.4195
P2RY6	4	-0.057079	-0.66809	0.60953	0.87416	0.50407	0.71764			P2RY6	4	-0.11349	-1.1285	0.30937	0.62797	0.25912	0.46175		ELOF1	-0.41931
P2RY11	4	-0.020252	-0.20046	0.82755	0.95522	0.84112	0.92494			P2RY11	4	0.072372	1.4489	0.33778	0.65154	0.14736	0.32371		SLC25A19	-0.41919
P4HA1	4	0.10621	1.2342	0.41024	0.75365	0.21714	0.45811			P4HA1	4	0.051252	0.89382	0.47978	0.76232	0.37142	0.57528		THOC2	-0.41815
P4HB	4	-0.15155	-1.4629	0.22806	0.5916	0.14348	0.36485			P4HB	4	-0.1379	-1.8413	0.22037	0.53194	0.06558	0.19434		FAM149B1	-0.41764
PA2G4	4	-0.59868	-4.1284	0.00015696	0.0019182	3.6526e-05	0.0013477			PA2G4	4	-0.55301	-3.5338	0.00041856	0.00369	0.00040965	0.0044792		RBM25	-0.41703
PEBP1	4	-0.17938	-1.185	0.16151	0.49814	0.23602	0.47929			PEBP1	4	-0.31808	-3.3945	0.01444	0.084044	0.00068754	0.0067737		SQRDL	-0.41659
PABPC3	4	0.19883	1.2903	0.10522	0.39424	0.19694	0.4341			PABPC3	4	0.028778	0.24647	0.65495	0.86438	0.80532	0.89203		NACA	-0.41624
FURIN	4	0.10432	1.1415	0.42071	0.76073	0.25366	0.49847			FURIN	4	-0.044258	-0.59415	0.72605	0.89691	0.55241	0.72419		PTCD1	-0.41619
PCSK6	4	0.073755	0.92691	0.58677	0.86421	0.35397	0.59461			PCSK6	4	0.11424	2.0747	0.14498	0.42454	0.038018	0.1387		UTP20	-0.41613
PAEP	4	-0.085352	-0.64073	0.46712	0.79579	0.5217	0.73248			PAEP	4	0.05704	0.84874	0.43824	0.73396	0.39602	0.59868		CHCHD4	-0.41604
PAFAH1B1	4	-0.7819	-4.0911	0	0	4.294e-05	0.0015208			PAFAH1B1	4	-1.4331	-5.1797	0	0	2.2226e-07	9.3568e-06		CEP97	-0.415877
PAFAH1B2	4	-0.25546	-0.89911	0.057552	0.26862	0.3686	0.60753			PAFAH1B2	4	-0.098072	-0.68459	0.37979	0.68858	0.4936	0.67877		RPL21	-0.41573
ATOX1	4	-0.22909	-1.4009	0.083346	0.34243	0.16123	0.38965			ATOX1	4	-0.67893	-3.2321	0	0	0.0012288	0.010878		WDR74	-0.41547
PAFAH1B3	4	-0.12795	-1.149	0.29844	0.6611	0.25057	0.49438			PAFAH1B3	4	-0.039775	-0.46095	0.76163	0.91339	0.64484	0.79066		ISCU	-0.41506
PAFAH2	4	0.032441	0.56155	0.8411	0.95983	0.57442	0.77137			PAFAH2	4	0.085405	2.1042	0.2672	0.58661	0.035364	0.13201		MRPS18B	-0.41495
PRDX1	4	0.03196	0.21964	0.84424	0.96082	0.82615	0.91729			PRDX1	4	0.0062813	0.05676	0.8477	0.94915	0.95474	0.9767		PDCD10	-0.41494
PAH	4	0.056248	0.44936	0.68922	0.90748	0.65317	0.8211			PAH	4	-0.13855	-2.0794	0.21786	0.52816	0.03758	0.1376		UTP14A	-0.41487
SERPINE1	4	-0.068095	-0.59438	0.5514	0.84498	0.55226	0.7546			SERPINE1	4	-0.062284	-0.70127	0.59347	0.83117	0.48314	0.67043		LRR1	-0.41481
SERPINB2	4	-0.0088834	-0.12048	0.89813	0.97634	0.9041	0.95659			SERPINB2	4	0.12044	1.784	0.12457	0.38937	0.074429	0.21147		TRMT61A	-0.41454
PAK1	4	-0.17269	-1.6321	0.17553	0.52233	0.10265	0.30087			PAK1	4	-0.11838	-1.5735	0.29106	0.61327	0.11559	0.27881		EXOSC8	-0.41443
PAK2	4	-0.38461	-2.0139	0.0079527	0.060897	0.044016	0.18522			PAK2	4	-0.14861	-1.2673	0.19018	0.49221	0.20505	0.39881		RPTOR	-0.4142
PAK3	4	0.026277	0.25088	0.8839	0.9722	0.80191	0.9047			PAK3	4	-0.010797	-0.18804	0.99618	0.99921	0.85084	0.9188		SRSF6	-0.41329
PALM	4	0.067027	0.52081	0.62507	0.8815	0.6025	0.78841			PALM	4	0.035347	0.64286	0.60085	0.83532	0.52032	0.69851		KDSR	-0.41301
ATP1A1	4	-0.90311	-3.62	0	0	0.00029457	0.005687			ATP1A1	4	-1.2184	-4.3344	0	0	1.4617e-05	0.00028134		C12orf54	-0.41269
PAM	4	0.073154	1.0494	0.58949	0.86476	0.29398	0.53851			PAM	4	-0.072901	-1.2994	0.52211	0.78967	0.19379	0.38434		ZNF586	-0.41268
CNTN3	4	-0.11582	-1.8115	0.34186	0.70387	0.070057	0.24118			CNTN3	4	-0.1021	-1.2116	0.35866	0.66907	0.22568	0.42285		SRPRB	-0.4124
ACHE	4	-0.2286	-2.3959	0.084288	0.34512	0.016579	0.10117			ACHE	4	-0.11304	-1.5244	0.31146	0.63028	0.12742	0.29681		DNAL1	-0.41233
REG3A	4	-0.14738	-1.3471	0.23905	0.60397	0.17793	0.41048			REG3A	4	0.16519	1.9293	0.038508	0.1786	0.05369	0.17255		ROMO1	-0.41233
PAPPA	4	0.1989	1.4303	0.10495	0.39364	0.15263	0.37881			PAPPA	4	0.0732	1.0873	0.33218	0.64786	0.2769	0.48161		SLC3A2	-0.4123
PARK2	4	0.040259	0.3749	0.78883	0.9445	0.70773	0.85322			PARK2	4	0.061469	0.91524	0.4059	0.70972	0.36007	0.56414		THRAP3	-0.41218
PARN	4	-0.48632	-3.1311	0.0010464	0.010455	0.0017414	0.020394			PARN	4	-0.49715	-3.3753	0.00094177	0.0077187	0.00073738	0.0071869		ZNF415	-0.412111
PAWR	4	-0.00039897	-0.0057115	0.95129	0.99047	0.99544	0.99768			PAWR	4	-0.014849	-0.31443	0.97033	0.99023	0.75319	0.86153		DIS3	-0.412
PAX2	4	-0.41714	-2.7094	0.0042903	0.036139	0.0067412	0.054758			PAX2	4	-0.38043	-3.499	0.0054936	0.036959	0.00046693	0.0049997		PKM	-0.41169
PAX3	4	-0.11088	-0.89444	0.36075	0.7198	0.37108	0.60948			PAX3	4	0.020091	0.24594	0.72997	0.8988	0.80573	0.89219		ARF4	-0.41148
ATP1A2	4	-0.083322	-0.74282	0.47748	0.80405	0.45759	0.68147			ATP1A2	4	-0.12997	-2.5898	0.24638	0.56173	0.0096042	0.053816		MCTP1	-0.411424
PAX5	4	-0.013046	-0.12335	0.87208	0.96874	0.90183	0.95538			PAX5	4	-0.011539	-0.16596	0.99791	0.99969	0.86819	0.9287		CNOT8	-0.41121
PAX6	4	0.13955	1.1939	0.26772	0.63263	0.23252	0.47534			PAX6	4	0.15969	2.4748	0.044577	0.19911	0.013332	0.068233		SNW1	-0.41099
PAX7	4	-0.072785	-0.8004	0.52708	0.83037	0.42348	0.65485			PAX7	4	0.042105	0.51065	0.54774	0.80605	0.6096	0.76661		NDE1	-0.41065
PDCL	4	-0.33678	-2.8676	0.017475	0.11411	0.0041364	0.038082			PDCL	4	-0.42289	-3.4191	0.0029299	0.021448	0.00062821	0.0063095		RPL10A	-0.4106
PAX9	4	-0.27101	-2.6143	0.047088	0.23684	0.008941	0.066989			PAX9	4	-0.20116	-1.9992	0.085701	0.30941	0.045582	0.1551		MRPL52	-0.4101
PBX1	4	-0.041087	-0.31293	0.70282	0.91412	0.75433	0.87858			PBX1	4	0.059518	0.47608	0.42087	0.72234	0.63401	0.78265		UBE2D4	-0.40967
PBX2	4	-0.33714	-2.6085	0.017423	0.11389	0.009094	0.067843			PBX2	4	-0.1378	-1.9525	0.22069	0.53211	0.050884	0.1663		GPN1	-0.40966
PBX3	4	-0.18692	-2.0863	0.14739	0.47625	0.03695	0.16776			PBX3	4	-0.11866	-1.3623	0.28996	0.61204	0.17311	0.35785		YBEY	-0.40958
PC	4	-0.15467	-1.4959	0.21964	0.58281	0.13468	0.35211			PC	4	-0.42245	-3.2561	0.0029299	0.021448	0.0011297	0.010185		LIPG	-0.409131
ATP1A3	4	0.0022466	0.0162	0.96641	0.99275	0.98708	0.99392			ATP1A3	4	-0.086632	-1.2842	0.44069	0.73666	0.19906	0.39137		TLE3	-0.40903
PCBD1	4	0.097074	1.1075	0.45822	0.78986	0.26808	0.51344			PCBD1	4	-0.045207	-0.52959	0.7192	0.89301	0.59639	0.7567		CNOT3	-0.40893
PCBP1	4	-0.67512	-3.1814	0	0	0.0014658	0.017983			PCBP1	4	-0.90956	-4.7142	0	0	2.427e-06	6.4248e-05		YTHDC1	-0.40872
PCBP2	4	-0.92679	-3.4027	0	0	0.0006673	0.010211			PCBP2	4	-1.2349	-4.4053	0	0	1.0565e-05	0.00021505		RNASEK	-0.40845
PCCA	4	0.045283	0.3814	0.75681	0.9336	0.7029	0.85115			PCCA	4	-0.0048069	-0.053826	0.94145	0.98071	0.95707	0.97809		FARSB	-0.40839
PCCB	4	0.032416	0.50335	0.84131	0.95983	0.61472	0.79708			PCCB	4	-0.11809	-1.8784	0.29258	0.61495	0.06033	0.18524		COX11	-0.4083
PCDH1	4	0.021634	0.11528	0.91362	0.97947	0.90822	0.95872			PCDH1	4	0.044015	0.51921	0.53168	0.79633	0.60362	0.76237		SMC4	-0.4082
PCDHGC3	4	-0.037394	-0.25195	0.72417	0.9223	0.80108	0.90444			PCDHGC3	4	0.083514	1.0756	0.27725	0.59815	0.28211	0.4877		ATP5D	-0.4076
PCDH7	4	-0.075811	-0.78622	0.51216	0.82413	0.43174	0.66226			PCDH7	4	-0.19737	-1.9777	0.091718	0.32385	0.047968	0.16039		RAB5B	-0.40749
PCDH8	4	0.10719	1.1087	0.40548	0.74952	0.26755	0.51302			PCDH8	4	0.067622	0.70044	0.36577	0.67618	0.48365	0.67078		ZNHIT2	-0.4067
PCDH9	4	0.12143	1.428	0.33935	0.70202	0.1533	0.37976			PCDH9	4	0.010787	0.16688	0.80903	0.9328	0.86747	0.92857		GTF2F1	-0.406374
ATP12A	4	0.17825	2.1778	0.14828	0.47799	0.029418	0.14625			ATP12A	4	0.028085	0.66586	0.66102	0.8667	0.5055	0.68706		PRKRIR	-0.40635
SERPINA5	4	-0.0096997	-0.075429	0.8928	0.97521	0.93987	0.9721			SERPINA5	4	0.011097	0.15143	0.80594	0.93183	0.87963	0.93548		SETD1A	-0.4063
PCK1	4	-0.10781	-2.1518	0.37331	0.72972	0.031416	0.15156			PCK1	4	0.078734	1.5069	0.30199	0.62092	0.13183	0.3025		GTF3C5	-0.4061
PCK2	4	0.059488	0.49781	0.67059	0.90007	0.61862	0.79918			PCK2	4	0.066925	0.67344	0.36996	0.6799	0.50067	0.68385		EXOSC7	-0.40595
PCM1	4	-0.15339	-1.2666	0.22315	0.58666	0.20531	0.44451			PCM1	4	-0.64539	-3.9942	0	0	6.4909e-05	0.00096846		ZPR1	-0.40526
PCMT1	4	-0.18803	-1.6733	0.14571	0.47372	0.094266	0.28768			PCMT1	4	-0.097856	-1.4613	0.381	0.68929	0.14394	0.31927		RPS26	-0.4049
PCNA	4	-1.1045	-3.5283	0	0	0.00041831	0.0072816			PCNA	4	-2.0165	-5.1035	0	0	3.335e-07	1.3115e-05		PLEKHA1	-0.40487
PCNT	4	-0.2607	-2.1578	0.053995	0.258	0.030943	0.15031			PCNT	4	-0.35082	-2.5009	0.0087375	0.055316	0.012388	0.064726		OR5M9	-0.40464
PCOLCE	4	0.053733	0.72376	0.70455	0.91469	0.46922	0.69021			PCOLCE	4	0.057967	0.96305	0.43253	0.73082	0.33552	0.54305		GEMIN7	-0.40457
CHMP1A	4	-0.58369	-3.6576	0.00015696	0.0019182	0.00025462	0.0051553			CHMP1A	4	-0.63095	-4.0152	0	0	5.9392e-05	0.00090093		PES1	-0.40457
PCP4	4	0.32958	1.9025	0.0080573	0.061379	0.057111	0.21395			PCP4	4	-0.044462	-1.09	0.72485	0.89618	0.27572	0.48012		ATP5B	-0.4042
ATP1A4	4	-0.069045	-0.84758	0.54513	0.84038	0.39667	0.6324			ATP1A4	4	0.010666	0.20957	0.80961	0.9328	0.834	0.90933		OST4	-0.40417
PCSK1	4	-0.0052291	-0.083948	0.91901	0.98178	0.9331	0.96931			PCSK1	4	-0.0057535	-0.15272	0.94962	0.98332	0.87862	0.93487		UBTF	-0.40411
PCSK5	4	0.15516	1.9902	0.21483	0.57636	0.046565	0.191			PCSK5	4	-0.093525	-1.87	0.40391	0.70826	0.061478	0.18729		USP17L28	-0.4041
PCSK2	4	-0.055735	-0.47374	0.61906	0.87933	0.63568	0.80974			PCSK2	4	0.086135	1.0189	0.26333	0.58185	0.30824	0.51506		MRPS10	-0.40405
CDK16	4	0.23646	2.0151	0.052634	0.25417	0.043893	0.18508			CDK16	4	0.079263	1.2659	0.29953	0.61927	0.20556	0.39944		LSM7	-0.4034
CDK17	4	0.16321	1.7008	0.19018	0.54301	0.088972	0.27814			CDK17	4	-0.041463	-0.43734	0.74813	0.90726	0.66186	0.80052		TTF1	-0.40318
CDK18	4	-0.1765	-1.5669	0.16727	0.50891	0.11713	0.32587			CDK18	4	-0.10562	-1.089	0.34291	0.65619	0.27617	0.48072		ZC3H13	-0.40289
PCYT1A	4	-0.17974	-1.7188	0.16078	0.49757	0.085654	0.27182			PCYT1A	4	-0.55339	-2.9231	0.00041856	0.00369	0.0034653	0.024714		TSG101	-0.4024
PDC	4	0.0052825	0.064623	0.98341	0.99656	0.94847	0.9757			PDC	4	-0.030438	-0.41904	0.84021	0.94516	0.67519	0.80893		NUP107	-0.40233
PDCD1	4	-0.039528	-0.19211	0.71166	0.91695	0.84765	0.92849			PDCD1	4	0.11373	0.49544	0.1465	0.42755	0.62029	0.77305		THAP11	-0.40213
PDCD2	4	-1.2313	-4.4204	0	0	9.8518e-06	0.00050935			PDCD2	4	-1.8416	-5.8432	0	0	5.1216e-09	4.6174e-07		ZNF823	-0.401435
ATP1B1	4	0.05225	0.97026	0.71428	0.91772	0.33192	0.57557			ATP1B1	4	0.047395	1.0091	0.50667	0.78025	0.31293	0.51924		COX5B	-0.40138
PDE1A	4	0.36249	2.1065	0.0040287	0.034421	0.035158	0.16235			PDE1A	4	0.051495	0.83743	0.47789	0.76155	0.40235	0.60438		MMS22L	-0.4013
PDE1C	4	0.10539	1.0835	0.41459	0.75697	0.2786	0.52484			PDE1C	4	-0.097449	-1.524	0.38272	0.69035	0.12751	0.29695		PUM1	-0.40103
PDE2A	4	0.053326	0.38821	0.70711	0.91534	0.69786	0.84898			PDE2A	4	-0.14193	-1.3591	0.20729	0.51508	0.17411	0.35901		EFTUD2	-0.40082
PDE3A	4	-0.13318	-1.9863	0.28211	0.64552	0.047004	0.19176			PDE3A	4	0.14003	1.9001	0.077277	0.28989	0.057417	0.17982		LSM4	-0.4008
PDE3B	4	-0.05077	-0.61487	0.64563	0.8899	0.53864	0.74429			PDE3B	4	-0.076905	-0.89123	0.49574	0.77278	0.37281	0.57631		RNF216	-0.400433
PDE4A	4	-0.12702	-1.3417	0.30131	0.66455	0.17968	0.41247			PDE4A	4	-0.279	-3.3679	0.026945	0.13744	0.00075733	0.007346		OR8B4	-0.40032
PDE4B	4	0.12786	2.1682	0.3135	0.67599	0.030147	0.14809			PDE4B	4	0.12152	1.461	0.12159	0.38413	0.144	0.31934		OR1L1	-0.399769
PDE4C	4	-0.038021	-0.33945	0.72145	0.92148	0.73427	0.86759			PDE4C	4	0.056068	0.59232	0.44577	0.73965	0.55364	0.72487		HSPA9	-0.39942
PDE4D	4	0.36338	1.3928	0.003924	0.033784	0.16368	0.39267			PDE4D	4	0.073979	0.56745	0.32774	0.64488	0.57041	0.73763		OLA1	-0.39925
PDE6A	4	-0.1247	-1.0792	0.30921	0.67182	0.28052	0.52642			PDE6A	4	-0.025177	-0.30561	0.88385	0.96065	0.7599	0.86598		GLE1	-0.3992
ATP1B2	4	-0.079333	-0.91673	0.49615	0.81588	0.35929	0.5995			ATP1B2	4	-0.019162	-0.19129	0.93518	0.97806	0.8483	0.91722		MASTL	-0.39827
PDE6C	4	0.25061	2.0807	0.040601	0.21419	0.037458	0.16906			PDE6C	4	0.024954	0.42196	0.68597	0.87676	0.67306	0.80754		NSMCE1	-0.39809
PDE6D	4	0.088341	1.4092	0.50678	0.82244	0.15878	0.38655			PDE6D	4	0.027404	0.41046	0.66546	0.8667	0.68147	0.81264		MRPL20	-0.39762
PDE6G	4	-0.15683	-1.3005	0.21394	0.57551	0.19341	0.4294			PDE6G	4	0.09837	0.86863	0.20672	0.51405	0.38505	0.58842		SPDYE6	-0.39733
PDE6H	4	0.047877	0.59255	0.74128	0.92875	0.55348	0.75547			PDE6H	4	0.01691	0.49042	0.75739	0.91107	0.62384	0.77572		CCDC84	-0.397
PDE7A	4	-0.028683	-0.26614	0.77502	0.93973	0.79013	0.89768			PDE7A	4	-0.27241	-1.8382	0.029666	0.14777	0.066035	0.19535		TYMS	-0.396787
PDE8A	4	0.22956	1.6525	0.060273	0.27646	0.098425	0.29435			PDE8A	4	0.073699	0.86062	0.32899	0.64552	0.38945	0.59239		RPL23A	-0.3967
PDE9A	4	0.1555	1.6447	0.21378	0.57539	0.10003	0.2965			PDE9A	4	0.014839	0.2651	0.77309	0.91731	0.79093	0.88375		RAD51B	-0.39641
PDE1B	4	-0.046551	-0.56317	0.66928	0.8992	0.57332	0.77065			PDE1B	4	-0.24088	-2.0221	0.048972	0.2126	0.043163	0.14977		FER	-0.396233
PDGFA	4	-0.051943	-0.51357	0.63878	0.88683	0.60755	0.79234			PDGFA	4	-0.13617	-1.8144	0.2255	0.53774	0.06961	0.20198		METAP1	-0.3959
PDGFB	4	-0.025055	-0.39728	0.79736	0.94688	0.69116	0.84516			PDGFB	4	0.11862	1.5666	0.13054	0.4008	0.11721	0.28147		CDC5L	-0.39579
ATP1B3	4	-0.30761	-2.1322	0.026422	0.15558	0.032988	0.15587			ATP1B3	4	-0.17144	-1.7193	0.13535	0.4094	0.085558	0.22961		GMPPB	-0.3956
PDGFRA	4	-0.029208	-0.38855	0.77173	0.93841	0.69761	0.84896			PDGFRA	4	0.046829	0.65964	0.51117	0.78292	0.50948	0.68974		LYRM4	-0.39545
PDGFRL	4	0.17872	1.5479	0.14697	0.47587	0.12166	0.33317			PDGFRL	4	0.035092	0.57042	0.60273	0.83691	0.56839	0.73604		PSMA5	-0.3953
PDE6B	4	-0.09441	-1.0849	0.42536	0.76288	0.27795	0.52396			PDE6B	4	0.15767	1.4387	0.046879	0.20631	0.15024	0.32792		LSM5	-0.39509
PDGFRB	4	0.05878	0.32688	0.67457	0.9011	0.74376	0.87318			PDGFRB	4	0.053413	0.85865	0.4645	0.75391	0.39053	0.59353		HAUS8	-0.39505
PDHA1	4	-0.39979	-3.1181	0.0062261	0.050232	0.00182	0.021133			PDHA1	4	-0.76349	-4.0927	0	0	4.2632e-05	0.00068187		SRP19	-0.39465
PDHA2	4	0.12994	1.9209	0.30461	0.6677	0.054744	0.20886			PDHA2	4	-0.18607	-2.6337	0.10919	0.36151	0.008445	0.048647		CENPL	-0.39421
PDHB	4	-0.94962	-3.7897	0	0	0.00015082	0.0036396			PDHB	4	-1.3771	-5.5883	0	0	2.2929e-08	1.5595e-06		SMG5	-0.39421
PDK1	4	0.092006	0.47748	0.48511	0.80837	0.63302	0.80873			PDK1	4	0.11518	2.0941	0.14147	0.41832	0.036254	0.13442		EIF4G2	-0.39399
PDK2	4	0.0042673	0.055496	0.97829	0.99585	0.95574	0.97895			PDK2	4	-0.0016029	-0.022903	0.91262	0.97073	0.98173	0.99043		PINX1	-0.39324
PDK3	4	0.1905	1.5838	0.1206	0.42504	0.11324	0.31894			PDK3	4	0.19254	2.3826	0.015382	0.088182	0.01719	0.081305		ABCF1	-0.3931
FXYD2	4	0.079895	1.1596	0.55308	0.84524	0.24622	0.48956			FXYD2	4	0.0094753	0.22212	0.81944	0.93627	0.82422	0.90391		UMODL1	-0.39282
PDK4	4	0.072128	1.1213	0.59499	0.86735	0.26217	0.50695			PDK4	4	0.21536	2.0503	0.0069063	0.044959	0.040334	0.14403		WAPAL	-0.39281
ENPP1	4	0.11899	0.69294	0.35039	0.71092	0.48834	0.70454			ENPP1	4	0.086005	1.0174	0.26427	0.58305	0.30895	0.51565		SMU1	-0.3927
ENPP2	4	0.14476	1.354	0.24889	0.61322	0.17574	0.40778			ENPP2	4	0.031533	0.35224	0.63187	0.85176	0.72466	0.84192		ZRSR2	-0.39269
ENPP3	4	0.24335	1.8406	0.046042	0.23274	0.065687	0.2328			ENPP3	4	-0.08466	-1.6536	0.45132	0.74381	0.098219	0.25097		ASPN	-0.392648
PDPK1	4	-1.3652	-5.8292	0	0	5.5698e-09	2.4757e-06			PDPK1	4	-1.1946	-4.8371	0	0	1.3174e-06	3.9843e-05		MTG2	-0.39261
SLC26A4	4	0.037226	0.39223	0.80945	0.95024	0.69489	0.84731			SLC26A4	4	0.11322	1.2947	0.14838	0.42983	0.19543	0.38654		DDX59	-0.39254
PDZK1	4	0.12995	1.3179	0.3045	0.6677	0.18752	0.42201			PDZK1	4	0.12685	2.2434	0.10741	0.35835	0.02487	0.105		MMS19	-0.39227
PECAM1	4	0.0035637	0.036531	0.97374	0.99487	0.97086	0.98681			PECAM1	4	-0.057539	-1.3206	0.62795	0.85041	0.18663	0.37502		EIF2B4	-0.39204
SERPINF1	4	0.090402	1.419	0.49474	0.81524	0.15591	0.38357			SERPINF1	4	0.071264	1.3329	0.34348	0.65657	0.18256	0.37021		ZNF99	-0.391992
ATP2A1	4	-0.28263	-2.0328	0.039397	0.20928	0.042074	0.18083			ATP2A1	4	-0.2059	-1.8847	0.08026	0.29729	0.059474	0.18379		YPEL3	-0.391575
PEG3	4	0.23039	2.3369	0.059384	0.27455	0.019442	0.11254			PEG3	4	-0.079579	-1.234	0.48098	0.76296	0.21721	0.414		AP1B1	-0.39148
PENK	4	0.053232	1.0128	0.70769	0.91562	0.31113	0.55578			PENK	4	-0.014247	-0.31823	0.97494	0.99186	0.75031	0.85944		CCDC94	-0.39113
PEPD	4	0.17032	1.1673	0.16936	0.5125	0.24308	0.48579			PEPD	4	0.37626	2.5673	0	0	0.010248	0.056594		ANAPC1	-0.3911
PER1	4	0.086991	0.91357	0.51352	0.82521	0.36094	0.60151			PER1	4	0.077121	1.4776	0.31021	0.62894	0.13952	0.31325		SHFM1	-0.39098
GATB	4	-0.76934	-3.6817	0	0	0.00023171	0.0048613			GATB	4	-1.3443	-4.4994	0	0	6.8144e-06	0.00014953		MRPS16	-0.39065
PEX1	4	-0.038338	-0.45762	0.71909	0.92062	0.64723	0.81734			PEX1	4	-0.3094	-3.0609	0.016219	0.09207	0.0022064	0.017455		PSTK	-0.3906
PEX6	4	-0.30998	-1.5913	0.025271	0.15042	0.11155	0.31646			PEX6	4	-0.39451	-3.0402	0.0039764	0.027626	0.0023642	0.018391		MED18	-0.39055
PEX7	4	-0.06099	-0.98831	0.59096	0.86558	0.323	0.56662			PEX7	4	-0.079846	-0.87832	0.47957	0.7622	0.37977	0.58372		RPAP2	-0.39053
PEX10	4	-0.24758	-2.2078	0.063569	0.28408	0.027261	0.13932			PEX10	4	-0.35898	-3.4577	0.0075341	0.048436	0.00054478	0.0056497		ATR	-0.39029
PEX12	4	-0.083153	-0.6155	0.47805	0.80453	0.53823	0.74415			PEX12	4	-0.26764	-2.1622	0.03202	0.15648	0.0306	0.12017		RPS4X	-0.3901
ATP2A2	4	-0.91465	-3.5143	0	0	0.00044095	0.0075858			ATP2A2	4	-1.5744	-5.2649	0	0	1.403e-07	6.4e-06		MRPL4	-0.3901
PEX13	4	0.061478	0.5235	0.6583	0.89361	0.60063	0.78737			PEX13	4	-0.19571	-2.7045	0.093758	0.32815	0.0068412	0.041523		PTGS1	-0.38997
PEX14	4	-0.32301	-2.1734	0.021347	0.13251	0.029748	0.14692			PEX14	4	-0.33793	-2.9203	0.011197	0.068458	0.0034965	0.024879		CCT7	-0.3894
ACLY	4	-0.94918	-3.706	0	0	0.00021053	0.0045468			ACLY	4	-1.054	-4.7012	0	0	2.5862e-06	6.7252e-05		WDHD1	-0.38933
PF4	4	-0.037306	-0.43053	0.72474	0.92244	0.66681	0.82984			PF4	4	-0.12337	-2.1413	0.27228	0.59271	0.032251	0.12425		TSPAN5	-0.38902
PF4V1	4	-0.020845	-0.36414	0.82295	0.95397	0.71575	0.8582			PF4V1	4	-0.015223	-0.22501	0.96756	0.98898	0.82197	0.90211		RANGAP1	-0.389
PFAS	4	-0.81568	-3.1842	0	0	0.0014517	0.017832			PFAS	4	-0.95958	-3.9166	0	0	8.9814e-05	0.0012494		PIKFYVE	-0.38897
CFP	4	-0.092318	-0.99736	0.43504	0.77062	0.31859	0.56337			CFP	4	-0.092223	-1.3618	0.41056	0.71317	0.17325	0.35801		ALG1	-0.38862
PFDN1	4	-0.38468	-2.0116	0.0079527	0.060897	0.044265	0.18574			PFDN1	4	-0.58543	-2.9678	0.0002616	0.0023585	0.0029997	0.022196		FAM81B	-0.388532
PFDN2	4	-1.1685	-5.2384	0	0	1.62e-07	2.816e-05			PFDN2	4	-1.7198	-5.9186	0	0	3.2463e-09	3.1336e-07		HMGCLL1	-0.38807
PFDN4	4	0.23546	1.1008	0.053785	0.2577	0.27099	0.51655			PFDN4	4	0.23018	2.4327	0.0042903	0.029603	0.014985	0.074198		SENP6	-0.388
PFDN5	4	-1.4039	-5.271	0	0	1.357e-07	2.4468e-05			PFDN5	4	-1.3759	-4.9082	0	0	9.1901e-07	2.9786e-05		ANO10	-0.38791
ATP2A3	4	0.17996	1.9467	0.14414	0.47192	0.051571	0.2019			ATP2A3	4	0.2005	1.9198	0.012138	0.073025	0.054879	0.17498		RPS10	-0.3878
ATP8B1	4	0.12446	1.3578	0.32695	0.68958	0.17452	0.40652			ATP8B1	4	0.12521	1.8414	0.11113	0.36407	0.06557	0.19434		NDC80	-0.3877
PFKFB1	4	0.14461	2.2392	0.2492	0.61322	0.025145	0.13285			PFKFB1	4	0.102	1.5524	0.19029	0.49228	0.12056	0.28611		TTI2	-0.38712
PFKFB2	4	-0.02786	-0.29871	0.78004	0.94083	0.76516	0.88468			PFKFB2	4	-0.060615	-1.252	0.60556	0.83809	0.21057	0.40574		THAP7	-0.38709
PFKFB3	4	-0.23717	-2.1606	0.074347	0.31599	0.030723	0.14965			PFKFB3	4	-0.039342	-0.21355	0.76456	0.91423	0.8309	0.90805		TDP2	-0.386973
PFKFB4	4	-0.11208	-1.2758	0.35599	0.71598	0.20204	0.44057			PFKFB4	4	0.02015	0.26366	0.72966	0.8988	0.79204	0.8843		FASTKD5	-0.38697
PFKL	4	0.19552	1.2333	0.11165	0.40717	0.21746	0.45849			PFKL	4	0.0078208	0.10978	0.83456	0.94399	0.91258	0.95281		PAM16	-0.38674
VIT	4	0.050788	0.37747	0.72364	0.92214	0.70582	0.85191			VIT	4	0.0039955	0.072339	0.86601	0.95489	0.94233	0.96963		UPF2	-0.38631
PFKM	4	-0.051531	-0.39977	0.64108	0.88815	0.68932	0.84385			PFKM	4	-0.1696	-1.8386	0.1387	0.41506	0.065977	0.19522		DDX55	-0.38592
PFKP	4	-0.21215	-1.9225	0.10626	0.39695	0.054542	0.20824			PFKP	4	-0.035656	-0.41088	0.79527	0.92644	0.68116	0.81256		RPL36AL	-0.38546
PFN1	4	-0.3635	-1.9769	0.011144	0.080317	0.048056	0.194			PFN1	4	-1.0965	-5.0834	0	0	3.7081e-07	1.4383e-05		UBE2I	-0.3854
ATP2B1	4	-0.075802	-0.85014	0.51222	0.82413	0.39525	0.63127			ATP2B1	4	-0.053152	-0.7408	0.65992	0.8667	0.45882	0.65043		ATXN7L3	-0.38479
PFN2	4	-0.041663	-1.2015	0.69916	0.91265	0.22958	0.47239			PFN2	4	-0.092104	-1.9426	0.41119	0.71348	0.05206	0.16881		CKAP2	-0.38479
CDK14	4	0.10444	1.6439	0.42034	0.76073	0.1002	0.29678			CDK14	4	0.029248	0.67938	0.65092	0.86222	0.4969	0.68129		TUBA3D	-0.38477
PGA5	4	-0.0073336	-0.082785	0.9065	0.97801	0.93402	0.96968			PGA5	4	0.00953	0.15797	0.81881	0.93584	0.87448	0.93234		SUN2	-0.38461
PGAM1	4	-0.74841	-3.7818	0	0	0.00015567	0.0036916			PGAM1	4	-1.0983	-4.5641	0	0	5.0162e-06	0.00011523		AP3M2	-0.38445
PGAM2	4	-0.12783	-1.0552	0.29875	0.66126	0.29133	0.53598			PGAM2	4	-0.20536	-2.0841	0.080626	0.29755	0.037154	0.13639		RPS3	-0.38443
PGC	4	-0.089409	-1.4387	0.44776	0.78048	0.15023	0.37529			PGC	4	-0.17698	-3.1494	0.1241	0.38828	0.0016361	0.013727		TRIM77	-0.384425
PGD	4	-0.94147	-4.4322	0	0	9.3271e-06	0.0004911			PGD	4	-1.5083	-5.7012	0	0	1.19e-08	9.2456e-07		TNRC18	-0.38411
PGF	4	-0.28808	-2.4618	0.035735	0.19403	0.013824	0.089898			PGF	4	-0.23056	-2.0018	0.056506	0.23454	0.04531	0.15469		ATP7A	-0.383807
PGGT1B	4	-0.66156	-2.8636	0	0	0.0041891	0.038475			PGGT1B	4	-0.72941	-3.2369	0	0	0.0012084	0.010742		SHQ1	-0.38343
PGK1	4	-1.139	-4.4653	0	0	7.994e-06	0.00045088			PGK1	4	-1.2082	-4.987	0	0	6.1312e-07	2.1384e-05		DIEXF	-0.38317
ATP2B2	4	-0.022735	-0.24056	0.81102	0.95024	0.80989	0.90882			ATP2B2	4	0.014338	0.28578	0.77853	0.9204	0.77505	0.87483		OR5B17	-0.383023
PGM1	4	-0.023059	-0.28498	0.80966	0.95024	0.77566	0.89104			PGM1	4	-0.061198	-0.72705	0.60095	0.83537	0.46719	0.6569		POP1	-0.38278
PGM3	4	-0.97014	-3.148	0	0	0.0016438	0.019454			PGM3	4	-1.2988	-3.9857	0	0	6.7282e-05	0.0009961		LAGE3	-0.38265
PGM5	4	-0.1685	-1.8201	0.18438	0.53481	0.068747	0.23873			PGM5	4	-0.13854	-1.3584	0.21786	0.52816	0.17433	0.35931		GTPBP8	-0.38249
PGR	4	-0.26994	-1.0145	0.047873	0.23984	0.31037	0.55521			PGR	4	-0.038358	-0.24925	0.77267	0.91722	0.80317	0.89079		MED29	-0.38224
ABCB1	4	-0.04334	-0.39396	0.68822	0.90742	0.69361	0.84667			ABCB1	4	-0.090329	-1.5139	0.42113	0.72273	0.13006	0.29993		ANGEL1	-0.38204
ABCB4	4	0.063287	0.66774	0.64809	0.89051	0.5043	0.7178			ABCB4	4	-0.17252	-2.0271	0.13289	0.4051	0.042656	0.14879		ZSCAN2	-0.382037
PHB	4	-1.0411	-4.789	0	0	1.6762e-06	0.00014629			PHB	4	-1.9554	-6.6679	0	0	2.5942e-11	6.8864e-09		DHX35	-0.38187
SLC25A3	4	-0.57001	-2.983	0.00020928	0.0024631	0.0028545	0.02938			SLC25A3	4	-0.79481	-3.3086	0	0	0.00093755	0.0087959		FIP1L1	-0.38142
PHEX	4	0.15354	1.1352	0.21985	0.58324	0.2563	0.50129			PHEX	4	0.12376	1.4597	0.1149	0.37113	0.14437	0.31979		PLK4	-0.38126
ATP2B3	4	0.11203	0.69728	0.38189	0.73468	0.48563	0.70258			ATP2B3	4	-0.056978	-0.53902	0.63125	0.85157	0.58987	0.75141		PLEKHB1	-0.381222
PHF1	4	-0.1272	-1.7174	0.30053	0.66405	0.085902	0.27233			PHF1	4	-0.1635	-1.7996	0.15126	0.43539	0.071927	0.20659		RPL5	-0.3811
PHF2	4	-0.006734	-0.086919	0.90943	0.97828	0.93074	0.96849			PHF2	4	0.0056304	0.0755	0.85345	0.95092	0.93982	0.9686		MRPS22	-0.38103
PHKA1	4	0.0022666	0.021756	0.96641	0.99275	0.98264	0.99193			PHKA1	4	0.17303	2.0311	0.028829	0.14428	0.042243	0.14803		TXNRD1	-0.38098
PHKA2	4	0.085134	0.83617	0.52305	0.82937	0.40306	0.63782			PHKA2	4	-0.019544	-0.45323	0.93225	0.97666	0.65038	0.79374		ASH2L	-0.3809
PHKB	4	0.082863	0.90663	0.53592	0.83559	0.3646	0.60497			PHKB	4	0.10366	1.9335	0.18328	0.48244	0.05317	0.17141		GFER	-0.3809
PHKG1	4	-0.022465	-0.28818	0.81264	0.95032	0.77321	0.88941			PHKG1	4	-0.37139	-3.1591	0.0061738	0.040859	0.0015825	0.013365		HAUS7	-0.38079
PHKG2	4	0.0017272	0.025679	0.96327	0.99229	0.97951	0.99085			PHKG2	4	-0.13458	-1.9069	0.23115	0.54436	0.056529	0.17829		ZMYND19	-0.380779
PHYH	4	0.031753	0.14948	0.84602	0.96233	0.88117	0.94644			PHYH	4	-0.020468	-0.12879	0.92471	0.97469	0.89752	0.94597		MRPS6	-0.38064
SERPINA1	4	0.062885	0.72708	0.64961	0.89068	0.46718	0.68855			SERPINA1	4	0.083416	0.89798	0.27766	0.59865	0.3692	0.57286		TTL	-0.38061
PI3	4	0.047212	0.38938	0.74473	0.92944	0.697	0.84852			PI3	4	0.05398	0.4106	0.46089	0.75117	0.68136	0.81256		RBM19	-0.38051
ATP2B4	4	-0.1379	-1.4231	0.26772	0.63263	0.15471	0.38189			ATP2B4	4	-0.18161	-2.4304	0.11579	0.37281	0.015083	0.074528		ARCN1	-0.38044
SERPINA4	4	0.089357	1.2347	0.50092	0.81941	0.21692	0.45773			SERPINA4	4	0.051751	1.1729	0.47627	0.76035	0.24084	0.44036		ACTR10	-0.38042
SERPINB5	4	0.16296	1.8271	0.19102	0.54467	0.067677	0.23661			SERPINB5	4	0.12576	2.2124	0.10972	0.36194	0.026938	0.11056		LUC7L3	-0.3799
SERPINB6	4	-0.1836	-2.045	0.15372	0.48675	0.040853	0.17767			SERPINB6	4	-0.25976	-2.1316	0.035526	0.16849	0.033037	0.12621		RSL24D1	-0.3799
SERPINE2	4	0.21153	1.8224	0.084968	0.34716	0.068401	0.23816			SERPINE2	4	0.051348	0.88963	0.47899	0.76215	0.37367	0.57722		C18orf21	-0.37986
SERPINB8	4	0.13261	1.3884	0.29341	0.6576	0.16502	0.39447			SERPINB8	4	0.086625	1.0997	0.26124	0.58004	0.27145	0.47646		NDUFS2	-0.3794
SERPINB9	4	-0.11432	-0.87652	0.34751	0.70856	0.38075	0.6186			SERPINB9	4	0.11136	1.3145	0.15539	0.44203	0.18867	0.37799		PRPF38A	-0.3793
SERPINB10	4	0.11038	1.5566	0.39083	0.73984	0.11957	0.32995			SERPINB10	4	-0.00088906	-0.0099927	0.9064	0.9688	0.99203	0.99531		BPTF	-0.37928
SERPINI1	4	0.41564	1.8844	0.00088945	0.0092041	0.059517	0.2188			SERPINI1	4	0.041374	0.44948	0.55266	0.8087	0.65308	0.79572		MRTO4	-0.37921
SERPINB13	4	-0.00090528	-0.014689	0.94805	0.98979	0.98828	0.99473			SERPINB13	4	0.091997	1.0079	0.23413	0.5476	0.31352	0.51987		SUGP1	-0.37906
SERPINI2	4	0.17646	2.1835	0.15314	0.48605	0.028999	0.14498			SERPINI2	4	-0.052208	-1.1258	0.66635	0.86704	0.26023	0.4632		SUPV3L1	-0.37903
ATP4A	4	-0.05424	-0.77185	0.62716	0.88218	0.4402	0.66801			ATP4A	4	-0.12992	-1.4726	0.24648	0.56184	0.14087	0.31505		TEAD4	-0.378847
PIGA	4	-0.072831	-0.75684	0.52671	0.83031	0.44914	0.67488			PIGA	4	-0.20762	-1.8821	0.078062	0.29152	0.059828	0.1844		MRPL18	-0.3788
PIGC	4	-0.22411	-2.5504	0.089573	0.35831	0.01076	0.076075			PIGC	4	-0.24163	-2.4783	0.048396	0.21095	0.013202	0.067795		COA4	-0.3787
PIGF	4	0.003081	0.033984	0.9706	0.99379	0.97289	0.98783			PIGF	4	-0.13148	-1.4376	0.24104	0.55491	0.15056	0.32824		ACKR1	-0.3787
PIGH	4	-0.36274	-3.3658	0.011301	0.081264	0.0007631	0.011261			PIGH	4	-0.33796	-3.4826	0.011197	0.068458	0.00049659	0.0052468		NUP133	-0.37861
PIGR	4	0.063904	0.64229	0.64401	0.88959	0.52068	0.73143			PIGR	4	-0.0016191	-0.021029	0.91289	0.97084	0.98322	0.99131		ZNHIT1	-0.37852
PIK3C2A	4	0.035893	0.29569	0.8184	0.95285	0.76746	0.88622			PIK3C2A	4	0.18011	1.4116	0.023073	0.12169	0.15808	0.33845		RQCD1	-0.37849
PIK3C2B	4	-0.073246	-1.0162	0.52451	0.82965	0.30955	0.55441			PIK3C2B	4	-0.029038	-0.60736	0.85214	0.95029	0.54361	0.71799		ZFX	-0.3784
PIK3C2G	4	0.027234	0.34639	0.87663	0.96979	0.72905	0.86412			PIK3C2G	4	-0.0030707	-0.055294	0.92571	0.97493	0.9559	0.97754		AHCY	-0.37824
PIK3C3	4	-0.55011	-3.8517	0.0002616	0.0030102	0.00011731	0.0030842			PIK3C3	4	-1.0271	-4.7765	0	0	1.7836e-06	4.9767e-05		VEZF1	-0.378047
PIK3CA	4	-0.78056	-4.0135	0	0	5.9824e-05	0.0019465			PIK3CA	4	-0.95526	-3.2535	0	0	0.0011398	0.010252		SOD1	-0.37802
ATP4B	4	0.030338	0.30171	0.85533	0.96474	0.76287	0.88315			ATP4B	4	0.061681	0.91799	0.40423	0.70829	0.35862	0.56313		CIAPIN1	-0.377808
PIK3CB	4	0.15275	2.1947	0.2222	0.58534	0.028188	0.14238			PIK3CB	4	-0.043692	-0.68634	0.73003	0.8988	0.4925	0.67773		HSPA14	-0.3777
PIM1	4	-0.10121	-1.1736	0.39701	0.74305	0.24056	0.48323			PIM1	4	-0.0053537	-0.14321	0.94637	0.9824	0.88613	0.93967		NAA50	-0.3776
PIK3CD	4	-0.019049	-0.45412	0.83425	0.95795	0.64974	0.81911			PIK3CD	4	0.0060227	0.14641	0.85036	0.95004	0.8836	0.93803		PSMB3	-0.37735
PIK3CG	4	-0.10705	-1.5583	0.37587	0.73114	0.11916	0.32912			PIK3CG	4	-0.067601	-0.83754	0.55679	0.81175	0.40229	0.60433		DDX52	-0.37733
PIK3R1	4	0.017196	0.19662	0.9402	0.98747	0.84412	0.92672			PIK3R1	4	-0.14832	-2.2383	0.19092	0.49311	0.025199	0.10595		TRMT6	-0.37715
PIK3R2	4	-0.24677	-2.4133	0.063988	0.28541	0.01581	0.098175			PIK3R2	4	-0.11689	-2.1214	0.29603	0.61634	0.033885	0.12851		SASS6	-0.37683
PI4KA	4	-0.58812	-2.9387	0.00015696	0.0019182	0.0032958	0.03249			PI4KA	4	-0.47553	-2.9666	0.001308	0.010482	0.0030107	0.022234		SCO2	-0.37678
PI4KB	4	-0.2398	-1.649	0.071993	0.30977	0.099158	0.2957			PI4KB	4	-0.2515	-1.9888	0.040496	0.18539	0.046729	0.15771		DVL2	-0.37644
PIN1	4	-0.17199	-1.7955	0.17758	0.52563	0.072571	0.24623			PIN1	4	-0.11696	-2.0588	0.29592	0.61634	0.039512	0.14203		ATP5J2	-0.3756
PIN4	4	0.2452	1.3027	0.044682	0.22816	0.19267	0.42873			PIN4	4	0.035183	0.5994	0.60257	0.83691	0.54891	0.72199		MRPL53	-0.3753
ATP5A1	4	-1.0119	-4.1315	0	0	3.6034e-05	0.0013477			ATP5A1	4	-1.9331	-7.2036	0	0	5.8629e-13	2.8015e-10		EMG1	-0.3751
PIP	4	0.10199	1.6208	0.43206	0.76804	0.10506	0.30498			PIP	4	0.12456	2.4329	0.11291	0.36751	0.014978	0.074185		LST1	-0.37492
PIP4K2A	4	-0.016471	-0.17586	0.85204	0.96393	0.8604	0.93567			PIP4K2A	4	-0.022537	-0.43502	0.90645	0.9688	0.66355	0.80118		RPL37	-0.3749
PITPNA	4	0.13517	0.89865	0.28379	0.64759	0.36884	0.60767			PITPNA	4	0.14156	1.5192	0.074086	0.28145	0.12872	0.29846		MRPS14	-0.3748
PITX1	4	-0.23957	-1.6048	0.072202	0.31039	0.10854	0.31127			PITX1	4	-0.34782	-2.4418	0.0092084	0.057705	0.014616	0.072901		ARL13A	-0.37453
PITX2	4	0.078633	1.5211	0.56072	0.84988	0.12823	0.34269			PITX2	4	-0.099485	-1.2264	0.37179	0.68124	0.22004	0.41711		PPP2R4	-0.37443
PITX3	4	0.027928	0.24669	0.87155	0.96874	0.80515	0.90605			PITX3	4	0.0064496	0.13829	0.84592	0.94816	0.89001	0.94172		FZR1	-0.37434
PKD1	4	-0.19182	-1.567	0.13886	0.46407	0.11712	0.32587			PKD1	4	-0.01751	-0.13138	0.94925	0.98332	0.89547	0.94494		SERPINI1	-0.374266
PKD2	4	0.19345	1.2925	0.11526	0.41301	0.1962	0.43316			PKD2	4	-0.05416	-0.59285	0.65186	0.86239	0.55328	0.72465		ATP13A4	-0.37416
PKLR	4	-0.17729	-2.2299	0.1658	0.50583	0.025754	0.1348			PKLR	4	-0.1118	-1.3862	0.31753	0.63708	0.16569	0.34852		GALNT6	-0.37412
PKHD1	4	0.016123	0.23824	0.94737	0.98979	0.8117	0.90991			PKHD1	4	-0.25103	-2.5917	0.041072	0.18749	0.0095506	0.053562		PCP4	-0.374042
ALDH7A1	4	-0.21302	-2.3863	0.10485	0.3936	0.017021	0.10292			ALDH7A1	4	-0.12744	-2.5212	0.25564	0.57351	0.011697	0.062463		SLC35D3	-0.374015
PKM	4	-0.29721	-2.5263	0.031392	0.17762	0.011526	0.079389			PKM	4	-0.7089	-4.4099	0	0	1.0341e-05	0.00021132		DLD	-0.37384
PKNOX1	4	-0.18698	-1.7855	0.14723	0.47606	0.074179	0.24952			PKNOX1	4	-0.28245	-2.7262	0.025585	0.13234	0.0064071	0.039708		SPCS2	-0.37384
PKP1	4	-0.11866	-1.0881	0.33066	0.69345	0.27657	0.52218			PKP1	4	-0.066805	-0.6471	0.56224	0.81551	0.51757	0.6962		WDR24	-0.37379
PKP2	4	-0.0024743	-0.013871	0.93706	0.987	0.98893	0.99505			PKP2	4	-0.044464	-0.73286	0.72479	0.89617	0.46365	0.65366		PCYT1A	-0.37365
PLA2G1B	4	-0.20759	-1.5696	0.11259	0.40858	0.11651	0.32481			PLA2G1B	4	-0.13701	-1.9369	0.2232	0.53512	0.052756	0.17044		ACIN1	-0.37361
PLA2G2A	4	0.085593	0.54701	0.52054	0.82902	0.58437	0.77752			PLA2G2A	4	0.00065003	0.0096102	0.8941	0.96468	0.99233	0.99539		ADIG	-0.373027
PLA2G4A	4	0.053108	0.57105	0.70847	0.91562	0.56797	0.7662			PLA2G4A	4	0.044961	1.2714	0.52483	0.79179	0.20357	0.39717		INPP5D	-0.372962
PLA2G5	4	-0.051675	-0.41655	0.64024	0.8877	0.67701	0.83681			PLA2G5	4	0.029927	0.35886	0.64532	0.8584	0.7197	0.83855		BLCAP	-0.37296
PLAG1	4	-0.28531	-1.9574	0.037357	0.20079	0.050303	0.19891			PLAG1	4	-0.13529	-1.7734	0.22885	0.54194	0.076168	0.21393		ATP6V1C1	-0.37296
PLAGL1	4	0.11641	0.76071	0.36279	0.72143	0.44683	0.67352			PLAGL1	4	0.0052263	0.059459	0.85685	0.95199	0.95259	0.97587		MRPS7	-0.37258
ATP5B	4	-1.0034	-3.2301	0	0	0.0012375	0.015863			ATP5B	4	-1.4076	-4.0714	0	0	4.6727e-05	0.00073809		TIPRL	-0.372437
PLAGL2	4	-0.16257	-1.6802	0.19892	0.55601	0.092918	0.28534			PLAGL2	4	-0.31012	-2.7175	0.016115	0.091585	0.0065775	0.040423		PPP1CB	-0.37236
PLAT	4	-0.18427	-2.0261	0.15293	0.48605	0.042757	0.18233			PLAT	4	-0.15017	-2.1513	0.18595	0.48578	0.031452	0.12224		CIC	-0.372269
ACO1	4	0.014388	0.19515	0.95736	0.99147	0.84528	0.92711			ACO1	4	0.036318	0.84806	0.59305	0.83101	0.39641	0.59883		PSMC1	-0.37224
PLAU	4	-0.093238	-0.85339	0.43065	0.76657	0.39345	0.63002			PLAU	4	-0.23976	-2.3713	0.049443	0.21341	0.017724	0.082988		UQCRC2	-0.37169
PLAUR	4	-0.0087674	-0.06537	0.89886	0.97664	0.94788	0.9756			PLAUR	4	0.10873	1.2295	0.16408	0.45564	0.2189	0.41585		COX15	-0.3709
PLCB2	4	0.13331	1.897	0.29038	0.65345	0.057834	0.2152			PLCB2	4	-0.02879	-0.41633	0.85439	0.95127	0.67717	0.81024		SF3B3	-0.3707
PLCB3	4	0.058351	0.49143	0.67687	0.90248	0.62312	0.80208			PLCB3	4	0.10869	1.6796	0.16429	0.45573	0.093031	0.2421		MRPL10	-0.37063
PLCB4	4	-0.012524	-0.13058	0.87454	0.9694	0.89611	0.95393			PLCB4	4	-0.088292	-1.5484	0.4306	0.72948	0.12154	0.28756		HUS1	-0.37062
PLCD1	4	0.026012	0.35624	0.88573	0.9731	0.72166	0.86062			PLCD1	4	-0.066426	-1.2129	0.56496	0.81653	0.22517	0.42214		FBXW11	-0.37038
PLCL1	4	-0.093483	-1.1707	0.42908	0.7648	0.24171	0.48422			PLCL1	4	0.035599	0.45572	0.59865	0.83378	0.64859	0.79244		RPA2	-0.3699
PLCG1	4	0.10069	1.907	0.43881	0.77342	0.05652	0.21291			PLCG1	4	0.14433	1.8732	0.068592	0.26804	0.061035	0.18647		VPS28	-0.36989
ATP5C1	4	-0.52868	-2.4407	0.0005232	0.0057803	0.014658	0.093491			ATP5C1	4	-1.1459	-3.7566	0	0	0.00017224	0.0021405		ASPDH	-0.369526
PLCG2	4	-0.12439	-1.0894	0.30995	0.67265	0.27598	0.5217			PLCG2	4	-0.097181	-1.2288	0.38393	0.69161	0.21915	0.41615		RPS17	-0.3695
PLD1	4	-0.057886	-0.58331	0.60545	0.87204	0.55968	0.76001			PLD1	4	-0.035166	-0.33526	0.79867	0.92785	0.73743	0.85004		EPHA6	-0.369163
PLD2	4	0.097655	1.0543	0.45514	0.78783	0.29175	0.53642			PLD2	4	0.051487	1.1849	0.47789	0.76155	0.23606	0.43504		RHOG	-0.369061
PLEC	4	0.099787	0.93034	0.44342	0.7771	0.3522	0.59298			PLEC	4	-0.030752	-0.40553	0.83755	0.94476	0.68508	0.81489		CAPN9	-0.368893
PLG	4	-0.33642	-1.8811	0.01758	0.11468	0.059953	0.21964			PLG	4	-0.096761	-1.0847	0.38623	0.69314	0.27804	0.48285		LENG8	-0.36872
PLEK	4	0.16924	2.2314	0.17297	0.51932	0.025655	0.13449			PLEK	4	0.042951	0.79843	0.54052	0.80154	0.42462	0.62211		RUVBL2	-0.3685
PLGLB2	4	-0.099865	-1.882	0.40229	0.74701	0.059833	0.21946			PLGLB2	4	-0.12553	-1.405	0.26322	0.58185	0.16003	0.34053		ANKRD52	-0.368261
PLGLB1	4	0.10934	0.99574	0.39523	0.74175	0.31938	0.56385			PLGLB1	4	-0.42625	-2.5049	0.002773	0.020479	0.012249	0.064247		SDHA	-0.36809
SERPINF2	4	-0.019036	-0.24852	0.83435	0.95801	0.80373	0.90528			SERPINF2	4	0.019354	0.70889	0.73625	0.9024	0.47839	0.66638		DR1	-0.368
PLIN1	4	0.01617	0.17462	0.94695	0.98979	0.86137	0.93617			PLIN1	4	-0.12985	-1.7263	0.24685	0.56227	0.084294	0.22751		NODAL	-0.36792
ATP5D	4	-0.9248	-3.7885	0	0	0.00015153	0.003643			ATP5D	4	-1.3324	-5.7453	0	0	9.1777e-09	7.5077e-07		RPL41	-0.36776
PLK1	4	-1.1533	-4.7099	0	0	2.479e-06	0.00019742			PLK1	4	-1.4681	-5.6741	0	0	1.3938e-08	1.0614e-06		ASNA1	-0.36765
FXYD1	4	0.0041195	0.018404	0.97724	0.99568	0.98532	0.99317			FXYD1	4	-0.12622	-0.95294	0.26061	0.57946	0.34062	0.5474		AHCYL1	-0.367544
FXYD3	4	-0.15904	-1.4433	0.20813	0.56829	0.14895	0.37326			FXYD3	4	0.0015553	0.028439	0.88673	0.9623	0.97731	0.98788		GTF2H3	-0.36739
PLN	4	0.13293	2.2718	0.29169	0.65519	0.023098	0.12542			PLN	4	0.061216	1.5621	0.40799	0.71091	0.11827	0.28282		SLC40A1	-0.36737
PLOD1	4	-0.015848	-0.21318	0.85622	0.96492	0.83119	0.9201			PLOD1	4	0.075872	1.4713	0.31701	0.63692	0.14121	0.31558		MEI4	-0.367177
PLOD2	4	0.15817	1.6428	0.20504	0.56437	0.10042	0.29714			PLOD2	4	0.088094	1.1208	0.25271	0.56964	0.26236	0.4658		SF3A1	-0.36711
PLP1	4	0.19594	2.2128	0.11102	0.40639	0.02691	0.13826			PLP1	4	0.1298	2.1135	0.10046	0.34329	0.034554	0.13013		VGLL2	-0.36647
PLP2	4	-0.00054922	-0.0051124	0.9505	0.9903	0.99592	0.99768			PLP2	4	0.0075855	0.073466	0.83603	0.94422	0.94144	0.96928		LGALS9B	-0.36641
PLRG1	4	-0.66766	-3.6445	0	0	0.00026792	0.0053453			PLRG1	4	-0.9749	-4.3416	0	0	1.4148e-05	0.00027349		DHDDS	-0.36616
PLS1	4	0.15341	1.4858	0.22022	0.58353	0.13732	0.35628			PLS1	4	-0.0024985	-0.075784	0.92094	0.97303	0.93959	0.96853		ADRA1D	-0.36588
ATP5E	4	-0.79212	-3.2779	0	0	0.0010459	0.014097			ATP5E	4	-1.3205	-4.8446	0	0	1.2686e-06	3.8921e-05		KRI1	-0.36563
PLS3	4	-0.072804	-0.74401	0.52687	0.83031	0.45687	0.68098			PLS3	4	-0.15957	-1.4411	0.16104	0.45053	0.14956	0.32689		SPC25	-0.36549
PLSCR1	4	0.075354	0.47689	0.57872	0.85933	0.63344	0.80875			PLSCR1	4	-0.080344	-0.67899	0.47721	0.76123	0.49714	0.68138		CNTNAP3	-0.365401
PLTP	4	-0.032283	-0.4012	0.75394	0.93251	0.68827	0.84337			PLTP	4	-0.29939	-3.0491	0.020039	0.10971	0.0022953	0.017972		ALCAM	-0.365361
PLXNA1	4	0.045557	0.78098	0.75525	0.93335	0.43481	0.66431			PLXNA1	4	-0.076834	-1.347	0.49621	0.77307	0.17797	0.36404		NUP62	-0.36531
PLXNA2	4	-0.35737	-2.9174	0.012505	0.087965	0.0035298	0.034026			PLXNA2	4	-0.10389	-1.2836	0.35076	0.66278	0.1993	0.39154		OMD	-0.36505
PLXNB1	4	0.092556	1.1393	0.48276	0.80761	0.25459	0.49961			PLXNB1	4	0.066751	0.80346	0.371	0.68074	0.42171	0.61991		PHF6	-0.36488
PLXNB3	4	0.10174	1.1389	0.43363	0.76919	0.25475	0.49975			PLXNB3	4	0.061865	1.2386	0.40318	0.70808	0.21549	0.4119		NOLC1	-0.36486
PMAIP1	4	0.026432	0.14782	0.88301	0.97201	0.88248	0.94707			PMAIP1	4	-0.15609	-1.3833	0.1703	0.4642	0.16658	0.34975		RPS12	-0.3647
PMCH	4	0.052311	1.1874	0.71381	0.91737	0.23506	0.47866			PMCH	4	-0.029881	-0.63314	0.84576	0.94804	0.52664	0.70414		HMBS	-0.36436
PNOC	4	-0.0492	-1.083	0.6538	0.89234	0.27882	0.52493			PNOC	4	0.001557	0.037011	0.88673	0.9623	0.97048	0.98532		LCA5	-0.364203
ATP5F1	4	-0.4744	-2.9919	0.0013603	0.013232	0.0027726	0.028722			ATP5F1	4	-0.65479	-2.8854	0	0	0.0039096	0.026918		MRPS27	-0.36411
PML	4	-0.084024	-1.6889	0.47308	0.79975	0.091234	0.28248			PML	4	-0.052918	-1.913	0.66149	0.8667	0.055751	0.17677		UQCRC1	-0.3639
PMM1	4	0.020719	0.24267	0.91943	0.98184	0.80826	0.90784			PMM1	4	-0.072202	-1.4189	0.52723	0.79334	0.15594	0.33556		PDHA1	-0.3637
PMM2	4	-0.47289	-2.6917	0.0014127	0.013664	0.0071084	0.056966			PMM2	4	-0.63911	-3.4256	0	0	0.0006134	0.0061933		UQCR10	-0.36351
PMP2	4	0.037869	0.44432	0.80511	0.95024	0.65681	0.82369			PMP2	4	0.073708	1.0056	0.32894	0.64548	0.31462	0.52096		AGL	-0.3632
PMP22	4	-0.15403	-0.92322	0.22147	0.58508	0.35589	0.59585			PMP22	4	-0.25047	-1.4812	0.041647	0.18934	0.13856	0.31187		PMVK	-0.3631
PMS1	4	0.1366	1.0963	0.2785	0.64218	0.27296	0.51875			PMS1	4	0.037607	0.57882	0.58369	0.82643	0.56271	0.7318		TMEM242	-0.36309
EXOSC9	4	-1.1931	-3.7688	0	0	0.000164	0.0038273			EXOSC9	4	-1.7278	-5.2853	0	0	1.2551e-07	5.9656e-06		C6orf201	-0.36302
EXOSC10	4	-1.2234	-3.8596	0	0	0.00011356	0.0030189			EXOSC10	4	-1.4347	-4.2236	0	0	2.4044e-05	0.00042355		CLPP	-0.36268
PMS2	4	0.1104	1.4115	0.39068	0.73984	0.15809	0.38581			PMS2	4	0.0035056	0.03561	0.87004	0.95635	0.97159	0.98609		ZNF81	-0.362557
PRRX1	4	-0.19034	-1.9575	0.14153	0.46777	0.050291	0.19891			PRRX1	4	-0.08841	-1.5189	0.43018	0.72918	0.12878	0.29846		DIMT1	-0.36248
ATP5G1	4	-0.15098	-0.67037	0.22937	0.5919	0.50262	0.71675			ATP5G1	4	-0.40246	-1.7064	0.0037671	0.026519	0.08794	0.23387		SRRT	-0.36229
PNLIPRP1	4	0.19007	1.4883	0.12138	0.42694	0.13667	0.3552			PNLIPRP1	4	-0.0014809	-0.018758	0.91189	0.9707	0.98503	0.99221		NCAPD3	-0.36211
PNLIPRP2	4	0.19701	1.8605	0.10904	0.40177	0.062818	0.22615			PNLIPRP2	4	-0.032152	-0.92355	0.82473	0.9389	0.35572	0.56036		AMACR	-0.36173
PNMT	4	-0.095403	-1.4114	0.42149	0.76086	0.15814	0.38581			PNMT	4	-0.07597	-1.1736	0.50181	0.77703	0.24054	0.43994		KDM8	-0.36143
PNN	4	-0.60963	-3.665	0.00010464	0.0013468	0.00024734	0.005057			PNN	4	-0.71412	-3.7138	0	0	0.00020415	0.0024758		ADAMTS3	-0.361177
UBL3	4	0.072654	0.92453	0.59195	0.86594	0.35521	0.5957			UBL3	4	0.038093	0.89718	0.57987	0.82457	0.36962	0.57329		HP1BP3	-0.360993
5-Sep	4	-0.10769	-1.1746	0.37357	0.72972	0.24014	0.48288			5-Sep	4	-0.22142	-2.5371	0.06493	0.25914	0.011177	0.060605		UTP11L	-0.36095
4-Sep	4	0.097913	1.0488	0.45367	0.78663	0.29427	0.53888			4-Sep	4	0.087272	1.1425	0.25789	0.57595	0.25324	0.45478		TRAPPC1	-0.36085
PODXL	4	-0.00037595	-0.0036197	0.95145	0.99047	0.99711	0.99826			PODXL	4	-0.023833	-0.38754	0.89557	0.96484	0.69836	0.8237		MRPL3	-0.36073
POLA1	4	-0.17612	-1.0919	0.16821	0.51048	0.27486	0.52077			POLA1	4	-0.6773	-4.0495	0	0	5.1318e-05	0.00079317		DOLK	-0.3604
ATP5G2	4	-0.2575	-2.1243	0.056454	0.26616	0.033642	0.15771			ATP5G2	4	-0.35364	-3.0084	0.008162	0.052052	0.0026259	0.019972		FECH	-0.360357
POLB	4	-0.063934	-0.81915	0.57474	0.85808	0.4127	0.64566			POLB	4	-0.1057	-1.858	0.34265	0.65608	0.063162	0.19047		ZNF687	-0.36018
POLD1	4	-1.2003	-5.14	0	0	2.7472e-07	3.9185e-05			POLD1	4	-1.2493	-5.385	0	0	7.2433e-08	3.7929e-06		RNPC3	-0.36001
POLD2	4	-1.5038	-4.8811	0	0	1.055e-06	0.00010502			POLD2	4	-2.173	-6.1735	0	0	6.679e-10	8.684e-08		LOC101060389	-0.3598
POLE	4	-0.53118	-2.2011	0.00047088	0.0052356	0.027729	0.14122			POLE	4	-0.77624	-2.4354	0	0	0.014873	0.073819		PHF3	-0.35952
POLE2	4	-0.57452	-4.0043	0.00020928	0.0024631	6.221e-05	0.0019807			POLE2	4	-1.1436	-5.3296	0	0	9.8434e-08	4.8867e-06		TMEM258	-0.35931
POLG	4	-0.33416	-2.4907	0.018051	0.11667	0.012751	0.085097			POLG	4	-0.44145	-2.9417	0.0023021	0.01746	0.0032638	0.02362		CDC27	-0.35927
POLH	4	-0.017498	-0.095301	0.84497	0.96137	0.92408	0.9655			POLH	4	-0.13193	-1.6243	0.23968	0.55313	0.1043	0.26087		HEATR1	-0.35906
POLR2A	4	-0.69291	-2.8777	0	0	0.0040058	0.037185			POLR2A	4	-1.7214	-5.236	0	0	1.6412e-07	7.2781e-06		ADAM10	-0.359012
POLR2B	4	-0.21817	-1.5863	0.098258	0.37939	0.11266	0.31788			POLR2B	4	-0.54939	-3.1291	0.00047088	0.0040816	0.0017532	0.014531		PAK1IP1	-0.3588
POLR2C	4	-0.68069	-3.3465	0	0	0.00081847	0.011851			POLR2C	4	-1.334	-4.56	0	0	5.1153e-06	0.00011709		CCNC	-0.35872
ATP5G3	4	-0.013033	-0.19157	0.87208	0.96874	0.84808	0.92861			ATP5G3	4	0.11957	1.6992	0.1273	0.39433	0.089289	0.23611		DDX51	-0.35857
POLR2D	4	-1.1392	-4.1616	0	0	3.1603e-05	0.0012153			POLR2D	4	-1.4742	-5.4967	0	0	3.8695e-08	2.3331e-06		CFLAR	-0.358447
POLR2E	4	-0.73421	-3.7713	0	0	0.0001624	0.0037992			POLR2E	4	-0.85107	-3.2626	0	0	0.0011041	0.0099916		CPSF1	-0.35839
POLR2F	4	-0.70872	-3.8007	0	0	0.00014431	0.0035314			POLR2F	4	-1.5433	-5.4865	0	0	4.1003e-08	2.4414e-06		DBNL	-0.35825
POLR2G	4	-1.3051	-4.2119	0	0	2.532e-05	0.0010348			POLR2G	4	-1.2418	-3.9568	0	0	7.5966e-05	0.0010983		DYNC1H1	-0.3578
POLR2H	4	-0.34438	-2.3147	0.015435	0.10322	0.020629	0.11681			POLR2H	4	-0.59409	-2.7144	0.0002616	0.0023585	0.0066391	0.04066		GEMIN2	-0.3578
POLR2I	4	-1.6067	-3.8017	0	0	0.00014369	0.0035314			POLR2I	4	-2.4529	-6.3394	0	0	2.3061e-10	3.7997e-08		ATP6V1F	-0.35768
POLR2J	4	-1.0436	-4.3324	0	0	1.4749e-05	0.0006744			POLR2J	4	-1.8633	-5.5666	0	0	2.5975e-08	1.7153e-06		SLC11A2	-0.35732
POLR2K	4	-0.50966	-3.1483	0.00078481	0.0082147	0.001642	0.019444			POLR2K	4	-0.98989	-4.2985	0	0	1.7193e-05	0.00031905		FDXR	-0.3571
POLR2L	4	-2.3076	-7.3318	0	0	2.2715e-13	8.6831e-10			POLR2L	4	-3.2856	-8.73	0	0	2.5463e-18	2.4333e-14		C2orf83	-0.356568
POLRMT	4	-1.8728	-3.8406	0	0	0.00012273	0.0031785			POLRMT	4	-1.8816	-3.8341	0	0	0.000126	0.001654		HSCB	-0.3563
ATP5I	4	-1.2899	-3.9221	0	0	8.7799e-05	0.0025387			ATP5I	4	-1.4378	-3.9511	0	0	7.7792e-05	0.0011213		TAF1C	-0.3559
POMC	4	-0.23778	-2.3227	0.073615	0.31413	0.020194	0.11542			POMC	4	0.053264	1.4178	0.46549	0.75472	0.15626	0.33606		LRCOL1	-0.355756
PON1	4	0.22745	1.5611	0.062628	0.28271	0.1185	0.3281			PON1	4	0.0070591	0.073272	0.84021	0.94516	0.94159	0.96938		INTS12	-0.3556
PON2	4	0.11547	1.4311	0.36656	0.72394	0.1524	0.37859			PON2	4	0.14445	1.5157	0.068487	0.2678	0.12959	0.29939		POTEB3	-0.35534
PON3	4	-0.10303	-1.178	0.39036	0.73984	0.23879	0.48216			PON3	4	0.013635	0.2581	0.78444	0.92242	0.79633	0.88665		CXorf56	-0.35528
POR	4	0.067749	0.70973	0.62115	0.87962	0.47787	0.69645			POR	4	-0.070687	-0.82449	0.53676	0.79961	0.40966	0.61053		SNUPN	-0.35439
POU1F1	4	0.22357	1.2255	0.067755	0.29729	0.22037	0.46194			POU1F1	4	0.0082217	0.11987	0.83064	0.94214	0.90458	0.94876		OR4F29	-0.35394
POU2AF1	4	-0.2444	-2.0803	0.066918	0.29524	0.037497	0.16907			POU2AF1	4	-0.2686	-2.9384	0.031497	0.15452	0.003299	0.023812		BCL9L	-0.35391
POU2F1	4	-0.20255	-2.0576	0.12091	0.42568	0.039626	0.17475			POU2F1	4	-0.34014	-2.6619	0.01083	0.066559	0.0077694	0.045603		PSMG4	-0.35381
POU2F2	4	-0.21994	-2.0951	0.095432	0.37278	0.036158	0.16539			POU2F2	4	-0.23951	-2.4678	0.049757	0.21453	0.013596	0.069048		DPY30	-0.3536
POU3F1	4	0.19297	1.2075	0.11636	0.41578	0.22722	0.46961			POU3F1	4	0.17923	1.5836	0.023701	0.12455	0.11328	0.27556		DNM1L	-0.35355
ATP5J	4	-0.12658	-0.98938	0.30226	0.66463	0.32248	0.56633			ATP5J	4	-0.35938	-2.6832	0.0074295	0.047844	0.007292	0.043568		AP2M1	-0.35351
POU3F2	4	0.052209	0.57991	0.71444	0.9178	0.56198	0.76213			POU3F2	4	-0.14351	-2.8011	0.20332	0.50916	0.0050935	0.03317		ZNF703	-0.3533
POU4F1	4	0.20556	2.6205	0.094072	0.36976	0.0087799	0.066309			POU4F1	4	0.10355	2.2028	0.1837	0.48301	0.027605	0.1124		CHMP3	-0.35284
POU4F2	4	0.024661	0.25677	0.89431	0.97548	0.79735	0.90185			POU4F2	4	0.024743	0.38463	0.68759	0.87783	0.70051	0.82528		FGFBP2	-0.35268
POU4F3	4	0.065816	0.87277	0.63229	0.88399	0.38279	0.62054			POU4F3	4	0.0012737	0.02602	0.88945	0.96308	0.97924	0.98902		ANXA7	-0.352618
POU5F1	4	-0.15203	-1.6535	0.22712	0.5916	0.098234	0.29396			POU5F1	4	-0.079698	-1.8916	0.48046	0.76277	0.058551	0.18196		NSD1	-0.35214
POU5F1B	4	-0.2193	-1.4122	0.096374	0.37492	0.15788	0.38563			POU5F1B	4	-0.22691	-2.2561	0.060378	0.24669	0.024063	0.10264		KIF17	-0.35153
POU6F1	4	-0.048486	-0.50514	0.65772	0.89333	0.61346	0.79616			POU6F1	4	-0.23589	-2.1687	0.052163	0.2218	0.030105	0.11899		KLF4	-0.35145
PPA1	4	-0.41768	-2.005	0.0042903	0.036139	0.044967	0.18722			PPA1	4	-0.63762	-3.0969	0	0	0.0019555	0.015837		UBE2N	-0.3513
PPARA	4	0.054942	0.53666	0.69759	0.91197	0.5915	0.78222			PPARA	4	0.020028	0.38916	0.73045	0.89903	0.69716	0.82282		TRIM49	-0.3512
ATP6V1A	4	-0.63175	-3.5308	0	0	0.00041435	0.0072259			ATP6V1A	4	-1.2386	-5.3354	0	0	9.5329e-08	4.7572e-06		ARPC1B	-0.35083
PPARD	4	-0.099415	-1.4431	0.40418	0.74884	0.14898	0.3733			PPARD	4	0.035614	0.55734	0.59844	0.83361	0.57729	0.74292		SERTAD2	-0.350685
PPARG	4	0.22846	2.0886	0.061529	0.27953	0.036744	0.16706			PPARG	4	0.041062	0.49841	0.55507	0.81047	0.6182	0.77201		NUS1	-0.3505
ACR	4	-0.13762	-0.74289	0.26851	0.63358	0.45755	0.68146			ACR	4	-0.11509	-0.89663	0.30226	0.62092	0.36992	0.57344		C11orf73	-0.3502
MED1	4	-0.28101	-1.8203	0.040182	0.21245	0.068714	0.23866			MED1	4	-0.39047	-3.4953	0.0044472	0.030642	0.00047353	0.0050624		PREB	-0.35
PPEF2	4	-0.088738	-0.98833	0.45116	0.78391	0.32299	0.56662			PPEF2	4	-0.21162	-2.3399	0.074086	0.28145	0.019286	0.088229		PGAM1	-0.34989
PPAT	4	-0.85108	-3.2871	0	0	0.0010122	0.013799			PPAT	4	-0.86635	-3.9499	0	0	7.817e-05	0.001125		SPDYE2	-0.3494
PPBP	4	-0.10661	-1.0413	0.37739	0.73154	0.29776	0.54293			PPBP	4	0.031519	0.38174	0.63219	0.85176	0.70265	0.82667		WDR91	-0.34928
PPEF1	4	0.14142	1.0559	0.26035	0.62572	0.29102	0.53576			PPEF1	4	0.23432	1.7819	0.0032439	0.023282	0.074774	0.21178		LDB1	-0.34927
CTSA	4	-0.33926	-2.9684	0.017056	0.1121	0.002994	0.030406			CTSA	4	-0.14168	-2.2017	0.20824	0.51668	0.027684	0.11256		PDSS2	-0.34896
PPIA	4	-0.26166	-2.459	0.053314	0.25603	0.013933	0.090333			PPIA	4	-0.061449	-0.88434	0.59907	0.83412	0.37651	0.58035		PHKG1	-0.348925
PPIB	4	0.11633	0.87558	0.36295	0.72143	0.38126	0.61893			PPIB	4	-0.11922	-1.329	0.28771	0.60964	0.18385	0.37176		ATP6V0B	-0.3489
ATP6V1B1	4	-0.088456	-0.86794	0.45257	0.78558	0.38543	0.62308			ATP6V1B1	4	-0.092785	-1.3136	0.40731	0.71089	0.18899	0.37836		KIAA1429	-0.34862
PPIC	4	0.00049525	0.0055738	0.95673	0.99147	0.99555	0.99768			PPIC	4	0.10593	1.2426	0.17438	0.47003	0.21402	0.40994		SNRPD3	-0.3485
PPID	4	-0.001876	-0.022723	0.94135	0.98803	0.98187	0.99137			PPID	4	0.013	0.21215	0.78941	0.92393	0.83199	0.90837		PRSS35	-0.34818
PPL	4	-0.32649	-2.2127	0.020196	0.12727	0.02692	0.13828			PPL	4	-0.05023	-1.0274	0.68173	0.87414	0.30425	0.511		TIMM44	-0.34797
PPM1A	4	0.039138	0.30005	0.79658	0.94677	0.76414	0.88418			PPM1A	4	-0.026699	-0.24375	0.87066	0.95655	0.80742	0.89323		SRA1	-0.347962
PPM1B	4	0.032761	0.63033	0.83885	0.9592	0.52848	0.73713			PPM1B	4	0.05229	1.2142	0.47235	0.75772	0.22467	0.42174		GOLGA1	-0.34788
PPM1G	4	-0.3141	-2.5106	0.023963	0.14457	0.012053	0.081689			PPM1G	4	-0.26394	-2.9582	0.033851	0.16363	0.003094	0.022632		TSSC1	-0.347801
PPOX	4	-0.20261	-2.895	0.12091	0.42568	0.0037912	0.035879			PPOX	4	-0.22828	-3.2485	0.058651	0.24123	0.0011602	0.010372		RNF40	-0.34747
PPP1CA	4	-0.16608	-1.5064	0.19055	0.54366	0.13196	0.34897			PPP1CA	4	-0.26622	-1.6579	0.03291	0.16017	0.09734	0.24952		EXOSC5	-0.34733
PPP1CB	4	-0.68984	-3.3711	0	0	0.00074878	0.011077			PPP1CB	4	-1.0622	-4.2218	0	0	2.424e-05	0.0004266		CHMP6	-0.34729
PPP1CC	4	0.17171	1.6473	0.16523	0.50544	0.099492	0.29584			PPP1CC	4	-0.022833	-0.39637	0.90394	0.96769	0.69183	0.81973		POLR3F	-0.34714
ATP6V1B2	4	-1.2669	-5.0172	0	0	5.2439e-07	6.1869e-05			ATP6V1B2	4	-1.9235	-6.2594	0	0	3.8645e-10	5.5957e-08		MED17	-0.34705
PPP1R1A	4	-0.019116	-0.13705	0.83399	0.95782	0.89099	0.95152			PPP1R1A	4	-0.096303	-0.7274	0.38869	0.69488	0.46698	0.65671		GPR173	-0.34701
PPP1R2	4	-0.49047	-2.1138	0.0010464	0.010455	0.034531	0.16066			PPP1R2	4	-0.53123	-2.6004	0.00062784	0.0053788	0.0093106	0.052494		TMEM261	-0.34683
PPP1R3A	4	0.19169	2.115	0.1184	0.42016	0.034433	0.16044			PPP1R3A	4	0.076521	0.95348	0.3134	0.63259	0.34035	0.54712		URB2	-0.3468
PPP1R3C	4	-0.14898	-1.7449	0.2346	0.59843	0.081009	0.26359			PPP1R3C	4	-0.1269	-1.0933	0.25742	0.57544	0.27428	0.47914		RPL32	-0.34661
PPP1R3D	4	0.024451	0.20139	0.8952	0.97548	0.84039	0.92483			PPP1R3D	4	0.028523	0.33118	0.65725	0.86577	0.74051	0.85209		SMAD1	-0.34657
PPP1R7	4	-1.1423	-3.8117	0	0	0.000138	0.0034406			PPP1R7	4	-1.2895	-3.9385	0	0	8.2007e-05	0.0011658		NFRKB	-0.34647
PPP1R8	4	-1.2714	-5.341	0	0	9.2437e-08	1.7668e-05			PPP1R8	4	-1.5249	-5.5739	0	0	2.4906e-08	1.6644e-06		NRD1	-0.34631
PPP1R10	4	-1.0918	-4.2278	0	0	2.3597e-05	0.00097835			PPP1R10	4	-1.2277	-5.0804	0	0	3.7658e-07	1.4476e-05		ZNF236	-0.3462
PPP2CA	4	0.0090376	0.12523	0.99173	0.99821	0.90034	0.95508			PPP2CA	4	-0.32919	-2.5549	0.012348	0.074097	0.010622	0.058301		TBC1D3B	-0.34614
PPP2CB	4	0.23946	2.4894	0.049443	0.24412	0.012797	0.0852			PPP2CB	4	0.17577	2.1914	0.026736	0.13674	0.028422	0.11447		POLR2J3	-0.34612
ATP6V0C	4	-1.1164	-3.8539	0	0	0.00011626	0.003065			ATP6V0C	4	-2.0164	-6.2832	0	0	3.3171e-10	5.1129e-08		RFC4	-0.34591
PPP2R1A	4	-0.25884	-1.6223	0.055564	0.263	0.10474	0.30433			PPP2R1A	4	-0.84824	-4.3216	0	0	1.5494e-05	0.00029466		ASS1	-0.345825
PPP2R1B	4	-0.049054	-1.0963	0.65442	0.89238	0.27294	0.51875			PPP2R1B	4	-0.036827	-0.37398	0.7858	0.92271	0.70842	0.83098		RAD21	-0.34577
PPP2R2A	4	-0.011097	-0.11309	0.88401	0.97226	0.90996	0.9596			PPP2R2A	4	-0.34166	-2.1018	0.010516	0.064943	0.035568	0.13265		PSMD11	-0.34565
PPP2R2B	4	0.015685	0.39334	0.94941	0.99002	0.69407	0.84688			PPP2R2B	4	-0.021181	-0.27565	0.91854	0.97242	0.78282	0.87919		ESPL1	-0.34555
PPP2R2C	4	-0.020228	-0.21023	0.8276	0.95522	0.83349	0.92123			PPP2R2C	4	-0.01128	-0.12136	0.99995	0.99995	0.9034	0.94812		SNX19	-0.34509
PPP2R3A	4	0.15544	1.3046	0.21383	0.57539	0.19204	0.42803			PPP2R3A	4	0.050621	0.95246	0.48407	0.76553	0.34086	0.5475		SNRNP40	-0.3449
PPP2R4	4	-0.51665	-2.7691	0.00068017	0.0072666	0.0056217	0.048138			PPP2R4	4	-0.89108	-4.099	0	0	4.1495e-05	0.00066646		FMNL3	-0.34452
PPP2R5A	4	-0.23058	-1.9833	0.081934	0.33801	0.047333	0.19257			PPP2R5A	4	-0.022987	-0.40045	0.90237	0.96721	0.68883	0.81758		KIR2DL3	-0.34436
PPP2R5B	4	-0.10914	-1.0424	0.36745	0.72439	0.29721	0.5423			PPP2R5B	4	-0.27605	-2.5016	0.028305	0.14282	0.012365	0.064646		OR4K17	-0.344243
PPP2R5C	4	-0.15648	-1.7847	0.21462	0.57629	0.074305	0.24956			PPP2R5C	4	0.14361	1.1883	0.069534	0.27045	0.2347	0.43338		GTF3C4	-0.34424
ATP6V1C1	4	-0.63004	-3.4224	0	0	0.00062061	0.0096831			ATP6V1C1	4	-1.003	-4.7951	0	0	1.6257e-06	4.6447e-05		GTPBP10	-0.34421
PPP2R5D	4	-0.39895	-1.8963	0.0062784	0.050251	0.057927	0.21536			PPP2R5D	4	-0.19718	-1.6537	0.092032	0.3246	0.098181	0.25094		GNL3	-0.3441
PPP2R5E	4	0.2432	1.8755	0.046199	0.23335	0.060726	0.22146			PPP2R5E	4	0.072362	1.264	0.33778	0.65154	0.20623	0.40045		GID8	-0.343983
PPP3CA	4	0.051413	0.45306	0.7193	0.92077	0.65051	0.81943			PPP3CA	4	-0.037482	-0.44037	0.78004	0.92073	0.65967	0.79966		GNL2	-0.34391
PPP4C	4	-1.2862	-5.2137	0	0	1.8507e-07	3.0759e-05			PPP4C	4	-2.0755	-6.9077	0	0	4.9263e-12	1.7765e-09		ADAMTS7	-0.34389
PPP3CB	4	0.13462	1.8018	0.28577	0.64877	0.07157	0.24444			PPP3CB	4	-0.036778	-0.92575	0.78617	0.92271	0.35457	0.55943		MTCH2	-0.34371
PPP3CC	4	0.0078942	0.11135	0.99922	0.99995	0.91134	0.96048			PPP3CC	4	0.029078	0.50168	0.65244	0.86268	0.61589	0.77056		NFU1	-0.34366
PPP3R1	4	0.069066	0.52215	0.61377	0.87597	0.60157	0.78769			PPP3R1	4	0.033496	0.5309	0.61618	0.84471	0.59549	0.75595		TRPM7	-0.34326
PPP3R2	4	0.077386	0.63387	0.56694	0.85256	0.52616	0.73551			PPP3R2	4	0.16384	2.5874	0.039868	0.18344	0.0096697	0.054102		CHTF18	-0.3431
PPP5C	4	-0.25112	-2.6524	0.060953	0.27798	0.0079917	0.062168			PPP5C	4	-0.045014	-0.58386	0.72045	0.89317	0.55931	0.7291		KRTAP10-6	-0.34269
PPP6C	4	-1.0113	-3.7942	0	0	0.00014813	0.0035883			PPP6C	4	-1.2442	-5.0851	0	0	3.6743e-07	1.4303e-05		MVD	-0.34252
ATP6V1E1	4	-0.76694	-3.0873	0	0	0.0020201	0.022806			ATP6V1E1	4	-0.6688	-3.0084	0	0	0.0026259	0.019972		SHMT2	-0.3425
PPT1	4	-0.13794	-1.7054	0.26767	0.63263	0.088116	0.27637			PPT1	4	-0.085298	-1.4325	0.44781	0.74123	0.15201	0.33009		ZNF420	-0.34241
PPY	4	0.031007	0.34191	0.85115	0.96393	0.73242	0.86669			PPY	4	0.025232	0.40981	0.68315	0.87485	0.68195	0.8129		BCAP31	-0.3416
NPY4R	4	-0.26364	-2.102	0.052111	0.25279	0.035556	0.16349			NPY4R	4	-0.10245	-1.1041	0.35698	0.66814	0.26956	0.47446		LOC81691	-0.341454
PRB3	4	-0.11423	-0.98807	0.34804	0.70917	0.32312	0.56662			PRB3	4	-0.13909	-1.5663	0.21687	0.52715	0.11729	0.28156		PRRG1	-0.341383
PRCC	4	-0.4876	-2.507	0.0010464	0.010455	0.012178	0.082361			PRCC	4	-0.74049	-3.8364	0	0	0.00012486	0.0016458		COPS6	-0.3413
PRCP	4	-0.24974	-2.659	0.062261	0.28192	0.007838	0.061221			PRCP	4	-0.071824	-0.93212	0.52901	0.79452	0.35127	0.55639		TAGLN	-0.34127
PRELP	4	0.011045	0.069696	0.97918	0.99612	0.94444	0.97396			PRELP	4	0.045641	0.52775	0.52038	0.78918	0.59767	0.75771		USP17L19	-0.34123
PREP	4	0.046801	0.90359	0.74703	0.92944	0.36621	0.60611			PREP	4	0.18144	1.9793	0.022288	0.1186	0.047786	0.15998		YARS2	-0.3403
ATP6V0B	4	-1.3719	-4.6817	0	0	2.8448e-06	0.00021749			ATP6V0B	4	-1.7208	-5.7176	0	0	1.0803e-08	8.786e-07		ZNF574	-0.34025
PRF1	4	0.052563	0.32952	0.71213	0.91718	0.74177	0.87219			PRF1	4	0.18878	1.7975	0.017789	0.099212	0.072257	0.2073		CCDC130	-0.340223
SRGN	4	0.020005	0.20597	0.92325	0.98285	0.83681	0.92316			SRGN	4	-0.12628	-1.2897	0.26045	0.57944	0.19714	0.38885		PLK2	-0.340154
PRG2	4	-0.17652	-1.2321	0.16727	0.50891	0.21791	0.4592			PRG2	4	-0.016079	-0.20202	0.95982	0.9864	0.8399	0.91244		LIMK1	-0.339773
PRH1	4	0.18637	2.0307	0.12944	0.44456	0.042285	0.1812			PRH1	4	0.29169	2.3438	0.0002616	0.0023585	0.019088	0.087531		PYROXD2	-0.33976
PRH2	4	-0.087592	-1.0798	0.45691	0.78896	0.28025	0.52638			PRH2	4	0.096447	0.80087	0.2153	0.52574	0.42321	0.62106		LY6G6D	-0.339568
PRIM1	4	-1.2849	-4.34	0	0	1.425e-05	0.00066108			PRIM1	4	-1.9763	-6.7529	0	0	1.4493e-11	4.3282e-09		WBSCR22	-0.33956
PRIM2	4	-0.42989	-2.4705	0.0037147	0.032317	0.013494	0.088423			PRIM2	4	-1.0745	-4.2108	0	0	2.5448e-05	0.00044459		RPP40	-0.33939
PRKAA1	4	-0.32828	-2.0846	0.019829	0.12583	0.037106	0.16834			PRKAA1	4	-0.10652	-0.74322	0.33846	0.6516	0.45735	0.64947		SUDS3	-0.3387
PRKAA2	4	0.093808	0.90092	0.4758	0.80236	0.36763	0.60715			PRKAA2	4	0.1343	1.8839	0.090253	0.32033	0.059577	0.18396		JAG2	-0.33864
PRKAB1	4	-0.27839	-1.573	0.041804	0.21798	0.11573	0.32329			PRKAB1	4	-0.18221	-1.4774	0.11474	0.37082	0.13957	0.31332		LSM3	-0.33856
ATP6V1G2	4	-0.16911	-1.658	0.18328	0.53276	0.097311	0.29218			ATP6V1G2	4	-0.17148	-2.7333	0.13525	0.40928	0.0062705	0.038965		TAS2R46	-0.338412
PRKAB2	4	0.076984	1.0705	0.56919	0.85359	0.28438	0.52935			PRKAB2	4	-0.011496	-0.21335	0.99806	0.99969	0.83106	0.90805		PPP2CA	-0.338228
PRKACA	4	0.18214	1.339	0.13985	0.46519	0.18057	0.41372			PRKACA	4	-0.02673	-0.39647	0.87045	0.95655	0.69176	0.81973		SUCLA2	-0.33819
PRKACB	4	0.027316	0.48183	0.876	0.96966	0.62993	0.8069			PRKACB	4	0.016202	0.27709	0.76273	0.91374	0.78171	0.87867		OR8B2	-0.337713
PRKACG	4	-0.090891	-0.99731	0.44132	0.7757	0.31861	0.56337			PRKACG	4	-0.029487	-0.58847	0.84874	0.94938	0.55622	0.72676		LIMS3	-0.337191
PKIA	4	0.079566	0.63823	0.55507	0.84581	0.52332	0.73319			PKIA	4	-0.1165	-1.6772	0.29765	0.61797	0.093503	0.24282		CCT8	-0.336848
PKIB	4	-0.079742	-0.7254	0.49364	0.8142	0.46821	0.68927			PKIB	4	0.032809	0.84426	0.62219	0.8478	0.39852	0.6008		TMEM204	-0.336828
PRKAG1	4	-0.25474	-1.7473	0.05818	0.27069	0.080582	0.26278			PRKAG1	4	-0.22118	-2.1458	0.065139	0.25954	0.031887	0.12333		TRIAP1	-0.3368
PRKAR1A	4	-0.18893	-1.6579	0.1444	0.47229	0.097339	0.29218			PRKAR1A	4	-0.89394	-4.4454	0	0	8.774e-06	0.00018368		GEMIN8	-0.33679
PRKAR1B	4	-0.069078	-0.57126	0.54486	0.84011	0.56782	0.76612			PRKAR1B	4	-0.017221	-0.20453	0.95087	0.98355	0.83794	0.91147		SNRPA1	-0.33672
PRKAR2A	4	-0.043261	-0.46461	0.68864	0.90748	0.64221	0.81385			PRKAR2A	4	-0.086012	-0.97788	0.44404	0.73884	0.32813	0.53531		MTFMT	-0.33651
ATP6V0A1	4	0.021895	0.16727	0.91194	0.97889	0.86716	0.93913			ATP6V0A1	4	-0.11346	-2.1867	0.30968	0.62834	0.028765	0.11555		RNPS1	-0.33641
PRKAR2B	4	-0.10598	-0.96584	0.37958	0.73342	0.33412	0.57759			PRKAR2B	4	0.032646	0.46237	0.62335	0.84821	0.64381	0.78991		S100A1	-0.336249
PRKCA	4	-0.22091	-2.6629	0.093915	0.36949	0.0077474	0.060709			PRKCA	4	-0.020363	-0.3034	0.92555	0.97493	0.76158	0.86691		LSM6	-0.3359
PRKCB	4	0.057254	0.63877	0.68325	0.90514	0.52297	0.73298			PRKCB	4	0.053374	0.75815	0.46487	0.75444	0.44836	0.64215		USP9X	-0.33579
PRKCD	4	0.009724	0.17627	0.98697	0.99699	0.86008	0.93567			PRKCD	4	-0.11171	-1.1228	0.31769	0.63708	0.26152	0.46492		ATP8A1	-0.3355
PRKCE	4	-0.083408	-0.99648	0.47701	0.80354	0.31902	0.56349			PRKCE	4	-0.077319	-1.914	0.49359	0.77107	0.055625	0.17649		CRNKL1	-0.3354
PRKCG	4	0.045563	0.43634	0.75519	0.93335	0.66259	0.8275			PRKCG	4	0.10861	1.5993	0.1645	0.45592	0.10976	0.26953		DCTN2	-0.33539
PRKCH	4	-0.029132	-0.30741	0.7722	0.93864	0.75853	0.88096			PRKCH	4	0.071187	1.0041	0.34395	0.6572	0.31533	0.5219		CPT1A	-0.335329
PRKCI	4	-0.052186	-0.72924	0.63768	0.88647	0.46585	0.6876			PRKCI	4	-0.096129	-1.7063	0.38984	0.69629	0.087946	0.23387		IFNA1	-0.33518
PKN1	4	0.032323	0.27794	0.84173	0.96002	0.78106	0.89439			PKN1	4	-0.15692	-2.028	0.16784	0.4602	0.042563	0.14856		TAF1D	-0.335021
PKN2	4	-0.15659	-1.4638	0.21436	0.57583	0.14324	0.36459			PKN2	4	-0.16681	-1.6446	0.14493	0.42454	0.10005	0.25395		ARHGEF37	-0.335
ATP6AP1	4	-0.21443	-2.1737	0.10291	0.38997	0.029725	0.14688			ATP6AP1	4	-0.30224	-2.4078	0.018783	0.10412	0.01605	0.077468		POLR2D	-0.335
PRKD1	4	-0.061406	-1.3558	0.58871	0.86421	0.17517	0.40715			PRKD1	4	-0.093336	-1.9215	0.4048	0.70858	0.054668	0.17458		SRP72	-0.33487
PRKCQ	4	-0.019614	-0.26617	0.83127	0.95676	0.7901	0.89768			PRKCQ	4	0.045286	0.70095	0.52279	0.79007	0.48333	0.67043		METAP1D	-0.334442
PRKCSH	4	0.22597	1.5365	0.064302	0.28648	0.12442	0.33789			PRKCSH	4	-0.082604	-0.98988	0.46408	0.75335	0.32223	0.52901		PPAN-P2RY11	-0.33396
PRKCZ	4	-0.35115	-3.155	0.013917	0.095649	0.0016047	0.019098			PRKCZ	4	-0.0812	-1.3069	0.47219	0.75772	0.19124	0.38114		ZNRF3	-0.333957
PRKDC	4	-0.85065	-4.3882	0	0	1.1427e-05	0.00056292			PRKDC	4	-1.0612	-4.9428	0	0	7.6994e-07	2.5863e-05		RPS27	-0.3337
PRKG1	4	-0.18915	-1.692	0.14404	0.47173	0.090653	0.28154			PRKG1	4	0.025135	0.38881	0.68398	0.87539	0.69742	0.82308		SCGB2A2	-0.33354
PRKG2	4	-0.0012314	-0.012414	0.94653	0.98979	0.9901	0.99554			PRKG2	4	0.052508	0.85099	0.47067	0.75718	0.39477	0.59742		NUBP2	-0.33337
MAPK1	4	0.205	1.6976	0.094491	0.37031	0.089582	0.27954			MAPK1	4	0.14564	1.6994	0.06561	0.26027	0.089247	0.23609		MRPL30	-0.33323
MAPK3	4	-0.11067	-0.8505	0.36164	0.72075	0.39505	0.63115			MAPK3	4	-0.14892	-1.4889	0.18945	0.49092	0.13651	0.30897		ATXN10	-0.33303
MAPK4	4	0.035478	1.0895	0.82143	0.95331	0.27595	0.52169			MAPK4	4	0.12595	1.5744	0.1093	0.36164	0.11539	0.27858		ANAPC4	-0.3327
ATP7A	4	-0.099323	-1.2959	0.40459	0.74918	0.19501	0.43187			ATP7A	4	-0.48313	-3.5968	0.0012034	0.0097252	0.00032211	0.0036668		OR4X2	-0.332521
MAPK6	4	-0.018536	-0.18423	0.83807	0.9592	0.85384	0.93177			MAPK6	4	-0.19708	-2.9944	0.092032	0.3246	0.0027496	0.020682		STX18	-0.33233
MAPK7	4	-0.033233	-0.42489	0.74939	0.93061	0.67092	0.83263			MAPK7	4	-0.18086	-1.4482	0.1172	0.37588	0.14757	0.324		TBP	-0.3322
ACO2	4	-0.39142	-2.2586	0.0069063	0.054254	0.023907	0.12839			ACO2	4	-0.48608	-3.5046	0.001151	0.0093537	0.00045731	0.0049187		ECSIT	-0.33215
MAPK8	4	0.08862	1.2601	0.50521	0.82157	0.20762	0.44689			MAPK8	4	0.062655	1.3096	0.39685	0.7031	0.19034	0.38015		PSMD10	-0.33177
MAPK11	4	-0.27006	-1.802	0.047769	0.23944	0.071547	0.24441			MAPK11	4	-0.27445	-2.4617	0.028672	0.14368	0.013829	0.069793		NUDT13	-0.331573
MAPK9	4	-0.023331	-0.26628	0.80809	0.95024	0.79002	0.89768			MAPK9	4	-0.016557	-0.3056	0.95663	0.98593	0.75991	0.86598		PLEKHA3	-0.331461
MAPK10	4	0.16325	1.8173	0.19008	0.54289	0.069179	0.2394			MAPK10	4	0.054625	0.97279	0.45623	0.74747	0.33066	0.53786		ATP6V0D1	-0.3314
MAPK13	4	-0.1488	-1.6544	0.23513	0.5992	0.098047	0.29351			MAPK13	4	-0.15514	-1.4198	0.17271	0.46809	0.15568	0.33512		MYH9	-0.331348
MAP2K1	4	-0.17054	-1.3852	0.1803	0.52926	0.166	0.39559			MAP2K1	4	-0.20068	-2.6668	0.086433	0.31117	0.0076568	0.045085		RBMS3	-0.33125
MAP2K2	4	0.071049	0.5761	0.6021	0.87043	0.56455	0.76391			MAP2K2	4	-0.093949	-0.70095	0.40187	0.70724	0.48333	0.67043		POLR2B	-0.33122
MAP2K3	4	-0.021279	-0.30647	0.82049	0.95331	0.75925	0.88114			MAP2K3	4	0.097267	1.1989	0.21169	0.52186	0.23056	0.42862		TOMM22	-0.33122
ATP5O	4	-0.52757	-2.6602	0.0005232	0.0057803	0.0078091	0.061095			ATP5O	4	-0.83226	-3.3384	0	0	0.00084276	0.0080538		ANKRD20A1	-0.33089
MAP2K5	4	-0.11263	-1.6161	0.35405	0.71453	0.10607	0.30658			MAP2K5	4	-0.01571	-0.15819	0.96322	0.98771	0.87431	0.93225		COQ5	-0.33085
MAP2K6	4	-0.029494	-0.31949	0.77042	0.93832	0.74936	0.87586			MAP2K6	4	-0.081533	-1.0374	0.47005	0.75676	0.29955	0.50582		PIWIL4	-0.33064
MAP2K7	4	-0.14215	-1.3341	0.25443	0.61891	0.18217	0.4152			MAP2K7	4	-0.21105	-2.8184	0.074714	0.28345	0.0048265	0.031887		HAUS1	-0.33058
EIF2AK2	4	0.10183	0.98904	0.43327	0.76904	0.32264	0.56637			EIF2AK2	4	0.040838	0.62745	0.55695	0.81191	0.53037	0.70729		PPP2R2A	-0.330563
DNAJC3	4	-0.20583	-1.6368	0.1151	0.41301	0.10167	0.29953			DNAJC3	4	-0.21012	-1.9235	0.075603	0.28557	0.054416	0.17401		DBR1	-0.33035
PRKRIR	4	-0.36271	-1.8206	0.011301	0.081264	0.068664	0.23853			PRKRIR	4	-0.76906	-3.2855	0	0	0.0010179	0.0093625		DLGAP4	-0.33033
PRKX	4	-0.044036	-0.3204	0.68346	0.90514	0.74866	0.87555			PRKX	4	-0.051802	-0.61657	0.66876	0.8684	0.53752	0.71328		CCDC90B	-0.329957
PRL	4	-0.017881	-0.12893	0.84189	0.96003	0.89741	0.95428			PRL	4	0.038669	0.51285	0.575	0.82116	0.60805	0.76529		MT1E	-0.329494
PRLR	4	-0.39647	-2.4276	0.0062784	0.050251	0.015201	0.095822			PRLR	4	-0.14017	-1.8616	0.21315	0.52405	0.062658	0.18946		CMAS	-0.32947
PRM1	4	-0.1724	-2.1167	0.17637	0.52401	0.034282	0.16001			PRM1	4	-0.055856	-1.0769	0.63946	0.85498	0.28153	0.4871		HNRNPA3	-0.329433
ATP7B	4	0.11985	1.0486	0.3462	0.70747	0.29434	0.53896			ATP7B	4	0.05634	0.94655	0.44373	0.73863	0.34387	0.55012		GLTSCR2	-0.3294
PRM2	4	0.10979	2.3286	0.39282	0.7404	0.019881	0.11411			PRM2	4	0.042412	1.3077	0.54471	0.80394	0.19096	0.38084		MPHOSPH10	-0.32888
PRNP	4	0.055725	0.69704	0.69251	0.9089	0.48578	0.7027			PRNP	4	0.044472	0.70326	0.52807	0.79372	0.48189	0.66932		UBE3A	-0.32885
PSPN	4	-0.042406	-0.52982	0.69445	0.91	0.59624	0.78473			PSPN	4	-0.076968	-1.1874	0.49553	0.77264	0.23506	0.43386		HERC4	-0.32875
PROC	4	-0.12666	-1.0073	0.30215	0.66463	0.31378	0.55877			PROC	4	-0.14468	-1.3456	0.19986	0.50502	0.17843	0.36447		EIF3M	-0.32866
PRODH	4	-0.012364	-0.11269	0.876	0.96966	0.91027	0.95973			PRODH	4	0.007441	0.12651	0.83713	0.94476	0.89932	0.94673		PGM3	-0.32866
PROS1	4	0.17723	1.3881	0.15089	0.48212	0.16512	0.39459			PROS1	4	0.072966	0.89792	0.33375	0.64893	0.36923	0.57286		RICTOR	-0.32856
PROX1	4	0.047225	0.26927	0.74468	0.92944	0.78772	0.89692			PROX1	4	-0.019049	-0.27698	0.93612	0.97856	0.7818	0.87871		VPS41	-0.328515
PRPH	4	-0.040215	-0.6292	0.70826	0.91562	0.52922	0.73767			PRPH	4	0.099488	1.0158	0.20086	0.50673	0.30974	0.51641		SNAPC5	-0.32841
PRPS1	4	-0.14255	-1.2788	0.25323	0.61774	0.20098	0.43922			PRPS1	4	0.084099	1.894	0.27405	0.59548	0.05823	0.18138		DDX42	-0.32827
ATR	4	-0.34194	-2.2369	0.016376	0.10842	0.025295	0.13347			ATR	4	-0.73223	-3.7166	0	0	0.00020193	0.0024551		ANAPC13	-0.32804
PRPS2	4	0.08738	0.80539	0.51128	0.82354	0.42059	0.65197			PRPS2	4	-0.10179	-1.9908	0.36012	0.67034	0.046507	0.15713		ENPP3	-0.32801
PRPSAP1	4	-0.14307	-1.0442	0.25177	0.61605	0.29641	0.54172			PRPSAP1	4	-0.054345	-0.76926	0.65071	0.86206	0.44174	0.63674		MRPL50	-0.32794
PRPSAP2	4	0.032442	0.48276	0.8411	0.95983	0.62926	0.80648			PRPSAP2	4	0.0081668	0.21508	0.83142	0.94251	0.8297	0.90727		CSNK2A1	-0.32794
PRRG1	4	0.24367	1.0794	0.045833	0.23211	0.28039	0.52638			PRRG1	4	-0.097713	-0.83558	0.38173	0.6898	0.40339	0.60514		AHDC1	-0.327821
PRRG2	4	-0.011727	-0.12264	0.88003	0.97124	0.90239	0.95582			PRRG2	4	-0.056985	-0.50995	0.63119	0.85157	0.61009	0.76698		NPRL3	-0.32782
LGMN	4	0.028457	0.24222	0.86784	0.96802	0.80861	0.90794			LGMN	4	-0.065767	-0.94574	0.56946	0.81859	0.34428	0.55042		GPHN	-0.327787
PRSS1	4	-0.33431	-2.0563	0.018051	0.11667	0.03975	0.17492			PRSS1	4	-0.14366	-1.3412	0.20264	0.50853	0.17986	0.36629		VPS4B	-0.327781
PRSS2	4	0.15909	1.4691	0.2029	0.56181	0.1418	0.36258			PRSS2	4	-0.030591	-0.59163	0.83917	0.94506	0.5541	0.72516		EDC4	-0.32775
PRSS3	4	-0.11848	-0.89865	0.3314	0.69353	0.36884	0.60767			PRSS3	4	-0.26072	-2.1476	0.035212	0.16775	0.031742	0.12302		ALDH18A1	-0.32767
MASP1	4	0.03771	0.3083	0.80621	0.95024	0.75785	0.88049			MASP1	4	0.075725	0.54227	0.318	0.63714	0.58763	0.75018		BCAR1	-0.32767
ATRX	4	-0.51107	-2.7956	0.00073249	0.0077735	0.0051806	0.04535			ATRX	4	-0.52859	-3.028	0.00068017	0.0058088	0.0024617	0.018988		ERCC2	-0.32765
RELN	4	-0.10441	-1.0439	0.38503	0.73616	0.29655	0.54182			RELN	4	0.11542	2.0291	0.14079	0.41753	0.042451	0.14841		COQ7	-0.32763
KLK7	4	0.11374	1.1055	0.37456	0.73029	0.26896	0.51458			KLK7	4	0.034531	0.55385	0.60692	0.83918	0.57968	0.74494		PSMD1	-0.327598
PRSS8	4	-0.047906	-1.0045	0.66107	0.8954	0.31513	0.56004			PRSS8	4	0.0040042	0.070268	0.86596	0.95489	0.94398	0.97075		URM1	-0.32759
KLK6	4	-0.15529	-1.212	0.21807	0.58107	0.22549	0.46781			KLK6	4	-0.066337	-0.92895	0.56537	0.81656	0.35292	0.55794		CHCHD3	-0.32758
HTRA1	4	-0.064846	-0.68968	0.56956	0.8538	0.49039	0.70659			HTRA1	4	-0.0046252	-0.077324	0.93983	0.98014	0.93837	0.96758		C10orf88	-0.327222
KLK10	4	-0.103	-2.2639	0.39036	0.73984	0.023578	0.12708			KLK10	4	0.046399	0.97621	0.51499	0.78549	0.32896	0.53636		TCEB1	-0.32722
PRTN3	4	-0.041651	-0.36907	0.69937	0.91271	0.71208	0.85565			PRTN3	4	0.0071749	0.16454	0.83906	0.94506	0.86931	0.92951		PRPF31	-0.32703
PSAP	4	0.026087	0.30145	0.88537	0.97298	0.76307	0.88332			PSAP	4	-0.071161	-0.89456	0.53388	0.79778	0.37102	0.5748		FZD4	-0.326876
PSD	4	-0.11127	-2.0321	0.35939	0.71919	0.042148	0.18083			PSD	4	-0.18249	-2.0159	0.11432	0.37028	0.043808	0.15136		COX7C	-0.32687
KIF1A	4	-0.070282	-0.53924	0.53937	0.83743	0.58972	0.78113			KIF1A	4	-0.012584	-0.19719	0.98948	0.99726	0.84368	0.9149		COX16	-0.32685
PSEN1	4	-0.032668	-0.43093	0.752	0.93165	0.66652	0.82981			PSEN1	4	0.0020845	0.027477	0.8817	0.95998	0.97808	0.98837		LONP1	-0.32678
PSEN2	4	0.16625	2.0993	0.18192	0.5314	0.035792	0.16432			PSEN2	4	0.077551	0.86483	0.30806	0.62709	0.38713	0.5905		FAM24A	-0.326715
PSG1	4	0.035902	0.26159	0.81834	0.95285	0.79364	0.89937			PSG1	4	-0.087681	-1.0605	0.43442	0.73191	0.28893	0.49479		DDX54	-0.3264
PSG2	4	-0.026836	-0.25718	0.787	0.944	0.79704	0.90168			PSG2	4	-0.092653	-1.5508	0.40773	0.71091	0.12094	0.28663		ACTL6A	-0.32638
PSG3	4	-0.05678	-0.62801	0.61121	0.87486	0.53	0.73822			PSG3	4	-0.061346	-1.2109	0.5997	0.83445	0.22592	0.42305		RPS27A	-0.3259
PSG4	4	0.23395	2.4096	0.055146	0.26193	0.015968	0.098802			PSG4	4	0.18584	2.8413	0.019516	0.10752	0.0044924	0.030085		C17orf75	-0.32494
PSG5	4	0.070582	0.44872	0.60498	0.87169	0.65363	0.82141			PSG5	4	0.10304	1.1728	0.18574	0.48564	0.24089	0.44038		KIF23	-0.32479
PSG6	4	0.16644	1.3412	0.18134	0.53069	0.17986	0.41263			PSG6	4	-0.024231	-0.56402	0.89196	0.96371	0.57274	0.73945		C1orf112	-0.324536
PSG7	4	-0.20494	-1.1036	0.11615	0.41534	0.26976	0.51525			PSG7	4	-0.24078	-1.4111	0.049024	0.2126	0.15823	0.33858		GPC5	-0.32419
PSG9	4	-0.013706	-0.13123	0.86805	0.96803	0.89559	0.95378			PSG9	4	-0.096141	-1.0731	0.38963	0.69605	0.28324	0.4889		DYRK2	-0.32402
AUH	4	0.15806	2.4292	0.20536	0.56475	0.015131	0.095478			AUH	4	0.12565	1.7387	0.11003	0.36215	0.082082	0.22377		ARHGAP9	-0.3238
PSG11	4	-0.15403	-1.6928	0.22147	0.58508	0.090485	0.28143			PSG11	4	-0.11704	-1.3813	0.29577	0.6162	0.16719	0.35036		MRPS26	-0.3236
PSKH1	4	0.010993	0.13767	0.97949	0.99612	0.8905	0.95122			PSKH1	4	0.050293	0.3429	0.48616	0.76692	0.73168	0.84646		CDON	-0.32346
PSMA1	4	-0.3422	-2.0514	0.016376	0.10842	0.040231	0.17632			PSMA1	4	-0.57501	-3.0754	0.0002616	0.0023585	0.0021024	0.016795		ANAPC2	-0.32339
PSMA2	4	-0.7243	-2.9558	0	0	0.0031188	0.031259			PSMA2	4	-0.89976	-2.8907	0	0	0.0038442	0.026628		IBA57	-0.3227
PSMA3	4	-0.71577	-2.8864	0	0	0.0038967	0.036523			PSMA3	4	-1.4505	-4.6027	0	0	4.1701e-06	9.8936e-05		KIF14	-0.32267
PSMA4	4	-0.84919	-3.2341	0	0	0.0012202	0.015692			PSMA4	4	-1.2943	-3.9587	0	0	7.5368e-05	0.0010905		ALAS2	-0.322611
PSMA5	4	-1.4802	-5.0127	0	0	5.3679e-07	6.2943e-05			PSMA5	4	-1.8755	-6.5387	0	0	6.207e-11	1.3037e-08		MRE11A	-0.32261
PSMA6	4	-1.2314	-3.477	0	0	0.00050711	0.0083627			PSMA6	4	-2.1038	-5.207	0	0	1.9191e-07	8.3362e-06		DLGAP5	-0.322446
PSMA7	4	-1.105	-3.3047	0	0	0.00095094	0.01318			PSMA7	4	-1.6474	-4.8346	0	0	1.3343e-06	4.0289e-05		SSX7	-0.322397
PSMB1	4	-0.60044	-3.4317	0.00010464	0.0013468	0.00059983	0.0094906			PSMB1	4	-1.2395	-5.6277	0	0	1.8262e-08	1.3024e-06		LRRC37A	-0.32235
AUP1	4	-0.21069	-1.8288	0.10825	0.40012	0.067435	0.23619			AUP1	4	-0.049362	-0.38921	0.68791	0.87795	0.69712	0.82282		AGO2	-0.322227
PSMB2	4	-0.77748	-3.614	0	0	0.0003015	0.0057905			PSMB2	4	-1.3738	-5.6105	0	0	2.0176e-08	1.3972e-06		INTS5	-0.32188
PSMB3	4	-0.82695	-3.236	0	0	0.0012122	0.015644			PSMB3	4	-1.2043	-4.6209	0	0	3.8207e-06	9.2788e-05		CCDC6	-0.32177
PSMB4	4	-2.0775	-7.6437	0	0	2.1112e-14	2.0175e-10			PSMB4	4	-2.3745	-7.9715	0	0	1.5681e-15	1.6651e-12		MRPL49	-0.32167
PSMB5	4	-1.4615	-5.4075	0	0	6.391e-08	1.3695e-05			PSMB5	4	-2.026	-6.2636	0	0	3.7621e-10	5.5312e-08		ZIC4	-0.321656
PSMB6	4	-0.45306	-2.6137	0.0023544	0.021635	0.0089574	0.067059			PSMB6	4	-0.59652	-3.1503	0.00020928	0.001955	0.001631	0.013702		SRSF10	-0.3211
PSMB7	4	-0.78304	-3.0806	0	0	0.0020662	0.023216			PSMB7	4	-1.4153	-4.3295	0	0	1.4948e-05	0.00028569		USO1	-0.3211
PSMB8	4	-0.22527	-2.5364	0.088212	0.3551	0.011198	0.07768			PSMB8	4	-0.1017	-2.0724	0.36059	0.67101	0.03823	0.13929		FAM204A	-0.32067
PYY	4	-0.34703	-2.6614	0.01465	0.0988	0.0077824	0.060936			PYY	4	-0.031286	-0.35274	0.83231	0.94275	0.72428	0.84167		GABRB2	-0.320658
PSMB9	4	-0.065982	-0.47866	0.56265	0.85032	0.63218	0.80838			PSMB9	4	-0.16567	-2.2048	0.14671	0.42763	0.027469	0.11197		EMC2	-0.320617
PSMB10	4	0.082347	0.55262	0.53864	0.83699	0.58052	0.77521			PSMB10	4	-0.0090849	-0.037227	0.98017	0.99391	0.9703	0.98531		DGCR8	-0.32036
AVP	4	0.016729	0.16264	0.94276	0.98821	0.8708	0.94085			AVP	4	0.07019	0.95883	0.34971	0.66185	0.33764	0.5447		CLASRP	-0.32032
PSMC1	4	-0.11437	-0.66919	0.34741	0.70856	0.50338	0.71718			PSMC1	4	-0.48661	-2.5821	0.001151	0.0093537	0.0098194	0.054796		SDE2	-0.3203
PSMC2	4	-0.47004	-3.2612	0.0016219	0.015633	0.0011096	0.014706			PSMC2	4	-1.053	-4.6921	0	0	2.7037e-06	6.9739e-05		HMGCR	-0.32007
PSMC3	4	-0.34153	-2.4848	0.016429	0.10861	0.012964	0.085887			PSMC3	4	-0.4255	-1.9952	0.0028253	0.020801	0.046025	0.15605		VHL	-0.3199
PSMC4	4	-1.1431	-4.7899	0	0	1.6689e-06	0.00014629			PSMC4	4	-1.0357	-4.1842	0	0	2.8623e-05	0.00049002		HAUS4	-0.3198
PSMC5	4	-0.76685	-3.2685	0	0	0.0010812	0.014451			PSMC5	4	-0.79772	-3.28	0	0	0.001038	0.0095024		DPH7	-0.319752
PSMC6	4	-0.52181	-2.6162	0.00062784	0.0068104	0.0088904	0.066809			PSMC6	4	-0.66949	-2.7739	0	0	0.0055392	0.035384		SLC13A3	-0.319736
PSMD1	4	-0.056802	-0.44344	0.61115	0.87486	0.65745	0.82393			PSMD1	4	-0.3844	-2.9389	0.0051274	0.034776	0.0032935	0.02379		RAD54B	-0.31948
PSMD2	4	-0.52546	-2.1239	0.00057552	0.0063001	0.033682	0.15786			PSMD2	4	-0.52745	-2.0813	0.00073249	0.0062222	0.037406	0.13707		FH	-0.31945
PSMD3	4	-0.82381	-3.9314	0	0	8.4468e-05	0.002483			PSMD3	4	-1.0221	-4.805	0	0	1.5479e-06	4.4989e-05		RBM28	-0.31942
PSMD4	4	-0.39531	-2.2073	0.0063308	0.05048	0.027295	0.13939			PSMD4	4	-0.67097	-2.6163	0	0	0.0088893	0.050717		NOP56	-0.3194
AVPR1A	4	0.053091	0.85729	0.70852	0.91562	0.39128	0.62803			AVPR1A	4	0.036183	0.67521	0.59405	0.83155	0.49954	0.68305		SMC5	-0.3192
PSMD5	4	0.20209	1.1428	0.099984	0.38327	0.25311	0.49772			PSMD5	4	-0.40097	-3.1332	0.0038194	0.026828	0.0017289	0.01438		ARL2	-0.31883
PSMD7	4	-0.79731	-3.7171	0	0	0.00020156	0.0044178			PSMD7	4	-0.8808	-4.0559	0	0	4.9938e-05	0.00077599		LOC101060321	-0.31855
PSMD8	4	-0.77825	-3.2459	0	0	0.001171	0.015272			PSMD8	4	-0.99694	-3.4056	0	0	0.00066009	0.0065608		TRA2B	-0.31835
PSMD9	4	-0.041584	-0.48897	0.69984	0.91279	0.62486	0.8033			PSMD9	4	0.070936	0.89552	0.34563	0.65863	0.37051	0.57411		ZNF730	-0.318104
PSMD10	4	-0.14576	-2.3737	0.24371	0.60807	0.017609	0.1055			PSMD10	4	-0.47753	-3.6746	0.0012557	0.010088	0.00023822	0.0028183		ZNF182	-0.31773
PSMD11	4	-0.44806	-2.3259	0.0025637	0.023344	0.020021	0.11467			PSMD11	4	-0.79371	-3.861	0	0	0.00011293	0.0015158		IFIT1B	-0.317617
PSMD12	4	-0.83377	-4.3615	0	0	1.2916e-05	0.00061872			PSMD12	4	-0.73832	-3.2158	0	0	0.0013009	0.011395		ACAD11	-0.317507
PSMD13	4	-0.76873	-3.3425	0	0	0.00083038	0.011987			PSMD13	4	-0.85143	-3.7818	0	0	0.00015567	0.001964		ELF5	-0.31712
PSME1	4	0.18128	1.973	0.14158	0.46777	0.048493	0.19487			PSME1	4	0.23018	2.0612	0.0042903	0.029603	0.039282	0.14146		TBX2	-0.31708
PSME2	4	0.18625	1.4609	0.1297	0.44538	0.14405	0.36573			PSME2	4	-0.010128	-0.21453	0.99032	0.99742	0.83013	0.90758		RPLP1	-0.31704
AVPR1B	4	-0.0033925	-0.036397	0.93088	0.98522	0.97097	0.98687			AVPR1B	4	-0.025899	-0.4375	0.87778	0.95897	0.66175	0.80052		ZNF195	-0.317039
PSPH	4	-0.071731	-0.66914	0.53278	0.8346	0.50341	0.71718			PSPH	4	-0.016407	-0.26449	0.95783	0.98626	0.7914	0.88389		UMAD1	-0.316542
PTAFR	4	0.052844	0.55853	0.71056	0.91652	0.57648	0.77256			PTAFR	4	0.041643	1.0146	0.55156	0.80848	0.3103	0.51684		NSMCE2	-0.31653
ACOX1	4	-0.20021	-2.1754	0.12468	0.43414	0.029597	0.14672			ACOX1	4	-0.25217	-2.7978	0.040182	0.18444	0.0051446	0.033423		TFRC	-0.31643
PTBP1	4	-0.22074	-1.652	0.094177	0.36976	0.098526	0.29456			PTBP1	4	-0.31785	-2.8109	0.01444	0.084044	0.0049401	0.032471		GTF3C6	-0.31612
TAS2R38	4	0.058595	0.36798	0.67561	0.90193	0.71289	0.8563			TAS2R38	4	-0.032898	-0.54302	0.81803	0.93564	0.58712	0.74986		YWHAB	-0.31611
PTCH1	4	-0.078591	-1.1543	0.49956	0.81845	0.24837	0.49199			PTCH1	4	0.05653	0.70625	0.442	0.73737	0.48003	0.66785		PDHA2	-0.31601
PTEN	4	0.48413	2.3845	0.00010464	0.0013468	0.017104	0.10319			PTEN	4	0.53242	1.6668	0	0	0.095546	0.24638		DNAJC5B	-0.315946
PTGDR	4	-0.035815	-0.37689	0.73411	0.92626	0.70625	0.85224			PTGDR	4	-0.10642	-2.1765	0.33877	0.65161	0.029516	0.11765		TAF10	-0.31581
PTGDS	4	-0.057348	-0.53987	0.60822	0.87406	0.58928	0.78103			PTGDS	4	-0.16318	-2.1699	0.15215	0.4371	0.030013	0.11881		EXO5	-0.31576
PTGER1	4	-0.016091	-0.19141	0.8545	0.96428	0.8482	0.92861			PTGER1	4	0.081797	1.4426	0.28703	0.60899	0.14914	0.32621		WBP5	-0.315708
PTGER2	4	0.047737	0.98818	0.74206	0.92894	0.32306	0.56662			PTGER2	4	-0.030328	-0.72511	0.84089	0.94525	0.46839	0.65796		DGCR14	-0.31554
AVPR2	4	-0.12724	-1.4865	0.30037	0.66385	0.13715	0.35616			AVPR2	4	-0.043093	-1.0553	0.7351	0.90168	0.29129	0.49735		VAMP2	-0.31545
PTGER3	4	0.020754	0.24763	0.91916	0.98178	0.80442	0.9057			PTGER3	4	0.065813	1.2674	0.37618	0.6858	0.205	0.39876		ATP1A1	-0.31529
PTGER4	4	0.0079469	0.054071	0.99906	0.99995	0.95688	0.97946			PTGER4	4	0.017964	0.2319	0.74844	0.90727	0.81661	0.89876		RPS20	-0.3152
PTGFR	4	0.047075	0.71363	0.74567	0.92944	0.47545	0.69434			PTGFR	4	0.13794	1.9091	0.082248	0.30186	0.056248	0.17779		SARS	-0.31511
PTGFRN	4	0.18109	1.5897	0.14184	0.46782	0.1119	0.31681			PTGFRN	4	-0.01713	-0.21983	0.95166	0.98372	0.82601	0.90483		ASPG	-0.315098
PTGIR	4	0.005409	0.093306	0.98415	0.99656	0.92566	0.96605			PTGIR	4	0.1052	2.4102	0.17768	0.4745	0.015944	0.077261		SEMA3C	-0.31508
PTGIS	4	0.044778	0.478	0.7598	0.93497	0.63265	0.8086			PTGIS	4	-0.087503	-1.374	0.43541	0.73208	0.16944	0.35316		PRDM16	-0.31488
PTH	4	0.14443	1.8867	0.24952	0.61322	0.059195	0.2182			PTH	4	0.23834	2.5001	0.002773	0.020479	0.012414	0.064811		ANKRD17	-0.31485
PTGS1	4	0.21217	1.9327	0.08366	0.34342	0.053277	0.20551			PTGS1	4	-0.1778	-1.9971	0.12185	0.38451	0.04581	0.15557		PLK1	-0.3148
PTGS2	4	-0.049075	-0.37296	0.65442	0.89238	0.70918	0.85387			PTGS2	4	-0.053102	-0.78786	0.66002	0.8667	0.43078	0.62701		CHRAC1	-0.31479
PTHLH	4	-0.079217	-0.65299	0.49683	0.81645	0.51376	0.72582			PTHLH	4	-0.055186	-0.89565	0.64401	0.85771	0.37044	0.57404		CEP57	-0.31477
AXL	4	0.18664	1.938	0.1285	0.4426	0.052621	0.20433			AXL	4	-0.075902	-0.76891	0.50228	0.77703	0.44195	0.6368		TMEM185B	-0.31465
PTH1R	4	0.060627	0.46792	0.66363	0.89675	0.63984	0.81241			PTH1R	4	0.084485	1.2098	0.27196	0.59223	0.22636	0.42343		AGT	-0.314513
PTH2R	4	0.16731	1.4639	0.17888	0.52697	0.14322	0.36459			PTH2R	4	0.032945	0.47283	0.62083	0.84672	0.63634	0.78482		AASS	-0.314491
PTK2	4	-0.61983	-3.8804	0	0	0.00010427	0.0028384			PTK2	4	-0.54324	-3.8549	0.00047088	0.0040816	0.00011576	0.0015462		PCDHGB1	-0.3144
PTK6	4	-0.27157	-1.8824	0.046617	0.23503	0.059776	0.21933			PTK6	4	-0.033727	-0.42788	0.81112	0.93336	0.66874	0.80422		BFSP2	-0.314363
PTK7	4	0.010473	0.13381	0.98273	0.99656	0.89355	0.95287			PTK7	4	0.0052781	0.10784	0.85654	0.95181	0.91412	0.9539		GIPC1	-0.31391
TWF1	4	0.030186	0.22043	0.85628	0.96492	0.82553	0.91708			TWF1	4	-0.12768	-1.5914	0.25491	0.57265	0.11151	0.27234		SPPL2B	-0.31384
PTMA	4	-0.07154	-0.72089	0.53367	0.83487	0.47098	0.69142			PTMA	4	-0.62862	-3.8243	5.232e-05	0.0005071	0.00013112	0.0017048		RRN3	-0.3138
PTMS	4	-0.13356	-0.76839	0.28138	0.64492	0.44225	0.66994			PTMS	4	0.069973	0.86292	0.35107	0.66298	0.38818	0.59125		SETD9	-0.31378
PTN	4	-0.056826	-0.65629	0.6111	0.87486	0.51164	0.72426			PTN	4	-0.12722	-1.1322	0.25627	0.57407	0.25754	0.46004		OXSR1	-0.31369
QSOX1	4	-0.045695	-0.58993	0.6741	0.90104	0.55524	0.75662			QSOX1	4	-0.10784	-1.3117	0.33318	0.64851	0.18962	0.37923		COX6C	-0.31365
AZGP1	4	0.028988	0.41077	0.86407	0.96607	0.68124	0.83953			AZGP1	4	-0.03512	-0.78324	0.79919	0.92824	0.43349	0.62897		OBFC1	-0.31349
PTPN1	4	-0.32422	-2.1045	0.021137	0.13177	0.035338	0.16283			PTPN1	4	-0.24878	-2.9789	0.043269	0.19482	0.0028924	0.021519		GBF1	-0.31333
PTPN2	4	0.22448	1.8677	0.066604	0.2942	0.061809	0.22383			PTPN2	4	0.027488	0.34418	0.66504	0.8667	0.73071	0.84603		COX4I1	-0.3133
PTPN3	4	-0.0097851	-0.13481	0.89212	0.97501	0.89276	0.95253			PTPN3	4	-0.10227	-1.3984	0.35771	0.66852	0.16199	0.34355		TP73	-0.3133
PTPN4	4	-0.14214	-1.9718	0.25449	0.61891	0.048628	0.19525			PTPN4	4	-0.057339	-1.3338	0.6291	0.85041	0.18226	0.36983		RPN2	-0.3131
PTPN6	4	0.19111	2.2322	0.11955	0.42244	0.025603	0.13436			PTPN6	4	0.23743	2.2567	0.0028253	0.020801	0.02403	0.10259		CSMD1	-0.312936
PTPN7	4	0.037684	0.2864	0.80631	0.95024	0.77457	0.89033			PTPN7	4	-0.11162	-1.9655	0.318	0.63714	0.049359	0.16339		TMX2	-0.31287
PTPN9	4	0.24842	1.584	0.041856	0.21798	0.11319	0.3189			PTPN9	4	0.056512	0.49766	0.44226	0.73754	0.61873	0.77225		RNGTT	-0.3128
PTPN11	4	-0.82831	-3.9103	0	0	9.2178e-05	0.0026116			PTPN11	4	-0.57626	-3.1804	0.0002616	0.0023585	0.0014706	0.012621		TUBB8	-0.31276
PTPN12	4	0.28395	1.6259	0.020196	0.12727	0.10397	0.30315			PTPN12	4	-0.019274	-0.26811	0.93418	0.97745	0.78861	0.88284		INTS6	-0.31262
PTPN13	4	0.13179	1.4673	0.2965	0.65915	0.1423	0.36332			PTPN13	4	0.12197	1.5534	0.12023	0.38173	0.12032	0.2859		ATG4C	-0.3121
AZU1	4	-0.21015	-1.7254	0.10898	0.40174	0.08445	0.26959			AZU1	4	-0.088942	-1.4015	0.42782	0.72775	0.16106	0.3421		MFSD2A	-0.312022
PTPN14	4	0.014499	0.089204	0.95668	0.99147	0.92892	0.96776			PTPN14	4	-0.093582	-1.1091	0.40365	0.7082	0.26739	0.47156		OR14A16	-0.31145
PTPRA	4	-0.073762	-0.6771	0.52268	0.82937	0.49835	0.7131			PTPRA	4	-0.16998	-1.9545	0.13807	0.41396	0.050644	0.16572		SCO1	-0.31117
PTPRB	4	0.08177	1.0898	0.54141	0.8383	0.27581	0.52152			PTPRB	4	0.052328	0.71774	0.47203	0.75772	0.47292	0.66166		PDE1A	-0.310995
PTPRC	4	-0.013418	-0.18066	0.86988	0.96826	0.85663	0.93393			PTPRC	4	-0.070486	-0.89671	0.5378	0.80009	0.36987	0.57344		NRF1	-0.3109
PTPRD	4	0.15813	1.514	0.20515	0.56448	0.13002	0.346			PTPRD	4	-0.019637	-0.23228	0.93146	0.97663	0.81632	0.89871		NUP43	-0.3109
PTPRCAP	4	-0.12674	-1.3363	0.30199	0.66459	0.18144	0.41485			PTPRCAP	4	0.012033	0.19778	0.79747	0.92724	0.84322	0.91467		CWF19L2	-0.310662
PTPRE	4	0.15308	2.1682	0.22121	0.58508	0.030144	0.14809			PTPRE	4	0.044997	0.63008	0.52462	0.79165	0.52864	0.70564		SMN1	-0.3106
PTPRF	4	-0.14348	-1.1842	0.25061	0.61442	0.23631	0.47968			PTPRF	4	0.045586	0.77647	0.52075	0.78923	0.43747	0.63296		ZNF746	-0.31059
PTPRG	4	-0.26923	-1.8533	0.048344	0.24138	0.063844	0.22841			PTPRG	4	-0.11236	-1.3915	0.31534	0.63509	0.16407	0.3462		MED10	-0.31056
PTPRH	4	0.22929	1.7876	0.060535	0.27706	0.073836	0.24876			PTPRH	4	0.11474	0.48814	0.14336	0.42176	0.62545	0.77691		PEG3	-0.309969
B2M	4	0.10436	1.5903	0.42066	0.76073	0.11176	0.31669			B2M	4	0.15741	2.4255	0.047193	0.20717	0.015288	0.075115		COPZ1	-0.30978
PTPRJ	4	-0.12516	-1.412	0.30791	0.67058	0.15794	0.38566			PTPRJ	4	-0.20586	-2.7095	0.080312	0.29729	0.0067377	0.041051		FEZF1	-0.30958
PTPRK	4	0.10475	1.3947	0.41835	0.7595	0.16311	0.3918			PTPRK	4	-0.0051209	-0.072505	0.94407	0.98172	0.9422	0.96963		DDX27	-0.3094
PTPRM	4	0.044764	0.52206	0.7598	0.93497	0.60163	0.7877			PTPRM	4	-0.057791	-0.95956	0.62591	0.84952	0.33727	0.54436		ZC3H8	-0.30925
PTPRN	4	0.095664	0.89143	0.46638	0.79556	0.3727	0.61077			PTPRN	4	-0.013154	-0.15509	0.98457	0.99535	0.87675	0.93366		DCPS	-0.30916
PTPRN2	4	0.1831	1.2902	0.13781	0.46227	0.19699	0.4341			PTPRN2	4	0.11023	1.5101	0.15911	0.44753	0.13103	0.3014		MYOF	-0.309106
PTPRO	4	0.15094	1.6916	0.22822	0.5916	0.090722	0.28167			PTPRO	4	0.18517	2.4911	0.019934	0.10917	0.012735	0.06609		CHURC1	-0.309092
PTPRR	4	-0.18836	-1.9313	0.14508	0.47275	0.053451	0.20601			PTPRR	4	-0.073403	-1.3252	0.51907	0.7887	0.1851	0.37304		PPIE	-0.30905
PTPRS	4	-0.14634	-1.1979	0.2423	0.60742	0.23096	0.47353			PTPRS	4	-0.10236	-1.341	0.3574	0.66852	0.17991	0.36629		OR52W1	-0.30884
PTPRZ1	4	0.09426	1.0394	0.4735	0.80025	0.29864	0.54345			PTPRZ1	4	-0.098125	-0.91595	0.37953	0.68837	0.35969	0.56374		CEP70	-0.308685
PTS	4	-0.16067	-1.6292	0.20353	0.56214	0.10328	0.30196			PTS	4	-0.20572	-1.81	0.080416	0.29729	0.070299	0.20321		NDUFA8	-0.30868
BAAT	4	-0.02544	-0.22681	0.79517	0.94633	0.82057	0.91406			BAAT	4	-0.0092339	-0.11621	0.98143	0.99391	0.90748	0.95021		RPS19BP1	-0.30867
PTX3	4	0.13203	1.2465	0.29556	0.65886	0.21259	0.45299			PTX3	4	-0.003934	-0.049266	0.93308	0.97678	0.96071	0.98036		PRKCSH	-0.308574
RAD1	4	-0.64774	-3.9496	0	0	7.8286e-05	0.0023526			RAD1	4	-1.1813	-5.4077	0	0	6.3855e-08	3.4379e-06		METTL15	-0.3085
PURA	4	-0.058431	-0.52363	0.60278	0.87096	0.60054	0.78734			PURA	4	-0.034127	-0.43589	0.80741	0.93239	0.66292	0.80106		SSBP1	-0.30842
PURB	4	-0.075805	-0.46483	0.51222	0.82413	0.64206	0.81382			PURB	4	-0.19542	-1.6136	0.094124	0.32864	0.10662	0.2645		GALC	-0.308256
PVALB	4	-0.1025	-2.0029	0.39178	0.73997	0.045189	0.18768			PVALB	4	-0.14417	-1.7155	0.20159	0.50717	0.086256	0.23104		C11orf57	-0.30814
PVR	4	-0.013024	-0.13054	0.87208	0.96874	0.89614	0.95393			PVR	4	0.01742	0.18087	0.75331	0.90919	0.85647	0.92203		PCBP2	-0.30811
PVRL1	4	-0.11234	-1.4758	0.35494	0.71478	0.14001	0.35987			PVRL1	4	-0.20102	-2.4402	0.086067	0.3102	0.014678	0.073062		KRTAP4-5	-0.30804
PVRL2	4	-0.28268	-2.9583	0.039345	0.20928	0.0030937	0.031088			PVRL2	4	-0.33862	-3.1852	0.011144	0.068225	0.0014464	0.012458		TFAM	-0.308
PWP2	4	-0.94948	-3.8399	0	0	0.00012306	0.0031828			PWP2	4	-1.4381	-5.3165	0	0	1.058e-07	5.1701e-06		GRIN1	-0.30798
PEX19	4	-0.3588	-3.2514	0.012034	0.085248	0.0011483	0.015074			PEX19	4	-0.12949	-1.3739	0.24821	0.56389	0.16947	0.35316		MRPS31	-0.30785
BACH1	4	0.15119	1.4914	0.22765	0.5916	0.13585	0.35414			BACH1	4	-0.065427	-0.91873	0.57181	0.81982	0.35824	0.56282		SLC39A7	-0.30751
ABCD3	4	0.11118	1.4139	0.38607	0.7367	0.1574	0.38533			ABCD3	4	-0.14245	-2.0158	0.20583	0.51264	0.04382	0.15137		MRPS9	-0.30743
ABCD4	4	-0.054211	-0.43312	0.62732	0.8822	0.66493	0.82897			ABCD4	4	0.0097066	0.15343	0.81756	0.93564	0.87806	0.93444		TRIM55	-0.307422
PXMP2	4	-0.15177	-1.6112	0.22754	0.5916	0.10713	0.30862			PXMP2	4	-0.23275	-2.308	0.054675	0.22954	0.020999	0.093796		KAZALD1	-0.30738
PEX2	4	0.0014101	0.011542	0.96134	0.99147	0.99079	0.99558			PEX2	4	-0.12853	-1.7621	0.25161	0.56824	0.078045	0.21719		GTF3C2	-0.307275
PXN	4	-0.35966	-3.2791	0.011877	0.084418	0.0010414	0.014057			PXN	4	-0.37226	-2.9648	0.0060692	0.04025	0.0030288	0.0223		PLRG1	-0.30724
PEX5	4	-0.084465	-1.0059	0.47162	0.79918	0.31449	0.55933			PEX5	4	-0.3736	-3.9408	0.0060692	0.04025	8.121e-05	0.0011589		CACFD1	-0.307115
PYCR1	4	-0.09542	-0.87686	0.42144	0.76086	0.38056	0.61851			PYCR1	4	0.0050013	0.088345	0.85842	0.95273	0.9296	0.96264		MROH1	-0.30709
ALDH18A1	4	0.13208	0.84316	0.29535	0.65869	0.39914	0.63399			ALDH18A1	4	-0.19559	-1.8677	0.093863	0.32833	0.061805	0.18802		GRM3	-0.30672
PCYT2	4	-0.50741	-3.4862	0.00078481	0.0082147	0.00048986	0.0081627			PCYT2	4	-0.69161	-4.1634	0	0	3.1351e-05	0.00052888		MGARP	-0.306391
PYGB	4	0.076686	0.99478	0.57113	0.85488	0.31984	0.56401			PYGB	4	-0.061284	-0.75233	0.60012	0.83473	0.45185	0.64503		RPL26L1	-0.306364
BAD	4	-0.15815	-1.2911	0.20996	0.57043	0.19668	0.43367			BAD	4	-0.34678	-3.1495	0.0093654	0.058592	0.0016355	0.013727		USP17L17	-0.30588
PYGL	4	-0.096468	-0.96603	0.41752	0.75899	0.33403	0.57753			PYGL	4	0.022115	0.35472	0.71213	0.89014	0.7228	0.84078		OR4S2	-0.305872
PYGM	4	-0.34512	-2.8606	0.015068	0.10102	0.004228	0.038743			PYGM	4	-0.27762	-2.7988	0.027573	0.1402	0.00513	0.033361		THAP5	-0.305828
PZP	4	0.090945	1.8819	0.49155	0.81258	0.059849	0.21946			PZP	4	0.060703	0.94381	0.4116	0.71395	0.34527	0.55093		NDUFAF1	-0.30575
QARS	4	-0.97995	-3.6348	0	0	0.00027817	0.0054774			QARS	4	-1.4407	-4.7746	0	0	1.8008e-06	4.9882e-05		BCAM	-0.305458
QDPR	4	-0.037273	-0.31835	0.72485	0.92244	0.75022	0.87626			QDPR	4	0.012177	0.10706	0.79632	0.92686	0.91474	0.95434		OTULIN	-0.30542
RAB1A	4	-0.022525	-0.18575	0.81217	0.95025	0.85264	0.93102			RAB1A	4	-0.073939	-1.3735	0.51499	0.78549	0.16959	0.35332		KIF3B	-0.305328
RAB2A	4	-0.21346	-2.5934	0.10396	0.39122	0.0095045	0.069735			RAB2A	4	-0.19592	-2.1082	0.093497	0.32759	0.035012	0.13126		RPL30	-0.3052
RGL2	4	-0.020767	-0.1457	0.82368	0.95418	0.88416	0.94794			RGL2	4	0.038822	0.45037	0.57385	0.82091	0.65245	0.79514		ZWINT	-0.30513
RAB3A	4	0.003605	0.04257	0.974	0.99498	0.96604	0.98427			RAB3A	4	0.033895	0.36733	0.61283	0.84206	0.71337	0.83437		ERICH3	-0.30505
RAB3B	4	0.12353	1.6048	0.33087	0.69345	0.10855	0.31127			RAB3B	4	0.0025966	0.033175	0.87773	0.95897	0.97353	0.98655		DNAJC15	-0.305
BAG1	4	-0.19263	-1.9848	0.13739	0.46143	0.047168	0.19206			BAG1	4	-0.092874	-1.3015	0.407	0.71067	0.19308	0.38369		NUB1	-0.30498
RAB3IL1	4	-0.068571	-0.87082	0.54832	0.84251	0.38385	0.6218			RAB3IL1	4	0.012322	0.16087	0.79532	0.92644	0.8722	0.93115		PARVA	-0.304701
RAB4A	4	0.14609	1.6626	0.24507	0.60974	0.096398	0.29092			RAB4A	4	0.065535	1.4053	0.37786	0.68696	0.15994	0.34042		ATP5O	-0.30469
RAB5A	4	0.11343	1.0043	0.37592	0.73114	0.31522	0.56008			RAB5A	4	-0.074797	-1.2061	0.50903	0.78161	0.22777	0.42518		WDR36	-0.30463
RAB5B	4	0.18127	0.97842	0.14158	0.46777	0.32786	0.57134			RAB5B	4	-0.22622	-2.2507	0.060953	0.24845	0.024405	0.10375		NBPF12	-0.30461
RAB6A	4	-0.22002	-2.4562	0.095328	0.37252	0.014041	0.090846			RAB6A	4	-0.21827	-2.3323	0.067389	0.26518	0.019684	0.08947		MRPL9	-0.30458
MAP4K2	4	-0.25573	-2.4861	0.057395	0.26802	0.012914	0.085701			MAP4K2	4	-0.071304	-1.4204	0.53299	0.79718	0.15549	0.33493		CPNE2	-0.304506
RAB13	4	-0.11127	-1.1392	0.35939	0.71919	0.25462	0.49961			RAB13	4	-0.33966	-3.2376	0.01083	0.066559	0.0012056	0.010722		DHX33	-0.3045
RAB27A	4	0.14069	1.2489	0.26343	0.62857	0.2117	0.45192			RAB27A	4	0.013282	0.12481	0.78711	0.92301	0.90067	0.94721		KRTAP17-1	-0.304475
RAB27B	4	0.046329	0.64827	0.75038	0.93119	0.51681	0.72819			RAB27B	4	0.0076611	0.12539	0.83545	0.94401	0.90021	0.94699		AQR	-0.30411
RABGGTA	4	-1.0158	-3.6716	0	0	0.00024104	0.0049751			RABGGTA	4	-1.8048	-6.2141	0	0	5.161e-10	7.148e-08		EXOC3	-0.30395
ADGRB1	4	-0.069793	-0.69111	0.54209	0.83874	0.4895	0.70568			ADGRB1	4	-0.022617	-0.29163	0.90577	0.96834	0.77057	0.87208		RANBP1	-0.30375
RABGGTB	4	-0.71948	-4.0631	0	0	4.843e-05	0.0016619			RABGGTB	4	-0.96737	-4.4679	0	0	7.8987e-06	0.00016849		CRYGS	-0.30372
RABIF	4	-0.51847	-3.0714	0.00068017	0.0072666	0.0021303	0.023727			RABIF	4	-0.5138	-3.5357	0.00088945	0.0073529	0.00040675	0.0044551		MED14	-0.30358
ACP1	4	-0.037412	-0.39503	0.72411	0.9223	0.69282	0.84639			ACP1	4	0.074021	0.6412	0.32758	0.6448	0.52139	0.69927		RTF1	-0.30343
RAB5C	4	0.14593	1.8787	0.24549	0.60998	0.06028	0.22046			RAB5C	4	0.028375	0.38616	0.6585	0.86627	0.69938	0.82453		GSS	-0.30335
RAC1	4	-0.33191	-1.356	0.018783	0.12051	0.17509	0.40715			RAC1	4	-0.57974	-3.7004	0.0002616	0.0023585	0.00021528	0.0025878		RDH14	-0.303275
RAC2	4	-0.26629	-2.1313	0.050489	0.24794	0.033065	0.15613			RAC2	4	-0.10698	-1.977	0.33658	0.65059	0.048039	0.16052		FAM72B	-0.30325
RAC3	4	-0.2977	-2.5669	0.031288	0.17724	0.010262	0.073654			RAC3	4	-0.18874	-2.0895	0.10485	0.35269	0.036666	0.13544		PTPN12	-0.303224
RAD9A	4	-1.7469	-6.3631	0	0	1.9776e-10	1.7999e-07			RAD9A	4	-1.533	-5.5825	0	0	2.3705e-08	1.5953e-06		MRPL55	-0.30318
RAD17	4	-0.040535	-0.42451	0.70643	0.91534	0.6712	0.83275			RAD17	4	-0.2654	-2.308	0.033171	0.16104	0.020999	0.093796		ELL	-0.3029
RAD21	4	-0.75653	-3.0916	0	0	0.0019908	0.022527			RAD21	4	-1.1023	-3.5418	0	0	0.00039743	0.0043706		ME1	-0.302772
RAD23A	4	-0.08064	-1.2271	0.48972	0.81151	0.21978	0.4612			RAD23A	4	-0.17052	-2.5786	0.13718	0.41239	0.009921	0.055251		SLC34A2	-0.3026
ADGRB2	4	0.015631	0.14727	0.94967	0.99002	0.88292	0.94719			ADGRB2	4	0.0025633	0.043624	0.87799	0.95897	0.9652	0.98225		ARIH2	-0.30258
RAD23B	4	-0.25229	-1.6224	0.059959	0.27561	0.10473	0.30433			RAD23B	4	-0.41665	-2.7951	0.0031392	0.022633	0.0051876	0.033633		OR10X1	-0.302486
RAD51	4	-0.69268	-2.5415	0	0	0.011038	0.077168			RAD51	4	-1.4531	-4.3918	0	0	1.1239e-05	0.00022612		NDUFS7	-0.30243
RAD51C	4	-0.75876	-3.4279	0	0	0.00060829	0.0096005			RAD51C	4	-1.2182	-4.8401	0	0	1.2976e-06	3.9574e-05		COL6A6	-0.30233
RAD51B	4	-0.1397	-0.77342	0.26165	0.62642	0.43927	0.66718			RAD51B	4	-0.53611	-2.6752	0.00062784	0.0053788	0.0074696	0.044337		CDAN1	-0.30222
MOK	4	-0.25046	-2.6394	0.061476	0.27943	0.0083043	0.064			MOK	4	-0.052312	-0.74107	0.66562	0.8667	0.45865	0.65031		TMEM116	-0.3022
RAD51D	4	-0.59502	-3.9095	0.00015696	0.0019182	9.2506e-05	0.0026116			RAD51D	4	-1.2107	-4.6098	0	0	4.0313e-06	9.6676e-05		RPL39	-0.3022
RAD52	4	-0.22384	-1.6203	0.089886	0.35926	0.10517	0.30521			RAD52	4	-0.50534	-3.6946	0.00088945	0.0073529	0.00022023	0.0026324		TCHHL1	-0.30206
RAF1	4	-0.043148	-0.46665	0.68943	0.90769	0.64075	0.81287			RAF1	4	-0.024091	-0.21569	0.893	0.96408	0.82923	0.90695		N6AMT1	-0.30201
RAG1	4	0.13876	1.1144	0.27086	0.63526	0.26512	0.51005			RAG1	4	-0.028858	-0.45692	0.85382	0.95105	0.64773	0.79216		PLEKHA6	-0.30198
RAG2	4	0.1956	1.9132	0.1116	0.40717	0.055723	0.21132			RAG2	4	-0.025148	-0.33388	0.88416	0.96088	0.73847	0.85068		TTC14	-0.30198
ADGRB3	4	0.025443	0.33839	0.8896	0.97422	0.73507	0.86821			ADGRB3	4	-0.040046	-0.68818	0.75964	0.91228	0.49134	0.67693		SUPT6H	-0.30197
RALA	4	-0.14716	-1.6726	0.23978	0.6051	0.0944	0.28776			RALA	4	-0.26648	-2.8315	0.032805	0.1597	0.0046336	0.030804		GNB1L	-0.30193
RALB	4	0.13757	1.1538	0.27552	0.63912	0.24859	0.49222			RALB	4	0.0064959	0.067459	0.8456	0.94804	0.94622	0.97184		MTERF3	-0.30192
RALGDS	4	0.0090748	0.086121	0.99152	0.99821	0.93137	0.96855			RALGDS	4	-0.10377	-1.4284	0.35102	0.66298	0.15318	0.33179		DPM1	-0.30187
RAN	4	-0.99643	-3.8	0	0	0.00014472	0.0035314			RAN	4	-1.6889	-4.7938	0	0	1.6363e-06	4.6541e-05		KAT5	-0.30185
RANBP1	4	-0.62462	-3.2934	0	0	0.00098995	0.013544			RANBP1	4	-0.92837	-4.4961	0	0	6.9226e-06	0.00015123		UTP18	-0.30163
RANBP2	4	-0.60229	-2.7594	0.00010464	0.0013468	0.0057912	0.049216			RANBP2	4	-0.69729	-3.5892	0	0	0.00033175	0.0037479		TMEM163	-0.301325
RANGAP1	4	-1.9355	-6.5329	0	0	6.4508e-11	6.1647e-08			RANGAP1	4	-2.3245	-8.0646	0	0	7.3456e-16	8.7748e-13		PHIP	-0.301311
RAP1A	4	0.1732	2.0522	0.16141	0.49814	0.04015	0.17605			RAP1A	4	0.059555	1.1775	0.42039	0.72208	0.23899	0.43829		OR2V2	-0.301227
RAP1B	4	-0.15243	-1.1593	0.22629	0.59101	0.24633	0.48963			RAP1B	4	-0.18239	-2.3383	0.11448	0.37058	0.019372	0.088536		POTEJ	-0.30122
RAP1GAP	4	0.12822	1.3458	0.31188	0.67486	0.17838	0.41097			RAP1GAP	4	-0.022366	-0.31441	0.90823	0.96978	0.75321	0.86153		GPATCH8	-0.301022
BAK1	4	-0.17754	-2.2422	0.16538	0.50544	0.024947	0.13221			BAK1	4	-0.30085	-3.14	0.019463	0.10739	0.0016892	0.014092		ZW10	-0.30093
RAP1GDS1	4	-0.0063038	-0.26783	0.91168	0.97889	0.78883	0.89743			RAP1GDS1	4	-0.075531	-1.5126	0.50411	0.77764	0.13039	0.30044		FIBIN	-0.30076
RAP2A	4	-0.0082239	-0.083737	0.90148	0.97695	0.93327	0.96943			RAP2A	4	0.030651	0.46495	0.63946	0.85498	0.64197	0.78861		GSPT1	-0.3005
RAP2B	4	-0.20362	-2.727	0.11882	0.42063	0.0063922	0.05273			RAP2B	4	-0.13328	-1.7487	0.23518	0.54864	0.08034	0.22078		ZNF37A	-0.300328
RAPSN	4	0.05112	0.55685	0.72098	0.92125	0.57763	0.7734			RAPSN	4	-0.13505	-1.6136	0.22932	0.54231	0.10661	0.2645		STX19	-0.300036
RARA	4	-0.26888	-2.9423	0.048606	0.24205	0.0032574	0.032208			RARA	4	-0.23202	-1.6936	0.055303	0.23119	0.090338	0.23779		COA7	-0.29994
RARB	4	0.0029166	0.023151	0.96986	0.99367	0.98153	0.99128			RARB	4	-0.14538	-1.3599	0.19803	0.50219	0.17387	0.35875		SPRR2E	-0.29988
RARG	4	-0.24421	-2.2787	0.067127	0.29583	0.022685	0.12383			RARG	4	-0.31111	-2.7601	0.015958	0.090882	0.0057792	0.036515		TM6SF1	-0.299686
RARS	4	-0.74189	-2.5687	0	0	0.010209	0.073411			RARS	4	-0.9972	-4.1059	0	0	4.0275e-05	0.00065234		CFAP58	-0.299628
RARRES1	4	-0.25371	-1.8424	0.058965	0.27275	0.065423	0.23212			RARRES1	4	0.0047078	0.14191	0.86046	0.95339	0.88715	0.94018		FNBP4	-0.299607
RARRES2	4	-0.31355	-2.9501	0.02412	0.14524	0.0031769	0.031656			RARRES2	4	-0.099987	-1.1271	0.36886	0.67886	0.25972	0.46258		MRGPRF	-0.29959
NKX3-2	4	-0.073086	-0.68798	0.52519	0.82996	0.49146	0.70754			NKX3-2	4	0.14625	1.9063	0.064668	0.25869	0.056605	0.17844		ZNF28	-0.29951
RARRES3	4	-0.17081	-2.1661	0.17977	0.52837	0.030307	0.1486			RARRES3	4	-0.12318	-2.2837	0.27285	0.59363	0.022391	0.097975		FAM200A	-0.2994
RASA1	4	-0.070081	-0.96799	0.54068	0.83798	0.33305	0.57659			RASA1	4	-0.036165	-0.3586	0.79061	0.92394	0.7199	0.83858		HPCAL1	-0.29934
RASA2	4	0.11101	1.8664	0.38691	0.73761	0.061987	0.22422			RASA2	4	0.033341	0.42909	0.61769	0.84516	0.66786	0.80366		CEP162	-0.29903
RASGRF1	4	0.11503	1.0515	0.3687	0.72627	0.29304	0.53786			RASGRF1	4	0.12545	1.6412	0.11034	0.36256	0.10076	0.25505		KRT78	-0.299
RASGRF2	4	0.0072899	0.062275	0.99702	0.99937	0.95034	0.97624			RASGRF2	4	-0.057944	-0.86667	0.62481	0.849	0.38612	0.5896		BUB1B	-0.29861
RB1	4	0.19155	1.5532	0.11861	0.42036	0.12037	0.33169			RB1	4	-0.046274	-0.67696	0.71156	0.88977	0.49843	0.68231		EEF2	-0.2986
ARID4A	4	0.27263	1.9757	0.025428	0.15117	0.048185	0.19419			ARID4A	4	-0.27225	-1.8548	0.029718	0.14792	0.063632	0.19129		ATL2	-0.298586
KDM5A	4	-0.04658	-0.40444	0.66892	0.89909	0.68589	0.84218			KDM5A	4	-0.085496	-1.5306	0.44682	0.74055	0.12586	0.29445		ESF1	-0.29846
RBBP4	4	-0.73829	-3.8693	0	0	0.00010915	0.0029342			RBBP4	4	-1.7257	-6.0398	0	0	1.5432e-09	1.6951e-07		SLC6A4	-0.2981
RBBP5	4	-0.74413	-3.208	0	0	0.0013364	0.016738			RBBP5	4	-1.2542	-4.8379	0	0	1.3124e-06	3.9815e-05		LCOR	-0.297842
BARD1	4	-0.8228	-4.2696	0	0	1.9583e-05	0.00085455			BARD1	4	-1.292	-5.4431	0	0	5.2348e-08	2.9592e-06		MMRN2	-0.297736
RBBP6	4	-0.56787	-3.172	0.00020928	0.0024631	0.0015137	0.018416			RBBP6	4	-1.0721	-4.6026	0	0	4.1721e-06	9.8936e-05		IMP3	-0.2977
RBBP7	4	-0.63225	-3.5725	0	0	0.00035353	0.0064971			RBBP7	4	-0.23464	-2.3506	0.053105	0.22421	0.018742	0.086285		VCL	-0.29763
RBBP8	4	-0.38382	-2.2104	0.008005	0.061005	0.02708	0.13879			RBBP8	4	-1.0412	-4.6306	0	0	3.6458e-06	8.8993e-05		ZNF521	-0.297605
RBL1	4	-0.34193	-1.9814	0.016376	0.10842	0.047547	0.19298			RBL1	4	-0.29988	-2.2046	0.019777	0.1085	0.027481	0.11199		HDHD2	-0.297577
RBL2	4	-0.12184	-0.89714	0.31832	0.67962	0.36964	0.6083			RBL2	4	0.22595	1.6375	0.0049181	0.03368	0.10153	0.25602		OR10AG1	-0.297434
RBM3	4	-0.21704	-1.6884	0.099618	0.3821	0.09134	0.28259			RBM3	4	-0.18077	-2.0096	0.11725	0.37588	0.04447	0.15273		RPL7A	-0.2973
RBM4	4	-0.16523	-1.4828	0.1928	0.54714	0.13812	0.35734			RBM4	4	-0.46107	-3.7367	0.0016743	0.013051	0.00018644	0.0022945		PSMB4	-0.297
RBMS1	4	-0.25988	-2.5615	0.054936	0.26145	0.010421	0.074433			RBMS1	4	-0.28181	-3.0882	0.025742	0.1329	0.0020139	0.016207		TCEB3B	-0.29687
RBMS2	4	-0.14026	-1.2425	0.25988	0.62541	0.21405	0.45433			RBMS2	4	-0.29537	-1.7844	0.021033	0.11375	0.074361	0.21143		POLQ	-0.29682
RBMY1A1	4	0.24979	1.3722	0.040915	0.21519	0.17	0.40098			RBMY1A1	4	0.24931	2.2745	0.0016743	0.013051	0.022938	0.099458		HNRNPL	-0.29678
BAX	4	0.16746	1.3202	0.1782	0.5261	0.18675	0.42132			BAX	4	-0.026875	-0.3655	0.86862	0.95573	0.71474	0.83526		IQGAP2	-0.29676
RBP1	4	-0.008542	-0.081162	0.89996	0.97694	0.93531	0.97007			RBP1	4	-0.045422	-0.55587	0.71752	0.89232	0.5783	0.74366		ZBTB6	-0.296585
RBP2	4	0.062944	0.93424	0.64945	0.89068	0.35018	0.59146			RBP2	4	0.010067	0.19206	0.81411	0.9342	0.84769	0.91687		ASUN	-0.29651
RBP4	4	-0.12209	-1.3238	0.31753	0.67934	0.18559	0.41982			RBP4	4	-0.26218	-3.0605	0.034427	0.16524	0.0022094	0.017464		SPINK4	-0.296436
RCN1	4	0.0068609	0.10364	0.99404	0.99858	0.91745	0.9627			RCN1	4	-0.14589	-2.1444	0.1972	0.50093	0.032004	0.1236		MDC1	-0.29628
RCN2	4	0.033284	0.18706	0.83592	0.95843	0.85161	0.93043			RCN2	4	0.095034	0.89912	0.22084	0.53228	0.36859	0.5723		EIF4G1	-0.29627
OPN1LW	4	0.11795	1.1547	0.35478	0.71472	0.24821	0.49181			OPN1LW	4	0.14391	1.6714	0.069115	0.2697	0.094644	0.24477		OR4D2	-0.29616
RCVRN	4	-0.1389	-1.2595	0.26406	0.62904	0.20784	0.44711			RCVRN	4	0.061014	0.91975	0.40946	0.71204	0.3577	0.56233		MTOR	-0.29609
RDH5	4	0.052344	1.0281	0.71349	0.91737	0.30391	0.54851			RDH5	4	0.0056403	0.11162	0.85329	0.95085	0.91112	0.95177		RNMT	-0.29607
PRPH2	4	0.079744	1.0267	0.55433	0.8456	0.30455	0.54925			PRPH2	4	0.062448	0.78357	0.39889	0.70514	0.43329	0.62893		NUFIP1	-0.29599
BBS1	4	-0.15643	-1.1235	0.21472	0.57636	0.26124	0.50613			BBS1	4	-0.23053	-1.8563	0.056506	0.23454	0.063416	0.19097		RERG	-0.29599
RDX	4	0.034276	0.49583	0.82891	0.95549	0.62001	0.8002			RDX	4	-0.024806	-0.50903	0.88767	0.96245	0.61073	0.7674		RBM4	-0.29584
RECQL	4	-0.17072	-1.1953	0.17998	0.52866	0.23197	0.47465			RECQL	4	-0.0015155	-0.015023	0.91205	0.97071	0.98801	0.99352		KIAA2022	-0.29572
REL	4	0.082977	1.0491	0.53524	0.83559	0.29415	0.53872			REL	4	0.071664	0.9327	0.3415	0.65477	0.35098	0.55616		MTRNR2L2	-0.2954
REG1A	4	0.14821	1.3088	0.23806	0.60249	0.19062	0.42614			REG1A	4	-0.00091472	-0.012732	0.90656	0.9688	0.98984	0.99433		TBC1D26	-0.295388
REG1B	4	0.12936	1.7071	0.30707	0.66975	0.087812	0.27599			REG1B	4	-0.042374	-0.75113	0.74086	0.90393	0.45257	0.64572		PMF1-BGLAP	-0.2952
RELA	4	-0.046232	-0.39996	0.67106	0.90013	0.68918	0.84381			RELA	4	-0.1328	-1.7353	0.23706	0.55086	0.082696	0.22496		KRBA1	-0.294764
RELB	4	0.029595	0.3063	0.86046	0.96581	0.75938	0.88118			RELB	4	0.051402	0.54446	0.47863	0.76189	0.58612	0.7493		KRTAP12-1	-0.294655
REN	4	-0.10797	-1.8431	0.37252	0.72928	0.065319	0.23188			REN	4	-0.18266	-2.005	0.1138	0.36889	0.044964	0.1539		UGCG	-0.294653
RENBP	4	0.20187	1.6461	0.1004	0.38418	0.099735	0.29623			RENBP	4	0.0050839	0.064804	0.85805	0.95273	0.94833	0.97322		API5	-0.29461
UPF1	4	-1.4411	-3.5521	0	0	0.00038223	0.0068662			UPF1	4	-1.6789	-2.9502	0	0	0.0031755	0.023086		POLE3	-0.2946
BBS2	4	0.12803	1.047	0.31272	0.67536	0.29508	0.5399			BBS2	4	-0.042889	-0.6906	0.73688	0.90263	0.48982	0.67568		KATNA1	-0.294589
DPF2	4	-0.43974	-2.9162	0.0032439	0.028878	0.0035435	0.034102			DPF2	4	-0.34723	-3.1488	0.0092607	0.058014	0.0016392	0.013747		GCSH	-0.29449
REST	4	-0.0093834	-0.10695	0.89515	0.97548	0.91483	0.96191			REST	4	0.21856	2.0941	0.0063308	0.041782	0.036247	0.13442		NOL9	-0.29442
RET	4	0.11481	1.1914	0.36975	0.72713	0.23351	0.47667			RET	4	0.060908	1.2884	0.41019	0.71279	0.1976	0.38955		ACADSB	-0.294172
REV3L	4	-0.49459	-2.8648	0.00094177	0.009636	0.0041733	0.038367			REV3L	4	-0.76483	-3.2731	0	0	0.0010638	0.00969		C15orf41	-0.29394
RFC1	4	-0.66936	-2.6288	0	0	0.0085683	0.065324			RFC1	4	-0.6466	-2.6218	0	0	0.0087479	0.050071		SYS1	-0.29391
RFC2	4	-0.38887	-2.538	0.0071679	0.056079	0.011149	0.077457			RFC2	4	-0.98105	-4.4497	0	0	8.597e-06	0.00018057		NDUFV1	-0.29388
RFC3	4	-0.826	-3.773	0	0	0.0001613	0.003786			RFC3	4	-1.5646	-5.5	0	0	3.7986e-08	2.3048e-06		OVCH1	-0.293858
RFC4	4	-0.26799	-2.8681	0.049181	0.24333	0.0041289	0.038048			RFC4	4	-0.6139	-3.9343	0.00015696	0.0014742	8.3425e-05	0.0011802		ZBTB17	-0.2938
RFC5	4	-0.9526	-3.5813	0	0	0.00034188	0.0063378			RFC5	4	-1.5514	-5.0938	0	0	3.5094e-07	1.3745e-05		PWWP2A	-0.293568
RFNG	4	-0.21354	-1.3229	0.10386	0.39122	0.18586	0.42024			RFNG	4	-0.32382	-2.8983	0.013185	0.077946	0.0037523	0.026161		ACACB	-0.29356
BBS4	4	0.078348	1.0673	0.56224	0.8503	0.28585	0.53046			BBS4	4	-0.12171	-1.4518	0.27803	0.59912	0.14656	0.3226		USP17L18	-0.2934
TRIM27	4	0.032977	0.27176	0.83765	0.95914	0.78581	0.89581			TRIM27	4	-0.069979	-0.75899	0.54037	0.80143	0.44786	0.64168		ZCCHC11	-0.293095
RFPL1	4	-0.019	-0.25607	0.83456	0.95813	0.7979	0.90206			RFPL1	4	0.020495	0.21155	0.72663	0.89733	0.83246	0.90867		CBX5	-0.292967
RFX1	4	-0.29553	-3.2245	0.032282	0.18104	0.0012621	0.016029			RFX1	4	-0.2353	-2.4118	0.052634	0.22331	0.015876	0.077047		EFS	-0.29292
RFX2	4	-0.03782	-1.3711	0.72239	0.92188	0.17033	0.40148			RFX2	4	-0.024793	-0.39488	0.88767	0.96245	0.69294	0.82032		WTAP	-0.29248
RFX3	4	0.13778	1.3177	0.27479	0.63912	0.1876	0.42212			RFX3	4	0.032069	0.67111	0.62795	0.85041	0.50215	0.68436		ELOVL5	-0.292456
RFX4	4	-0.017389	-0.29007	0.84586	0.96221	0.77176	0.88849			RFX4	4	0.10523	1.6467	0.17763	0.47449	0.099629	0.25325		ANP32D	-0.292391
RFX5	4	-0.49665	-2.961	0.00094177	0.009636	0.0030666	0.030913			RFX5	4	-0.27736	-2.6864	0.027625	0.14039	0.0072232	0.043305		TBCD	-0.29234
RFXAP	4	0.031509	0.34623	0.84838	0.96292	0.72917	0.86412			RFXAP	4	0.26219	2.1122	0.00094177	0.0077187	0.034673	0.13038		RPL27A	-0.2922
RGR	4	0.093189	1.4214	0.47941	0.80536	0.15519	0.38263			RGR	4	-0.0025942	-0.056206	0.92189	0.97316	0.95518	0.9769		BPIFB4	-0.292179
RGS1	4	0.14033	1.2658	0.26448	0.62904	0.20559	0.4448			RGS1	4	0.16105	2.2329	0.04285	0.19321	0.025553	0.10689		NDUFAF4	-0.2921
BCAT1	4	0.031549	0.32653	0.84796	0.96292	0.74402	0.87333			BCAT1	4	-0.026417	-0.36174	0.8726	0.95711	0.71755	0.83698		DMXL2	-0.292019
RGS2	4	0.0033925	0.044704	0.97258	0.99449	0.96434	0.98316			RGS2	4	0.049681	0.84971	0.48998	0.76922	0.39548	0.59806		ZNF691	-0.291876
RGS3	4	-0.11191	-0.79901	0.35672	0.71691	0.42428	0.65567			RGS3	4	-0.23856	-1.8975	0.050385	0.2164	0.057761	0.1803		MTUS2	-0.2918
ACP2	4	0.030316	0.21618	0.85544	0.96474	0.82885	0.91849			ACP2	4	-0.047821	-0.63257	0.69968	0.88487	0.52701	0.70439		OR2A7	-0.291718
RGS4	4	-0.056945	-0.41736	0.61027	0.87419	0.67641	0.83643			RGS4	4	0.0060681	0.072436	0.85005	0.95001	0.94225	0.96963		OSGEPL1	-0.29162
RGS7	4	0.13998	2.4235	0.26642	0.63166	0.01537	0.096489			RGS7	4	0.027633	0.7683	0.664	0.8667	0.44231	0.63702		BRCA2	-0.29139
RGS10	4	-0.045839	-0.52358	0.67326	0.90104	0.60057	0.78734			RGS10	4	0.079109	0.90521	0.30032	0.6198	0.36536	0.56912		MRRF	-0.29127
RGS12	4	-0.015524	-0.18467	0.85779	0.96526	0.85349	0.93153			RGS12	4	-0.065044	-0.62373	0.57464	0.82116	0.5328	0.7092		SUMO1	-0.291216
RGS13	4	-0.040253	-0.42227	0.70816	0.91562	0.67282	0.83375			RGS13	4	0.022652	0.16683	0.70711	0.88823	0.8675	0.92857		VPS16	-0.29111
RGS16	4	-0.020663	-0.11538	0.82452	0.95457	0.90814	0.9587			RGS16	4	0.08309	0.87536	0.27929	0.60011	0.38138	0.5851		MRPS18A	-0.2909
RHAG	4	0.057122	0.77353	0.6843	0.90563	0.43921	0.66718			RHAG	4	-0.129	-2.2266	0.25004	0.56647	0.025973	0.10806		TMSB10	-0.29079
RHCE	4	-0.063899	-0.98201	0.57484	0.85808	0.3261	0.56957			RHCE	4	0.023242	0.51575	0.70193	0.88549	0.60603	0.7638		COX6A2	-0.290781
BCAT2	4	-0.11183	-1.1695	0.35745	0.7173	0.2422	0.48482			BCAT2	4	0.048315	0.60174	0.49992	0.77559	0.54735	0.72088		MAP3K8	-0.290771
RHD	4	-0.13962	-1.741	0.26171	0.62642	0.081685	0.2643			RHD	4	0.012227	0.14702	0.79611	0.92679	0.88312	0.93786		SYNRG	-0.290311
RHEB	4	-0.29199	-1.2284	0.034008	0.18759	0.21928	0.46075			RHEB	4	-0.84361	-2.512	0	0	0.012007	0.063463		NOP9	-0.29012
RLN1	4	0.098519	1.1377	0.45064	0.7838	0.25524	0.50036			RLN1	4	0.090697	2.1347	0.23968	0.55313	0.032784	0.12557		GLIS3	-0.290101
RIT2	4	-0.067757	-0.43119	0.55292	0.84524	0.66633	0.82963			RIT2	4	0.053616	0.58779	0.46304	0.7523	0.55668	0.72706		GTSE1	-0.289822
RING1	4	-0.0099311	-0.12184	0.89144	0.97488	0.90303	0.95616			RING1	4	-0.18251	-2.1428	0.11422	0.37013	0.03213	0.12401		ATF4	-0.289802
RIT1	4	-0.35415	-2.434	0.01308	0.090449	0.014932	0.094595			RIT1	4	-0.33757	-2.3723	0.011249	0.068756	0.017677	0.082831		TARDBP	-0.28961
RLBP1	4	0.033288	0.39712	0.83592	0.95843	0.69128	0.84521			RLBP1	4	0.065004	0.93423	0.38189	0.68992	0.35018	0.55535		PDE4D	-0.289401
RLF	4	-0.17493	-1.8713	0.17067	0.51508	0.061306	0.22247			RLF	4	-0.056566	-0.7048	0.63412	0.85256	0.48093	0.66852		ATM	-0.289308
RLN2	4	0.072957	1.0613	0.59059	0.86532	0.28853	0.53344			RLN2	4	0.10888	1.4837	0.16361	0.45523	0.13789	0.311		PEX5	-0.289135
BCHE	4	0.10081	1.4252	0.43813	0.77329	0.1541	0.38083			BCHE	4	0.029006	0.57826	0.65327	0.86319	0.56309	0.73198		ALG14	-0.28903
RNASE1	4	-0.18328	-2.5569	0.15424	0.48776	0.010562	0.075046			RNASE1	4	0.1318	1.3494	0.095275	0.33073	0.17722	0.36301		TRMT10C	-0.28901
RNASE2	4	0.14045	1.6728	0.26427	0.62904	0.094358	0.28768			RNASE2	4	0.16435	2.2158	0.03945	0.18213	0.026705	0.10993		KRTAP9-4	-0.28887
RNASE3	4	0.19245	1.5339	0.11683	0.41637	0.12505	0.33903			RNASE3	4	0.089232	1.1979	0.24753	0.56308	0.23095	0.42898		IL17B	-0.288868
RNASE4	4	-0.017651	-0.17019	0.84377	0.96082	0.86486	0.93809			RNASE4	4	-0.074836	-1.5031	0.50882	0.78161	0.13281	0.30372		CCRL2	-0.28881
RNASE6	4	0.31815	1.6362	0.0098362	0.072615	0.10179	0.29954			RNASE6	4	0.034364	0.46727	0.60859	0.83992	0.64031	0.78735		SATB1	-0.288483
RNASEL	4	-0.087391	-1.0649	0.45775	0.7897	0.28693	0.53165			RNASEL	4	0.060722	0.8621	0.4115	0.7139	0.38863	0.59154		DDB2	-0.28793
RNF2	4	0.12954	1.3345	0.30639	0.66914	0.18204	0.4152			RNF2	4	0.048912	0.76719	0.49532	0.77263	0.44297	0.63754		GOLGA6L9	-0.28793
BRD2	4	-0.33639	-1.8491	0.017632	0.1149	0.064441	0.22987			BRD2	4	-0.90118	-3.9285	0	0	8.5464e-05	0.0012029		DYNC1I2	-0.28781
RNF4	4	-0.51404	-3.5664	0.00068017	0.0072666	0.00036197	0.0066077			RNF4	4	-0.49	-3.2361	0.00094177	0.0077187	0.0012118	0.010765		CWC25	-0.28777
RNF5	4	-0.21405	-2.0788	0.10333	0.39067	0.037633	0.16932			RNF5	4	-0.13975	-1.7529	0.21441	0.52517	0.07962	0.21991		TRNAU1AP	-0.2877
BCKDHA	4	-0.11097	-1.0581	0.36044	0.71966	0.28999	0.53474			BCKDHA	4	-0.025302	-0.59477	0.88301	0.96012	0.552	0.72396		RD3L	-0.28755
RNF6	4	0.19345	2.2678	0.11526	0.41301	0.023343	0.12643			RNF6	4	0.0015887	0.048771	0.88636	0.96223	0.9611	0.98036		DENND2D	-0.28752
RNH1	4	-0.28556	-1.9524	0.037304	0.20056	0.050892	0.20044			RNH1	4	-0.52012	-3.8104	0.00078481	0.0066401	0.00013877	0.001786		SLC27A2	-0.287392
RNPEP	4	-0.18999	-2.319	0.14195	0.46784	0.020395	0.11605			RNPEP	4	-0.16943	-2.551	0.13896	0.41513	0.010742	0.05866		TYW1	-0.287358
ABCE1	4	-0.49047	-2.7557	0.0010464	0.010455	0.0058575	0.049559			ABCE1	4	-1.0329	-4.3809	0	0	1.1817e-05	0.00023503		LMNTD1	-0.287268
ROBO1	4	-0.1344	-1.2108	0.27845	0.64213	0.22598	0.46812			ROBO1	4	-0.027858	-0.33139	0.86098	0.95353	0.74035	0.85209		ZNF764	-0.287235
ROBO2	4	-0.054801	-0.5179	0.62397	0.88093	0.60453	0.78966			ROBO2	4	-0.037999	-0.41829	0.77539	0.91839	0.67573	0.80929		CCNB2	-0.28711
ROCK1	4	0.32837	1.5846	0.0083713	0.063241	0.11306	0.31864			ROCK1	4	0.042549	0.67829	0.5435	0.80346	0.49759	0.68165		NDUFAF6	-0.28705
ROM1	4	0.022021	0.30664	0.91111	0.97886	0.75912	0.88113			ROM1	4	-0.030232	-0.58533	0.84204	0.9457	0.55833	0.72817		OR6P1	-0.286932
RORA	4	0.034858	0.45619	0.82494	0.95471	0.64825	0.81782			RORA	4	0.0047577	0.080117	0.85999	0.95309	0.93614	0.96643		YWHAE	-0.286839
RORB	4	0.18015	2.3847	0.14372	0.47127	0.017091	0.10319			RORB	4	0.089337	1.2691	0.24711	0.5626	0.20441	0.39817		TMEM2	-0.286825
BCKDHB	4	0.069695	0.91011	0.61032	0.87419	0.36276	0.60369			BCKDHB	4	0.16528	1.56	0.038246	0.17786	0.11877	0.28348		NAIF1	-0.286722
RORC	4	-0.2786	-2.5231	0.041752	0.21798	0.011633	0.079908			RORC	4	-0.29539	-3.2267	0.021033	0.11375	0.0012524	0.011056		GABRG2	-0.28657
ROS1	4	0.029997	0.37926	0.85764	0.96526	0.7045	0.85136			ROS1	4	-0.090526	-1.3008	0.41977	0.72162	0.19331	0.38383		FARS2	-0.28654
RP9	4	-0.011405	-0.15285	0.8816	0.97169	0.87852	0.94512			RP9	4	-0.10222	-1.3879	0.35798	0.66862	0.16517	0.34764		FCRL3	-0.286531
RP1	4	0.05596	0.44894	0.69089	0.90812	0.65347	0.82127			RP1	4	-0.0035377	-0.055168	0.92984	0.97595	0.956	0.97759		HLA-F	-0.28601
RP2	4	-0.0020331	-0.025961	0.93999	0.98747	0.97929	0.99085			RP2	4	0.0016561	0.039383	0.88558	0.9617	0.96858	0.98424		ROCK1	-0.285821
RPGR	4	0.060378	0.6861	0.66484	0.89675	0.49265	0.70858			RPGR	4	0.13377	1.9626	0.091142	0.32217	0.049695	0.16404		ECI2	-0.285629
RPA1	4	-0.51902	-3.1666	0.00062784	0.0068104	0.0015425	0.01864			RPA1	4	-1.0055	-4.6085	0	0	4.0552e-06	9.7004e-05		PTCHD4	-0.285616
RPA2	4	-0.48578	-2.826	0.0010464	0.010455	0.004713	0.042015			RPA2	4	-0.85568	-4.0638	0	0	4.8275e-05	0.00075753		SRL	-0.2856
RPA3	4	-1.008	-3.3541	0	0	0.00079635	0.011601			RPA3	4	-1.7268	-5.7073	0	0	1.1478e-08	8.9912e-07		HBS1L	-0.28551
RPE	4	-1.5555	-4.6002	0	0	4.2209e-06	0.0002871			RPE	4	-1.838	-6.0389	0	0	1.5522e-09	1.6952e-07		CENPO	-0.28544
CCND1	4	-1.9291	-5.1821	0	0	2.1943e-07	3.5243e-05			CCND1	4	-0.2269	-2.4416	0.060378	0.24669	0.014622	0.072913		USP36	-0.28541
RPE65	4	0.18765	1.4503	0.12677	0.43919	0.14699	0.37048			RPE65	4	0.019944	0.37675	0.73113	0.89934	0.70636	0.82927		STAMBPL1	-0.28523
RPL3	4	-1.2299	-3.2466	0	0	0.0011679	0.015258			RPL3	4	-1.3084	-4.028	0	0	5.6252e-05	0.00085668		NDUFAF7	-0.28517
RPL3L	4	-0.23901	-2.0132	0.072621	0.31142	0.04409	0.18525			RPL3L	4	-0.17827	-2.0896	0.12112	0.38321	0.036657	0.13544		FAM9B	-0.285095
RPL4	4	-0.6056	-2.4773	0.00010464	0.0013468	0.013237	0.087182			RPL4	4	-1.253	-3.9789	0	0	6.9246e-05	0.0010181		ADIPOR2	-0.28503
RPL5	4	-1.1698	-4.4473	0	0	8.6954e-06	0.00047484			RPL5	4	-1.5509	-5.0753	0	0	3.8681e-07	1.464e-05		WDR1	-0.284755
RPL6	4	-1.3716	-4.3062	0	0	1.6605e-05	0.00074326			RPL6	4	-1.8346	-6.4403	0	0	1.1924e-10	2.302e-08		E4F1	-0.2844
RPL7	4	-0.97539	-3.2717	0	0	0.0010689	0.014337			RPL7	4	-1.7227	-5.0833	0	0	3.7101e-07	1.4383e-05		NCSTN	-0.28404
RPL7A	4	-0.8535	-2.8998	0	0	0.0037341	0.035511			RPL7A	4	-1.1508	-3.9975	0	0	6.4013e-05	0.00095734		FOXC1	-0.2839
RPL8	4	-1.9601	-5.4576	0	0	4.8269e-08	1.1115e-05			RPL8	4	-2.7358	-8.4935	0	0	2.0058e-17	9.5844e-14		RNASE6	-0.283786
RPL9	4	-1.2071	-4.8566	0	0	1.1941e-06	0.00011644			RPL9	4	-1.941	-6.7215	0	0	1.7992e-11	5.1697e-09		COL18A1	-0.283512
BCL2	4	-0.21574	-1.3164	0.10114	0.38529	0.18803	0.4224			BCL2	4	-0.16335	-1.8425	0.15173	0.43616	0.065406	0.19412		ARHGEF4	-0.283461
RPL10	4	-1.5658	-5.7495	0	0	8.9507e-09	3.4215e-06			RPL10	4	-2.4048	-8.2629	0	0	1.4221e-16	3.3977e-13		SPATA5L1	-0.28337
RPL11	4	-1.2841	-3.8971	0	0	9.7366e-05	0.0027049			RPL11	4	-1.9672	-5.0489	0	0	4.4438e-07	1.6428e-05		ALDOA	-0.28331
RPL12	4	-0.98739	-2.9178	0	0	0.0035256	0.034016			RPL12	4	-1.6426	-4.9198	0	0	8.6655e-07	2.8556e-05		TM4SF4	-0.283279
RPL13	4	-1.2205	-4.002	0	0	6.2803e-05	0.0019906			RPL13	4	-1.8445	-5.998	0	0	1.9973e-09	2.0975e-07		TRIM73	-0.28321
RPL15	4	-0.83728	-3.2953	0	0	0.00098318	0.013471			RPL15	4	-1.0928	-3.8056	0	0	0.00014148	0.0018136		ABLIM2	-0.28316
RPL17	4	-0.99961	-3.9324	0	0	8.4103e-05	0.002483			RPL17	4	-1.7614	-6.1008	0	0	1.0553e-09	1.2528e-07		DDX21	-0.283
RPL18	4	-1.6641	-4.3481	0	0	1.3731e-05	0.00064642			RPL18	4	-2.3364	-5.0761	0	0	3.8518e-07	1.4618e-05		STRAP	-0.2829
RPL18A	4	-1.1194	-3.251	0	0	0.0011501	0.015087			RPL18A	4	-1.7799	-4.7144	0	0	2.4243e-06	6.4248e-05		ANKRD55	-0.282886
RPL19	4	-1.5902	-6.0416	0	0	1.5264e-09	9.1169e-07			RPL19	4	-2.3531	-8.0104	0	0	1.1438e-15	1.2859e-12		RNF103-CHMP3	-0.28285
RPL21	4	-0.74837	-4.1459	0	0	3.385e-05	0.0012857			RPL21	4	-1.1641	-5.3435	0	0	9.1173e-08	4.5858e-06		DHPS	-0.28266
BCL2A1	4	-0.0008384	-0.024758	0.94852	0.98979	0.98025	0.99097			BCL2A1	4	-0.046382	-0.73373	0.71077	0.88954	0.46312	0.6532		EXOC3L1	-0.282577
RPL22	4	-0.1063	-0.99921	0.37838	0.73191	0.3177	0.56249			RPL22	4	-0.36487	-2.2693	0.006854	0.044771	0.02325	0.10023		RPE	-0.2825
RPL23A	4	-1.2111	-3.9746	0	0	7.0485e-05	0.0021799			RPL23A	4	-1.6078	-4.8579	0	0	1.1862e-06	3.7064e-05		H3F3C	-0.282361
MRPL23	4	-0.79651	-3.2112	0	0	0.0013217	0.016619			MRPL23	4	-1.0451	-3.5214	0	0	0.00042933	0.0046519		CCR5	-0.28223
RPL24	4	-1.2118	-4.2083	0	0	2.5724e-05	0.0010483			RPL24	4	-1.724	-5.2128	0	0	1.8604e-07	8.1553e-06		PIWIL1	-0.28217
RPL26	4	-0.63384	-2.7048	0	0	0.0068348	0.055353			RPL26	4	-1.4455	-5.17	0	0	2.3406e-07	9.7676e-06		KLHL36	-0.282163
RPL27	4	-1.4599	-5.5012	0	0	3.7723e-08	9.4867e-06			RPL27	4	-2.1952	-7.451	0	0	9.2659e-14	5.7129e-11		COA5	-0.28215
RPL30	4	-0.56328	-1.9706	0.00020928	0.0024631	0.048768	0.19549			RPL30	4	-0.86848	-2.6591	0	0	0.0078359	0.045926		FAM32A	-0.28206
RPL27A	4	-1.3947	-4.4515	0	0	8.5289e-06	0.00046978			RPL27A	4	-1.6869	-4.7388	0	0	2.1496e-06	5.7948e-05		BRIX1	-0.28184
RPL28	4	-1.2145	-4.675	0	0	2.939e-06	0.00022203			RPL28	4	-1.8417	-5.9043	0	0	3.5404e-09	3.3666e-07		KPTN	-0.28175
RPL29	4	-0.28232	-1.9809	0.039397	0.20928	0.047608	0.19308			RPL29	4	-0.38793	-2.2768	0.0049181	0.03368	0.022799	0.099081		FAM49B	-0.281735
BCL2L1	4	-0.18977	-2.0672	0.14273	0.46938	0.038714	0.1722			BCL2L1	4	0.080745	0.74955	0.29148	0.61361	0.45353	0.64676		IKBKAP	-0.28157
RPL31	4	-1.1409	-3.9985	0	0	6.374e-05	0.0020093			RPL31	4	-1.7437	-5.971	0	0	2.3582e-09	2.3598e-07		RAD52	-0.2815
RPL32	4	-0.79839	-3.266	0	0	0.0010909	0.014561			RPL32	4	-1.145	-4.0056	0	0	6.1871e-05	0.00093113		WFDC2	-0.281426
RPL34	4	-1.1177	-4.6784	0	0	2.8914e-06	0.0002193			RPL34	4	-1.5621	-5.2482	0	0	1.5361e-07	6.8758e-06		CCBL1	-0.281275
RPL35A	4	-1.1205	-4.6523	0	0	3.283e-06	0.00024041			RPL35A	4	-1.3011	-4.9888	0	0	6.0755e-07	2.1267e-05		SYNJ1	-0.281272
RPL36AL	4	-0.60202	-3.8502	0.00010464	0.0013468	0.00011803	0.0030902			RPL36AL	4	-0.98748	-4.5743	0	0	4.7784e-06	0.00011111		KMT2D	-0.28123
RPL37	4	-1.4776	-4.8067	0	0	1.5345e-06	0.00013769			RPL37	4	-1.8525	-5.5119	0	0	3.5494e-08	2.1787e-06		RNLS	-0.280926
RPL37A	4	-0.2745	-1.1368	0.044158	0.22658	0.25564	0.50067			RPL37A	4	-0.99534	-4.0399	0	0	5.3484e-05	0.0008211		HECTD2	-0.280869
RPL38	4	-0.70443	-2.751	0	0	0.0059416	0.050005			RPL38	4	-1.4947	-4.8564	0	0	1.1951e-06	3.7263e-05		HSF2	-0.2807
RPL39	4	-0.69698	-4.3557	0	0	1.3266e-05	0.00062607			RPL39	4	-0.99918	-4.4557	0	0	8.3614e-06	0.00017681		RRP36	-0.280598
RPL41	4	-0.27235	-1.6016	0.04578	0.23197	0.10924	0.31223			RPL41	4	-0.64011	-2.9536	0	0	0.0031404	0.022909		TBCB	-0.28051
BCL2L2	4	-0.021594	-0.31353	0.81845	0.95285	0.75388	0.87835			BCL2L2	4	0.10602	1.7933	0.17402	0.46987	0.07293	0.20869		ZNF607	-0.2805
RPL36A	4	0.0039989	0.060371	0.97646	0.99568	0.95186	0.9768			RPL36A	4	-0.010417	-0.15099	0.99252	0.99784	0.87998	0.93559		MAGI1	-0.280061
RPLP0	4	-1.2775	-5.4758	0	0	4.3547e-08	1.0809e-05			RPLP0	4	-1.9208	-6.777	0	0	1.2272e-11	3.9092e-09		POC1B	-0.280027
RPLP1	4	-0.65673	-3.1497	0	0	0.0016341	0.019387			RPLP1	4	-0.97377	-3.4457	0	0	0.00056952	0.0058365		OR1D5	-0.28001
RPLP2	4	-1.5372	-4.5417	0	0	5.579e-06	0.00035192			RPLP2	4	-1.6505	-4.6348	0	0	3.5737e-06	8.7664e-05		MRPL40	-0.27998
MRPL12	4	-1.0251	-3.8485	0	0	0.00011882	0.0031026			MRPL12	4	-1.5368	-5.6439	0	0	1.6627e-08	1.2129e-06		NDUFA11	-0.2798
MRPS12	4	-1.1994	-4.7691	0	0	1.8509e-06	0.00015625			MRPS12	4	-1.7236	-6.2726	0	0	3.5513e-10	5.3028e-08		PDCD7	-0.27962
RPN1	4	-1.3346	-3.1909	0	0	0.0014182	0.017502			RPN1	4	-1.9871	-4.8265	0	0	1.3898e-06	4.1571e-05		HIVEP3	-0.279547
RPN2	4	-0.7947	-3.6555	0	0	0.00025668	0.0051806			RPN2	4	-1.1078	-4.8245	0	0	1.4037e-06	4.1724e-05		ORC2	-0.27941
RPS2	4	-0.7113	-2.8688	0	0	0.0041202	0.038044			RPS2	4	-1.1328	-3.4513	0	0	0.00055795	0.0057551		SESN1	-0.279375
RPS3	4	-0.81557	-3.0542	0	0	0.0022564	0.024672			RPS3	4	-1.2	-3.7055	0	0	0.00021098	0.0025458		GRASP	-0.279266
BCL3	4	0.11117	1.3206	0.38612	0.7367	0.18664	0.4213			BCL3	4	0.04381	0.85816	0.53341	0.79723	0.3908	0.59375		PTPRQ	-0.279244
RPS3A	4	-0.96243	-3.7351	0	0	0.00018766	0.0042206			RPS3A	4	-1.6067	-5.2282	0	0	1.7114e-07	7.5717e-06		GOLGA6C	-0.27922
RPS4X	4	-1.4384	-4.1277	0	0	3.6647e-05	0.0013496			RPS4X	4	-1.8285	-4.9749	0	0	6.5297e-07	2.2609e-05		LYRM2	-0.27918
ACP5	4	0.089604	0.77691	0.49961	0.81845	0.43721	0.66612			ACP5	4	-0.013766	-0.35378	0.97954	0.99384	0.7235	0.84118		DNAJC30	-0.278949
RPS4Y1	4	0.14288	1.6511	0.25506	0.61925	0.098716	0.29496			RPS4Y1	4	0.1821	2.0355	0.021818	0.11661	0.0418	0.14716		C1QBP	-0.2789
RPS5	4	-0.90509	-2.9517	0	0	0.0031608	0.031596			RPS5	4	-1.1394	-3.8531	0	0	0.00011665	0.0015516		DPH5	-0.27888
RPS6	4	-1.3887	-5.648	0	0	1.6228e-08	5.0829e-06			RPS6	4	-1.912	-6.212	0	0	5.231e-10	7.1928e-08		BAZ1B	-0.27888
RPS6KA1	4	0.17896	0.77702	0.14613	0.47395	0.43715	0.66612			RPS6KA1	4	0.010156	0.12153	0.81332	0.93381	0.90327	0.94812		PODN	-0.278715
RPS6KA2	4	0.25651	1.7207	0.035578	0.19379	0.085304	0.27128			RPS6KA2	4	0.072987	1.3784	0.3337	0.64893	0.16807	0.35117		NKX2-1	-0.278607
RPS6KA3	4	0.2296	2.6203	0.060273	0.27646	0.008786	0.066309			RPS6KA3	4	-0.018029	-0.50702	0.94501	0.98201	0.61214	0.76839		HNRNPH3	-0.278552
RPS6KB1	4	-0.35878	-3.0274	0.012034	0.085248	0.0024669	0.026326			RPS6KB1	4	-0.45913	-3.7708	0.0016743	0.013051	0.00016269	0.0020377		SPTBN2	-0.278462
RPS6KB2	4	-0.20127	-2.5603	0.12321	0.4314	0.010458	0.07464			RPS6KB2	4	-0.15708	-2.7208	0.16732	0.45955	0.0065121	0.040124		BTF3L4	-0.27828
BCL6	4	-0.36637	-2.7422	0.010307	0.074791	0.0061027	0.050979			BCL6	4	-0.62469	-3.7146	0.00010464	0.0010005	0.00020349	0.002471		ACSL3	-0.278239
RPS7	4	-0.37065	-2.6141	0.0098886	0.072748	0.0089453	0.066995			RPS7	4	-0.90945	-4.1597	0	0	3.1866e-05	0.00053567		EMCN	-0.278205
RPS8	4	-2.9446	-9.3519	0	0	8.6061e-21	1.6449e-16			RPS8	4	-2.4353	-6.8637	0	0	6.711e-12	2.2905e-09		SLU7	-0.27819
RPS9	4	-1.9554	-5.6488	0	0	1.6161e-08	5.0829e-06			RPS9	4	-2.0907	-5.4188	0	0	5.9999e-08	3.2605e-06		ZNF775	-0.278036
RPS10	4	-1.1724	-4.2392	0	0	2.2432e-05	0.00095277			RPS10	4	-1.5602	-4.5054	0	0	6.6233e-06	0.00014618		ZNF8	-0.277819
RPS11	4	-1.341	-4.647	0	0	3.3683e-06	0.00024202			RPS11	4	-2.0744	-6.6241	0	0	3.4942e-11	8.4537e-09		MRPL16	-0.27763
RPS12	4	-0.61709	-2.7192	5.232e-05	0.00069493	0.006544	0.053584			RPS12	4	-0.98179	-3.5238	0	0	0.00042542	0.00462		TSPAN14	-0.277492
RPS13	4	-1.1837	-3.6674	0	0	0.00024502	0.0050194			RPS13	4	-2.0865	-5.201	0	0	1.9822e-07	8.5139e-06		ANKRD62	-0.277476
RPS14	4	-0.89259	-3.2412	0	0	0.0011901	0.015431			RPS14	4	-1.621	-4.2721	0	0	1.9361e-05	0.00034976		ACAD9	-0.27737
RPS15	4	-0.46738	-2.1818	0.0017789	0.016958	0.029121	0.14544			RPS15	4	-1.0957	-4.3038	0	0	1.6788e-05	0.00031396		ZNF543	-0.2773
RPS15A	4	-1.0416	-4.1506	0	0	3.3154e-05	0.0012656			RPS15A	4	-1.4938	-5.598	0	0	2.1682e-08	1.496e-06		RALGPS2	-0.277162
BCL7A	4	0.0015416	0.02564	0.96202	0.99148	0.97954	0.99085			BCL7A	4	-0.1897	-2.2719	0.10291	0.34857	0.023094	0.099863		SNRNP48	-0.27704
RPS16	4	-1.2663	-4.7072	0	0	2.5119e-06	0.00019839			RPS16	4	-1.8846	-5.8989	0	0	3.6583e-09	3.4299e-07		PAXBP1	-0.27697
RPS17	4	-1.0438	-5.1511	0	0	2.5902e-07	3.8081e-05			RPS17	4	-1.4133	-6.1395	0	0	8.2802e-10	1.0278e-07		ZNF792	-0.276806
RPS18	4	-1.1794	-5.0192	0	0	5.1879e-07	6.1869e-05			RPS18	4	-1.7968	-6.0644	0	0	1.3246e-09	1.507e-07		MYL6	-0.27673
RPS19	4	-1.5281	-5.1549	0	0	2.5382e-07	3.7607e-05			RPS19	4	-2.0369	-6.6329	0	0	3.2912e-11	8.1694e-09		SH3BGRL2	-0.27663
RPS20	4	-1.6606	-5.6389	0	0	1.7116e-08	5.0829e-06			RPS20	4	-1.9758	-6.663	0	0	2.6828e-11	6.995e-09		TGFA	-0.27662
RPS21	4	-0.30665	-1.8276	0.02705	0.15844	0.067604	0.23643			RPS21	4	-0.42636	-2.8161	0.002773	0.020479	0.0048613	0.032073		TAF13	-0.27658
RPS23	4	-0.88916	-3.6412	0	0	0.00027141	0.0053923			RPS23	4	-1.405	-4.3981	0	0	1.0921e-05	0.00022113		DUX4	-0.276
RPS24	4	-0.82552	-2.6315	0	0	0.0085006	0.06502			RPS24	4	-1.6936	-5.9492	0	0	2.6947e-09	2.6548e-07		PLA2G2C	-0.275993
RPS25	4	-0.88496	-3.423	0	0	0.00061924	0.0096775			RPS25	4	-1.4262	-4.6091	0	0	4.0443e-06	9.6865e-05		HNRNPA1	-0.27578
RPS26	4	-1.4833	-4.0949	0	0	4.2235e-05	0.0015142			RPS26	4	-1.8882	-4.6195	0	0	3.8469e-06	9.3147e-05		PSMD4	-0.27566
BCL9	4	0.052544	0.35882	0.71234	0.91727	0.71973	0.85987			BCL9	4	-0.033868	-0.44841	0.80982	0.9328	0.65386	0.7961		EIF1	-0.27563
RPS27	4	-1.4401	-4.4401	0	0	8.9926e-06	0.00048437			RPS27	4	-1.7738	-5.2027	0	0	1.9638e-07	8.4729e-06		TUBGCP5	-0.27548
RPS27A	4	-1.0984	-3.946	0	0	7.9462e-05	0.0023768			RPS27A	4	-1.4243	-4.4362	0	0	9.1554e-06	0.00019041		PTPN23	-0.27544
RPS28	4	-0.76731	-3.8847	0	0	0.00010245	0.0028095			RPS28	4	-1.2357	-5.2101	0	0	1.8878e-07	8.2378e-06		UNC5B	-0.27517
RPS29	4	-0.72451	-2.822	0	0	0.004772	0.042442			RPS29	4	-0.90746	-3.5896	0	0	0.00033123	0.0037461		SYNCRIP	-0.275154
RRAD	4	0.11036	0.9167	0.39083	0.73984	0.3593	0.5995			RRAD	4	-0.045124	-0.65641	0.71988	0.89301	0.51156	0.69157		PTPMT1	-0.2751
RRAS	4	-0.081192	-0.7115	0.487	0.80945	0.47677	0.6954			RRAS	4	-0.25598	-3.0143	0.03788	0.1768	0.0025759	0.019685		SNRNP70	-0.27503
RRBP1	4	-0.1453	-2.6041	0.24491	0.60966	0.0092126	0.06846			RRBP1	4	-0.16298	-2.4686	0.15272	0.43829	0.013564	0.068985		VPS51	-0.27499
RREB1	4	-0.39206	-2.1716	0.0069063	0.054254	0.029886	0.14732			RREB1	4	-0.33822	-1.8177	0.011144	0.068225	0.069107	0.20126		SMG7	-0.27489
RRM1	4	-0.92859	-4.4765	0	0	7.5893e-06	0.00043823			RRM1	4	-1.5221	-5.956	0	0	2.5855e-09	2.5605e-07		UBE2Q2	-0.27474
RRM2	4	-1.0084	-3.7367	0	0	0.00018644	0.0042022			RRM2	4	-0.71091	-2.6364	0	0	0.0083783	0.048393		ARL15	-0.274594
TNFRSF17	4	-0.023042	-0.32064	0.80976	0.95024	0.74848	0.87551			TNFRSF17	4	-0.0046888	-0.15938	0.94041	0.9802	0.87337	0.93182		DCTN3	-0.2742
RTKN	4	0.079295	0.73403	0.55695	0.84699	0.46293	0.68546			RTKN	4	0.076651	1.3719	0.31267	0.63151	0.1701	0.3539		MRPL42	-0.27413
RSC1A1	4	-0.013225	-0.20709	0.87093	0.96858	0.83594	0.92269			RSC1A1	4	0.080523	1.4841	0.29289	0.61503	0.13779	0.31093		WDR77	-0.2739
CLIP1	4	-0.084563	-1.2662	0.4713	0.79901	0.20544	0.44458			CLIP1	4	0.041362	0.95871	0.55271	0.8087	0.33771	0.54473		POLG2	-0.2737
RSU1	4	-0.43904	-2.6894	0.0032439	0.028878	0.007158	0.057235			RSU1	4	-0.24191	-2.9585	0.048187	0.21027	0.0030913	0.022632		PRSS57	-0.27363
RTN1	4	-0.018933	-0.15725	0.83514	0.9583	0.87505	0.94314			RTN1	4	0.088307	1.9215	0.25187	0.56856	0.054667	0.17458		GOLT1B	-0.27358
RTN2	4	-0.084176	-1.0876	0.47261	0.79966	0.27676	0.52238			RTN2	4	-0.01357	-0.33725	0.98143	0.99391	0.73593	0.84923		ZBTB11	-0.27358
RXRA	4	0.016411	0.12925	0.94491	0.98927	0.89716	0.95428			RXRA	4	-0.17452	-1.5117	0.12855	0.39706	0.13061	0.30079		PIK3R4	-0.2735
RXRB	4	0.065565	0.70035	0.63391	0.88455	0.48371	0.70092			RXRB	4	0.009248	0.1242	0.82148	0.93765	0.90116	0.94721		LRRC31	-0.2735
RXRG	4	0.0063278	0.053273	0.98995	0.99805	0.95751	0.97963			RXRG	4	0.11434	1.8793	0.14477	0.42426	0.060207	0.18503		NDUFS8	-0.27307
HCN2	4	-0.075532	-1.4753	0.51326	0.82485	0.14013	0.35998			HCN2	4	-0.20656	-2.2121	0.079579	0.29568	0.026957	0.11058		MON2	-0.27273
RYK	4	0.060556	0.75247	0.66389	0.89675	0.45177	0.67704			RYK	4	-0.034814	-0.49243	0.80134	0.9292	0.62242	0.77465		GAL3ST3	-0.27263
RYR1	4	-0.035989	-0.22335	0.73296	0.92591	0.82327	0.91599			RYR1	4	-0.15589	-2.5125	0.17093	0.46509	0.011989	0.063422		YARS	-0.2725
RYR2	4	0.18132	1.3345	0.14153	0.46777	0.18205	0.4152			RYR2	4	-0.017152	-0.29386	0.95139	0.98372	0.76886	0.8713		POGK	-0.272243
RYR3	4	-0.0066714	-0.081997	0.9098	0.97845	0.93465	0.96968			RYR3	4	0.11341	1.7903	0.14739	0.42857	0.07341	0.20947		ELP4	-0.27217
S100A1	4	0.26678	2.0368	0.029038	0.16772	0.041669	0.1799			S100A1	4	-0.069469	-0.5271	0.54366	0.80346	0.59812	0.75793		GOLGA8N	-0.27211
SORT1	4	0.12323	1.4015	0.33161	0.69381	0.16107	0.38958			SORT1	4	-0.11957	-1.5182	0.2864	0.60829	0.12898	0.29862		OGDH	-0.27209
S100A2	4	-0.089877	-1.6789	0.44577	0.77896	0.093174	0.2856			S100A2	4	-0.18093	-2.3018	0.11704	0.37565	0.021349	0.094869		GTF2E1	-0.27204
S100A3	4	-0.058694	-1.0172	0.60179	0.87043	0.30905	0.55386			S100A3	4	-0.10364	-1.6916	0.3518	0.66387	0.090715	0.23849		VPS33A	-0.27203
S100A4	4	0.009585	0.13336	0.98781	0.99741	0.89391	0.95305			S100A4	4	0.10551	1.71	0.17627	0.47271	0.087257	0.23279		DCLRE1A	-0.27194
S100A5	4	-0.036301	-0.30605	0.73092	0.92517	0.75957	0.88127			S100A5	4	-0.14716	-1.9571	0.19395	0.49698	0.050332	0.16515		PITRM1	-0.27168
OPN1SW	4	0.050384	0.61239	0.7261	0.92324	0.54028	0.74488			OPN1SW	4	-0.033126	-0.77314	0.81552	0.93498	0.43944	0.63463		NDOR1	-0.27157
S100A6	4	-0.096908	-1.9656	0.41621	0.75827	0.049342	0.19676			S100A6	4	-0.031345	-0.56189	0.83163	0.94251	0.57419	0.74047		SGK2	-0.271382
S100A7	4	0.11439	0.88436	0.37132	0.72835	0.3765	0.61515			S100A7	4	0.10181	1.385	0.19081	0.4931	0.16606	0.34901		MGAT4D	-0.271235
S100A8	4	-0.14445	-0.83577	0.24737	0.61204	0.40329	0.63787			S100A8	4	-0.062948	-0.7288	0.58824	0.82827	0.46613	0.65619		DNAJA3	-0.27119
S100A9	4	-0.0096384	-0.11682	0.89327	0.97521	0.907	0.95824			S100A9	4	-0.13915	-1.8127	0.21671	0.5271	0.069881	0.20246		NFE4	-0.271137
S100A10	4	0.10992	0.67598	0.3923	0.74001	0.49905	0.71385			S100A10	4	-0.051868	-0.61129	0.66824	0.86796	0.541	0.71603		PEX1	-0.271062
S100A11	4	-0.10347	-0.84015	0.38843	0.73856	0.40082	0.63562			S100A11	4	-0.037654	-0.48986	0.77874	0.92041	0.62423	0.77606		OTOP2	-0.271059
S100A12	4	-0.20702	-2.3846	0.11348	0.40986	0.017098	0.10319			S100A12	4	-0.030688	-0.4497	0.83828	0.94476	0.65293	0.79558		AARS2	-0.271
S100A13	4	-0.023599	-0.22506	0.80662	0.95024	0.82193	0.915			S100A13	4	-0.048456	-0.48375	0.69508	0.88229	0.62856	0.77923		DCLRE1B	-0.27099
S100B	4	-0.031519	-0.3804	0.75828	0.93456	0.70365	0.85118			S100B	4	-0.087695	-1.1188	0.43431	0.73191	0.26321	0.46678		CNOT1	-0.2707
S100P	4	0.036414	0.58172	0.81505	0.95144	0.56075	0.76098			S100P	4	0.13958	2.0152	0.07869	0.29318	0.043882	0.15139		SFXN2	-0.27063
BCR	4	-0.18786	-1.4803	0.14597	0.47385	0.1388	0.3581			BCR	4	-0.1443	-2.2126	0.20122	0.50679	0.026928	0.11054		OR1Q1	-0.270532
SAA1	4	-0.1033	-1.3077	0.38911	0.7389	0.19098	0.42657			SAA1	4	-0.064083	-0.63496	0.58133	0.82518	0.52545	0.70298		GRHL3	-0.27053
SAA2	4	0.028404	0.23378	0.86836	0.96809	0.81516	0.9117			SAA2	4	-0.11444	-1.7055	0.30482	0.62343	0.088095	0.23399		MIS18A	-0.2703
SAA4	4	0.020744	0.64633	0.91922	0.98178	0.51806	0.72893			SAA4	4	0.067363	1.3314	0.36718	0.67709	0.18305	0.37074		IFIT5	-0.270295
VPS52	4	-0.68791	-3.7886	0	0	0.00015151	0.003643			VPS52	4	-0.92434	-3.9921	0	0	6.5502e-05	0.0009758		REV3L	-0.27024
SAFB	4	-0.56571	-3.8894	0.00020928	0.0024631	0.0001005	0.0027718			SAFB	4	-0.56393	-3.7224	0.00031392	0.0028156	0.00019731	0.0024067		LRRFIP2	-0.270131
SAG	4	-0.043566	-0.3843	0.68655	0.90667	0.70075	0.85003			SAG	4	-0.050876	-0.85988	0.67676	0.87197	0.38985	0.59282		TOMM40	-0.27008
ACSM3	4	0.039739	0.49878	0.79234	0.94574	0.61793	0.79918			ACSM3	4	-0.11275	-1.5448	0.31267	0.63151	0.1224	0.28908		NBPF14	-0.26995
SALL2	4	0.09191	0.71918	0.48574	0.80878	0.47203	0.69194			SALL2	4	-0.0117	-0.17472	0.99634	0.99921	0.8613	0.92478		CD8B	-0.26991
SALL1	4	0.088223	0.82743	0.50709	0.82254	0.40799	0.64169			SALL1	4	0.033699	0.45603	0.61476	0.84345	0.64837	0.79244		UBC	-0.269858
MAPK12	4	0.15222	1.4824	0.22383	0.58788	0.13824	0.35744			MAPK12	4	-0.098855	-1.5525	0.37597	0.6858	0.12055	0.28611		NPR3	-0.269722
BCS1L	4	-0.9308	-3.0951	0	0	0.0019676	0.022385			BCS1L	4	-0.98408	-3.611	0	0	0.00030506	0.0035082		PLIN2	-0.269548
SARS	4	-0.80129	-2.6549	0	0	0.0079326	0.061859			SARS	4	-1.1164	-3.5646	0	0	0.00036441	0.0040377		SRPR	-0.26949
TSPAN31	4	-0.30465	-3.1578	0.027834	0.16185	0.0015894	0.019034			TSPAN31	4	-0.21737	-2.1816	0.068226	0.26694	0.029142	0.11645		TNFAIP8	-0.26938
SAT1	4	-0.039642	-0.49997	0.71114	0.91689	0.61709	0.79871			SAT1	4	0.07277	0.86614	0.33464	0.64928	0.38641	0.5898		SYT17	-0.26901
SATB1	4	-0.013577	-0.18882	0.86868	0.9681	0.85023	0.92962			SATB1	4	-0.30206	-2.8882	0.018835	0.10435	0.003874	0.02674		EXOSC2	-0.269
SBF1	4	-0.10273	-1.1257	0.3912	0.73984	0.26027	0.50514			SBF1	4	-0.15927	-2.0306	0.16183	0.45193	0.042298	0.14813		DYNC1I1	-0.26886
MSMO1	4	0.0019508	0.016775	0.96463	0.99241	0.98662	0.99386			MSMO1	4	-0.057939	-0.54612	0.62486	0.84901	0.58498	0.74833		WASF3	-0.268756
SC5D	4	-0.11946	-1.3519	0.32794	0.69069	0.17641	0.4087			SC5D	4	-0.34057	-2.8592	0.010778	0.066366	0.0042468	0.028752		OR4C12	-0.268747
ATXN1	4	-0.10189	-0.96037	0.39434	0.74117	0.33687	0.58021			ATXN1	4	-0.046049	-0.6399	0.71334	0.89078	0.52224	0.70002		TIMM23	-0.26874
ATXN2	4	-0.098556	-1.4715	0.40789	0.75171	0.14114	0.36152			ATXN2	4	-0.1771	-1.8815	0.12384	0.38803	0.059909	0.18454		KIAA0368	-0.26864
ATXN7	4	-0.37774	-2.9103	0.0086329	0.064681	0.0036103	0.034606			ATXN7	4	0.2474	1.7576	0.0017266	0.013355	0.078822	0.21867		UBE2V1	-0.26843
BDH1	4	-0.17338	-1.1878	0.17412	0.5203	0.2349	0.47854			BDH1	4	-0.22074	-1.6058	0.065453	0.26003	0.10832	0.26707		IGFBPL1	-0.26837
SERPINB3	4	-0.01859	-0.16728	0.83755	0.95914	0.86715	0.93913			SERPINB3	4	0.14106	1.64	0.075341	0.28509	0.10101	0.25523		WIF1	-0.268226
SERPINB4	4	-0.044117	-0.42924	0.68315	0.90514	0.66775	0.83052			SERPINB4	4	0.0084216	0.098611	0.82902	0.94126	0.92145	0.9583		SIX3	-0.268192
SCD	4	-1.3482	-4.4538	0	0	8.4379e-06	0.00046978			SCD	4	-1.4659	-4.7177	0	0	2.3858e-06	6.351e-05		PC	-0.26778
CLEC11A	4	0.22564	1.8649	0.064773	0.28797	0.062195	0.22471			CLEC11A	4	0.023058	0.3966	0.70371	0.8864	0.69166	0.81967		PABPN1L	-0.267761
SCML1	4	0.10501	1.1328	0.41689	0.75871	0.25729	0.50207			SCML1	4	0.082373	1.6893	0.28394	0.60522	0.091155	0.23912		OR4F17	-0.26771
SCN1A	4	0.15552	1.7231	0.21373	0.57539	0.084862	0.27046			SCN1A	4	0.26773	2.3689	0.00083713	0.0070578	0.017843	0.083363		WDR46	-0.26758
SCN1B	4	-0.024314	-0.36566	0.80218	0.94908	0.71462	0.85752			SCN1B	4	0.1334	2.2254	0.092555	0.32572	0.026051	0.10822		EXOC5	-0.26752
SCN2A	4	-0.065593	-1.0996	0.56459	0.85096	0.27153	0.5169			SCN2A	4	0.028435	0.45942	0.6583	0.86623	0.64594	0.79143		CNOT10	-0.267345
SCN2B	4	0.0031557	0.040224	0.97096	0.99379	0.96791	0.98529			SCN2B	4	0.0017434	0.027838	0.88453	0.96106	0.97779	0.98818		PKHD1	-0.267153
SCN3A	4	0.23851	1.837	0.050855	0.2491	0.066207	0.23382			SCN3A	4	0.079893	0.94042	0.2964	0.6166	0.347	0.55241		PLTP	-0.267107
BDKRB1	4	-0.15972	-1.9262	0.2063	0.56612	0.054082	0.20716			BDKRB1	4	-0.021416	-0.26283	0.91644	0.97155	0.79268	0.88478		NR1H4	-0.267093
SCN4A	4	-0.069503	-0.96669	0.54356	0.83965	0.3337	0.57724			SCN4A	4	-0.15525	-1.3387	0.17245	0.46752	0.18068	0.36745		KRT5	-0.267006
SCN4B	4	-0.039688	-0.61943	0.71093	0.91675	0.53563	0.74206			SCN4B	4	-0.10466	-1.1524	0.34725	0.65974	0.24915	0.45001		SMARCB1	-0.2669
ACPP	4	0.063296	0.7739	0.64794	0.8905	0.43899	0.66718			ACPP	4	0.094493	1.8489	0.22304	0.53495	0.064476	0.19264		TTF2	-0.26672
SCN5A	4	0.15445	1.2654	0.21755	0.58048	0.20575	0.44484			SCN5A	4	0.134	1.3678	0.090671	0.3211	0.17138	0.35551		VEPH1	-0.266699
SCN7A	4	0.077638	1.0032	0.56574	0.85216	0.31574	0.56054			SCN7A	4	-0.083657	-1.3077	0.45791	0.74891	0.19099	0.38084		ITIH5	-0.266662
SCN8A	4	0.18905	1.287	0.12342	0.43181	0.19811	0.43558			SCN8A	4	-0.036349	-0.35941	0.78957	0.92393	0.71929	0.83826		TDRD5	-0.266521
SCN9A	4	0.025875	0.42274	0.88646	0.97346	0.67249	0.83346			SCN9A	4	0.044508	0.71162	0.52786	0.7936	0.4767	0.66495		GPR3	-0.26639
SCNN1A	4	-0.11003	-1.2408	0.3641	0.72279	0.21468	0.45501			SCNN1A	4	-0.062232	-1.3073	0.59378	0.83143	0.19111	0.381		SLC5A6	-0.266075
SCNN1B	4	-0.063097	-0.62857	0.57893	0.85942	0.52963	0.73814			SCNN1B	4	-0.013315	-0.16526	0.98341	0.99455	0.86874	0.92906		MALRD1	-0.266048
SCNN1D	4	-0.084954	-1.1375	0.46926	0.7976	0.25534	0.50039			SCNN1D	4	-0.10913	-1.5387	0.32815	0.64513	0.12388	0.29143		ZBTB46	-0.26585
BDKRB2	4	0.14726	1.6441	0.24141	0.60723	0.10016	0.2967			BDKRB2	4	0.03638	0.90094	0.59263	0.83079	0.36762	0.57143		MRPS36	-0.265792
SCNN1G	4	-0.0055373	-0.084127	0.91718	0.98147	0.93296	0.96921			SCNN1G	4	-0.069358	-0.88939	0.54424	0.80355	0.37379	0.57732		SH2D7	-0.265641
SCO1	4	-0.76953	-3.8668	0	0	0.00011026	0.0029515			SCO1	4	-1.0807	-3.8891	0	0	0.00010063	0.0013758		NUP93	-0.26557
SCP2	4	0.13142	1.7382	0.29823	0.66102	0.082184	0.26516			SCP2	4	0.042198	0.58837	0.54706	0.80599	0.55629	0.7268		TEX261	-0.265566
SCT	4	-0.018738	-0.14274	0.83645	0.95868	0.8865	0.94906			SCT	4	-0.053527	-0.84865	0.65694	0.86563	0.39607	0.59868		MED24	-0.26556
SCTR	4	-0.044048	-0.56898	0.68346	0.90514	0.56937	0.76766			SCTR	4	-0.082763	-1.1211	0.46319	0.75236	0.26223	0.46571		TUBGCP6	-0.26548
SRL	4	0.14162	1.1794	0.2594	0.62483	0.23822	0.48161			SRL	4	-0.14398	-1.7673	0.20185	0.5073	0.077185	0.21574		GADD45GIP1	-0.2652
CCL2	4	0.075363	1.5972	0.57866	0.85933	0.11022	0.31394			CCL2	4	0.13352	2.0341	0.092189	0.32491	0.041943	0.14745		CDKN1A	-0.265161
CCL3	4	0.0018415	0.020392	0.96411	0.99241	0.98373	0.9926			CCL3	4	-0.086421	-0.92254	0.44169	0.73721	0.35625	0.56103		IL5	-0.26489
CCL4	4	-0.016876	-0.26289	0.84958	0.96311	0.79263	0.89882			CCL4	4	-0.21646	-2.0023	0.069272	0.26998	0.045258	0.15458		PUS7L	-0.264874
CFB	4	-0.18576	-1.5514	0.14932	0.47951	0.1208	0.33216			CFB	4	-0.20422	-2.5055	0.082405	0.30209	0.012227	0.064205		INHA	-0.26486
CCL5	4	0.086692	0.74641	0.51494	0.82602	0.45542	0.67982			CCL5	4	-0.16338	-1.8738	0.15162	0.43616	0.060963	0.18637		VWA9	-0.26481
CCL7	4	-0.27996	-3.0772	0.040915	0.21519	0.0020893	0.023421			CCL7	4	0.10083	1.2325	0.19552	0.49867	0.21776	0.41439		PSENEN	-0.26475
CCL8	4	0.17345	1.3076	0.16068	0.49757	0.19101	0.4266			CCL8	4	0.14605	1.408	0.064825	0.25893	0.15913	0.33966		SNX17	-0.26473
CCL11	4	0.033746	0.41196	0.83289	0.95748	0.68037	0.83907			CCL11	4	-0.028085	-0.44363	0.85894	0.95287	0.65731	0.79795		DNAI1	-0.264664
CCL13	4	0.037492	0.4201	0.80788	0.95024	0.67441	0.83501			CCL13	4	0.018981	0.5054	0.73944	0.90343	0.61328	0.76908		CKS1B	-0.26462
CCL14	4	0.11599	1.3279	0.36462	0.72285	0.18421	0.41783			CCL14	4	0.13434	1.9672	0.090148	0.32026	0.049161	0.16311		LRP1B	-0.264524
CCL15	4	0.028431	0.23013	0.86794	0.96802	0.81799	0.91286			CCL15	4	0.097029	1.1501	0.21247	0.52292	0.2501	0.45108		ANKLE2	-0.2645
SERPINA3	4	-0.017129	-0.14598	0.84759	0.9628	0.88394	0.9479			SERPINA3	4	-0.039685	-0.61532	0.76215	0.91352	0.53834	0.71409		SNRPC	-0.26439
CCL16	4	0.0005724	0.010786	0.95715	0.99147	0.99139	0.99577			CCL16	4	0.015935	0.3259	0.76461	0.91423	0.7445	0.85504		GLP2R	-0.264384
CCL17	4	-0.071511	-0.75653	0.53383	0.83487	0.44933	0.675			CCL17	4	0.18869	2.0658	0.017841	0.099388	0.038846	0.14046		TCN1	-0.264326
CCL18	4	0.17338	2.3499	0.16083	0.49757	0.018777	0.11029			CCL18	4	0.075274	1.4285	0.32031	0.63904	0.15316	0.33179		DSC1	-0.264326
BFSP1	4	0.28638	2.0819	0.019359	0.12337	0.037354	0.16894			BFSP1	4	0.03861	0.13195	0.57537	0.82147	0.89502	0.9447		NEXN	-0.264149
CCL19	4	-0.27546	-1.9833	0.043374	0.22387	0.047329	0.19257			CCL19	4	-0.074243	-0.76885	0.51258	0.78401	0.44198	0.6368		GDPGP1	-0.264062
CCL20	4	0.019466	0.33586	0.92591	0.98427	0.73698	0.86929			CCL20	4	0.11459	2.1173	0.14388	0.42262	0.034232	0.12936		ANKRD45	-0.263967
CCL21	4	-0.026748	-0.26534	0.78742	0.944	0.79075	0.89801			CCL21	4	0.019149	0.29474	0.73808	0.90278	0.7682	0.87085		QSER1	-0.26368
CCL22	4	0.0034394	0.037786	0.9729	0.99449	0.96986	0.98627			CCL22	4	0.011468	0.29325	0.80286	0.93006	0.76933	0.87147		TIMM13	-0.2636
CCL23	4	-0.058795	-1.1388	0.60158	0.87043	0.25479	0.49977			CCL23	4	-0.045952	-0.84087	0.71396	0.89082	0.40042	0.60253		SAC3D1	-0.263378
CCL24	4	-0.04327	-0.84652	0.68859	0.90748	0.39726	0.63253			CCL24	4	-0.066509	-0.97387	0.56428	0.81624	0.33012	0.53722		HIGD1C	-0.263369
CCL25	4	-0.17429	-2.2576	0.17219	0.51778	0.02397	0.12865			CCL25	4	-0.11247	-1.6376	0.31476	0.63444	0.1015	0.25599		SLC35A2	-0.263342
CXCL6	4	-0.075607	-0.78588	0.51311	0.82485	0.43194	0.66241			CXCL6	4	0.10577	0.94891	0.17512	0.47088	0.34266	0.54893		KCNK4	-0.263292
CXCL11	4	-0.11561	-1.5713	0.34317	0.70512	0.11611	0.32401			CXCL11	4	-0.026563	-0.47533	0.87176	0.95693	0.63455	0.78317		COLEC10	-0.26327
CXCL5	4	-0.012187	-0.21009	0.87673	0.96979	0.8336	0.92123			CXCL5	4	-0.035658	-1.2686	0.79522	0.92644	0.20459	0.39832		NCAPH	-0.263
BGLAP	4	-0.055152	-0.79653	0.62167	0.87969	0.42573	0.65706			BGLAP	4	-0.055129	-0.94843	0.64454	0.858	0.34291	0.54919		SFRP1	-0.262974
XCL1	4	-0.17593	-1.6963	0.16868	0.51134	0.089823	0.28006			XCL1	4	-0.16617	-1.9187	0.14592	0.42678	0.055026	0.17529		SRRD	-0.26285
CX3CL1	4	0.072971	0.33975	0.59049	0.86532	0.73404	0.86759			CX3CL1	4	0.097723	0.60882	0.20923	0.51787	0.54265	0.71733		FAM57A	-0.262844
SDC1	4	0.089773	1.9205	0.49835	0.81739	0.054791	0.20886			SDC1	4	0.018303	0.48216	0.74525	0.90595	0.62969	0.7801		KYNU	-0.26278
SDC2	4	-0.021648	-0.35604	0.81829	0.95285	0.72181	0.86063			SDC2	4	0.0070536	0.17325	0.84027	0.94516	0.86246	0.92571		SMG6	-0.26258
SDC4	4	-0.039056	-0.35568	0.71423	0.91771	0.72208	0.86074			SDC4	4	0.019654	0.23204	0.73353	0.90068	0.81651	0.89875		AXL	-0.262542
SDCBP	4	-0.25152	-1.7435	0.060744	0.27755	0.081239	0.26411			SDCBP	4	-0.11801	-1.0897	0.29289	0.61503	0.27586	0.48024		WSB1	-0.26253
CXCL12	4	-0.089479	-0.79006	0.44734	0.78032	0.42949	0.66004			CXCL12	4	0.15621	2.0095	0.049077	0.2126	0.044487	0.15276		GNB2	-0.262416
SDF2	4	-0.034811	-0.34998	0.74002	0.92827	0.72636	0.86289			SDF2	4	-0.070724	-0.77895	0.53649	0.79949	0.43601	0.63152		SLC25A26	-0.26232
SDHA	4	-0.61118	-2.8201	0.00010464	0.0013468	0.0048004	0.042597			SDHA	4	-0.97927	-4.2976	0	0	1.7269e-05	0.00032013		C14orf80	-0.2622
SDHB	4	-0.84441	-2.9741	0	0	0.0029385	0.030098			SDHB	4	-1.3561	-3.7837	0	0	0.00015451	0.0019544		ZASP	-0.26208
BGN	4	-0.047817	-0.58887	0.66143	0.89562	0.55595	0.75704			BGN	4	0.12426	1.4881	0.11327	0.36826	0.13672	0.3092		CYB5R4	-0.262047
SDHC	4	-0.86062	-3.0575	0	0	0.0022322	0.024463			SDHC	4	-1.4331	-4.6936	0	0	2.6839e-06	6.9438e-05		CLRN3	-0.261947
SDHD	4	-0.90509	-3.7701	0	0	0.00016317	0.0038126			SDHD	4	-1.4472	-4.8275	0	0	1.3829e-06	4.1428e-05		CTNNA1	-0.261535
SEC13	4	-0.84493	-3.2081	0	0	0.0013363	0.016738			SEC13	4	-1.3094	-4.8293	0	0	1.3705e-06	4.112e-05		CEP89	-0.26132
SEC14L1	4	-0.34281	-2.8863	0.016062	0.10667	0.0038975	0.036523			SEC14L1	4	-0.092941	-2.14	0.4069	0.71067	0.032358	0.12447		ZNF48	-0.26125
SECTM1	4	-0.022481	-0.23921	0.81254	0.95025	0.81094	0.90928			SECTM1	4	-0.056561	-0.90675	0.63412	0.85256	0.36454	0.56831		USB1	-0.26124
TRAPPC2	4	-0.45342	-2.1968	0.0023021	0.021195	0.028037	0.14184			TRAPPC2	4	-0.54566	-2.6499	0.00047088	0.0040816	0.0080519	0.046919		ENO1	-0.26112
SEL1L	4	-0.22337	-1.775	0.090305	0.36026	0.075906	0.25319			SEL1L	4	-0.1846	-2.1958	0.11108	0.36403	0.028108	0.1137		RNF32	-0.261109
SELE	4	-0.10405	-1.0547	0.38618	0.7367	0.29157	0.53615			SELE	4	-0.037472	-0.4767	0.78015	0.92073	0.63358	0.78242		C17orf53	-0.26097
SELL	4	0.025756	0.36123	0.88741	0.97371	0.71793	0.859			SELL	4	0.0093977	0.22329	0.82065	0.93709	0.82331	0.90312		ALG13	-0.2609
SELP	4	0.12129	0.95943	0.34003	0.70222	0.33734	0.58086			SELP	4	-0.065849	-0.75408	0.56883	0.8183	0.4508	0.64389		PCBP4	-0.260738
CEACAM1	4	0.091486	0.61462	0.4882	0.81021	0.5388	0.74436			CEACAM1	4	-0.021194	-0.44576	0.91848	0.97242	0.65577	0.79715		RIOK1	-0.26073
SELPLG	4	-0.016454	-0.26681	0.85204	0.96393	0.78962	0.89768			SELPLG	4	-0.015552	-0.17851	0.96468	0.98816	0.85832	0.92286		ISCA2	-0.2607
SEMA3F	4	0.077267	0.73504	0.56757	0.85264	0.46231	0.68519			SEMA3F	4	0.0081981	0.18251	0.83085	0.94215	0.85518	0.92132		OR9K2	-0.26069
SEMG1	4	0.052999	0.86788	0.70941	0.91622	0.38546	0.62308			SEMG1	4	-0.046069	-0.78454	0.71313	0.89078	0.43272	0.62857		BOC	-0.260617
SEMG2	4	0.11373	0.83449	0.37472	0.73029	0.40401	0.63843			SEMG2	4	-0.13435	-1.3288	0.23209	0.5455	0.18391	0.37181		ISY1-RAB43	-0.26054
SEPP1	4	-0.0015295	-0.016815	0.94412	0.98893	0.98658	0.99386			SEPP1	4	-0.032929	-0.33558	0.81777	0.93564	0.73719	0.84986		C4orf26	-0.260539
SEPW1	4	0.1108	0.72264	0.3879	0.73837	0.4699	0.69063			SEPW1	4	0.016808	0.14277	0.75865	0.91189	0.88647	0.93977		SMR3B	-0.260454
MAP2K4	4	-0.16421	-1.4051	0.19516	0.55088	0.16	0.38828			MAP2K4	4	0.030078	0.39464	0.64391	0.85763	0.69311	0.82048		NAPG	-0.260346
SET	4	-0.37516	-2.8599	0.0093654	0.069623	0.004238	0.038775			SET	4	-0.51006	-3.3731	0.00088945	0.0073529	0.00074332	0.0072301		OR6C6	-0.260342
SETMAR	4	-0.033791	-0.62175	0.74578	0.92944	0.5341	0.74148			SETMAR	4	-0.050781	-1.0825	0.6775	0.87199	0.27905	0.48419		IQCH	-0.260314
SFPQ	4	-1.6825	-5.0067	0	0	5.5362e-07	6.3743e-05			SFPQ	4	-1.9054	-4.8063	0	0	1.5375e-06	4.4795e-05		FCF1	-0.26024
BHMT	4	-0.11094	-1.9484	0.36049	0.71966	0.051361	0.20145			BHMT	4	-0.017456	-0.44833	0.9493	0.98332	0.65392	0.79612		KIAA1522	-0.259927
SFRP1	4	0.21171	1.5212	0.08455	0.34596	0.12822	0.34269			SFRP1	4	-0.051264	-0.68331	0.67363	0.87066	0.49441	0.67939		ATAD2	-0.259773
SFRP2	4	-0.02921	-0.45125	0.77173	0.93841	0.65181	0.82058			SFRP2	4	-0.032529	-0.87121	0.82117	0.93752	0.38364	0.58716		LZTFL1	-0.259767
SFRP4	4	-0.10692	-1.0912	0.37624	0.73114	0.2752	0.52115			SFRP4	4	-0.11584	-1.647	0.2999	0.61947	0.099549	0.25318		EIF5A2	-0.259724
SFRP5	4	-0.014022	-0.11497	0.86616	0.96723	0.90847	0.95882			SFRP5	4	-0.13753	-1.7554	0.22142	0.53253	0.079189	0.21919		CYSLTR1	-0.259602
SRSF1	4	-1.4052	-5.3544	0	0	8.5853e-08	1.7067e-05			SRSF1	4	-2.0623	-5.977	0	0	2.2731e-09	2.2866e-07		SLC43A2	-0.259595
SRSF2	4	-0.93521	-2.5825	0	0	0.0098093	0.071253			SRSF2	4	-0.91516	-2.6986	0	0	0.0069627	0.042034		OLFML2A	-0.2595
SRSF3	4	-0.73786	-3.2627	0	0	0.0011035	0.014658			SRSF3	4	-1.3311	-4.0507	0	0	5.1071e-05	0.00079103		CDV3	-0.259467
SRSF4	4	0.13096	1.825	0.30084	0.66455	0.068005	0.23727			SRSF4	4	-0.073305	-1.4835	0.51949	0.78877	0.13795	0.31108		PMPCB	-0.25935
SRSF5	4	0.37417	2.2661	0.0031392	0.02805	0.023442	0.1268			SRSF5	4	0.19766	2.2277	0.013028	0.07757	0.0259	0.10785		GLS	-0.25931
SRSF6	4	-0.89331	-3.3595	0	0	0.00078087	0.011445			SRSF6	4	-1.3066	-4.5301	0	0	5.8951e-06	0.00013178		DAW1	-0.259269
BICD1	4	0.017174	0.24116	0.94025	0.98747	0.80943	0.90859			BICD1	4	-0.073055	-1.3563	0.52127	0.78923	0.17501	0.35998		WDR55	-0.25912
SRSF7	4	-0.74954	-3.2192	0	0	0.0012855	0.016271			SRSF7	4	-1.8918	-5.2863	0	0	1.2484e-07	5.9656e-06		ZNF292	-0.259095
SFSWAP	4	-0.65485	-3.613	0	0	0.00030263	0.0057959			SFSWAP	4	-1.345	-4.9285	0	0	8.2861e-07	2.7639e-05		KRTAP5-11	-0.259071
TRA2B	4	-0.1876	-1.4117	0.14644	0.47441	0.15804	0.38581			TRA2B	4	-0.50595	-3.2847	0.00088945	0.0073529	0.0010208	0.0093804		EIF3C	-0.2589
SFTPB	4	0.10337	1.6884	0.425	0.76258	0.091343	0.28259			SFTPB	4	0.09708	1.7126	0.21221	0.52268	0.086787	0.232		TMED2	-0.25889
SFTPC	4	0.062718	0.3786	0.65055	0.89075	0.70499	0.8515			SFTPC	4	0.096476	1.6625	0.21519	0.52574	0.096406	0.2479		THSD1	-0.258859
SFTPD	4	0.17311	1.4335	0.16141	0.49814	0.15171	0.37755			SFTPD	4	-0.08225	-2.0851	0.46633	0.75472	0.037063	0.13623		METTL2B	-0.25883
SGCA	4	-0.27412	-2.6306	0.04442	0.22743	0.0085238	0.065117			SGCA	4	-0.23353	-3.4834	0.053995	0.22726	0.00049518	0.0052347		RAB32	-0.258742
SGCB	4	-0.18983	-1.8209	0.14263	0.46938	0.068622	0.23843			SGCB	4	-0.070034	-1.1726	0.53995	0.8012	0.24094	0.44038		CCT2	-0.2587
SGCD	4	-0.15512	-1.1166	0.21865	0.58195	0.26418	0.5093			SGCD	4	-0.16119	-1.5825	0.15691	0.44416	0.11353	0.2759		SEC22B	-0.25868
SGCG	4	0.026532	0.36325	0.88223	0.97177	0.71642	0.85838			SGCG	4	-0.0082879	-0.20328	0.973	0.99126	0.83892	0.91188		RPL22	-0.25857
BID	4	-0.12201	-2.0437	0.31779	0.67934	0.040984	0.17795			BID	4	-0.098848	-2.2286	0.37608	0.6858	0.025841	0.1077		SLMO1	-0.258376
SGK1	4	0.064206	0.93883	0.64249	0.88908	0.34782	0.59013			SGK1	4	0.10577	1.4768	0.17517	0.47089	0.13973	0.31346		BCL6	-0.25832
SCG5	4	0.10123	0.91215	0.43604	0.77145	0.36169	0.60249			SCG5	4	-0.025558	-0.36041	0.88102	0.95982	0.71854	0.83781		LRRC74B	-0.258239
SGSH	4	-0.15142	-2.7222	0.22833	0.5916	0.0064857	0.053294			SGSH	4	-0.12159	-1.6056	0.27845	0.59932	0.10837	0.26713		ZNF432	-0.25815
SGTA	4	-0.1014	-0.51693	0.39622	0.74245	0.60521	0.79033			SGTA	4	-0.24242	-0.94524	0.047769	0.20902	0.34454	0.55053		SLC35C2	-0.258049
SH3BGR	4	-0.070827	-0.55925	0.53676	0.8357	0.57599	0.77234			SH3BGR	4	-0.19164	-2.0357	0.099827	0.34194	0.041777	0.14716		FLII	-0.25801
SH3BGRL	4	0.29168	2.4877	0.017213	0.11294	0.012857	0.085474			SH3BGRL	4	0.060672	0.80912	0.41176	0.71396	0.41845	0.617		RTTN	-0.25792
SH3BP2	4	-0.012446	-0.19814	0.87522	0.96951	0.84293	0.92587			SH3BP2	4	-0.11401	-1.5532	0.30712	0.62608	0.12037	0.28593		CYC1	-0.2579
ITSN1	4	-0.094584	-0.76631	0.42484	0.76258	0.44349	0.67088			ITSN1	4	-0.27546	-2.4175	0.028358	0.14297	0.015628	0.076233		ENDOU	-0.257881
SH3GL1	4	-0.17695	-1.7121	0.16669	0.50773	0.086883	0.27446			SH3GL1	4	0.027522	0.29444	0.66473	0.8667	0.76842	0.87095		KHDRBS1	-0.25785
SH3GL2	4	-0.087978	-0.71635	0.45519	0.78783	0.47378	0.69326			SH3GL2	4	0.11646	1.6338	0.13682	0.41168	0.1023	0.25744		CDADC1	-0.25783
BIK	4	0.16506	1.5304	0.18574	0.53705	0.12593	0.34014			BIK	4	0.0060028	0.1405	0.85052	0.95004	0.88827	0.94105		PSPC1	-0.25771
SH3GL3	4	0.013858	0.12453	0.96071	0.99147	0.90089	0.95522			SH3GL3	4	-0.028015	-0.34681	0.85973	0.95291	0.72873	0.84468		MTRNR2L1	-0.25767
SHB	4	0.022695	0.37064	0.90687	0.97801	0.7109	0.85483			SHB	4	0.027593	0.35163	0.66431	0.8667	0.72512	0.84202		LCE1B	-0.25755
ACRV1	4	-0.026927	-0.26238	0.78617	0.94373	0.79303	0.89894			ACRV1	4	0.044564	0.68875	0.52739	0.79345	0.49098	0.67662		TINAGL1	-0.257422
SHBG	4	-0.012465	-0.099949	0.87495	0.9694	0.92038	0.96375			SHBG	4	0.054165	0.75775	0.45953	0.75004	0.4486	0.64223		MRPL14	-0.2573
SHC1	4	-0.32642	-2.5467	0.020196	0.12727	0.010875	0.07653			SHC1	4	-0.3718	-2.5695	0.0061215	0.040541	0.010185	0.056394		PEX13	-0.257188
[truncated: 16,776 more rows]
