# Supplementary material for: PRMT5 is an actionable therapeutic target in CDK4/6 inhibitor-resistant ER+/RB-deficient breast cancer
Source: Nat Commun. 2024 Mar 13;15:2287. doi: 10.1038/s41467-024-46495-2 (PMC10937713; doi:10.1038/s41467-024-46495-2)
Supplement: Supplementary file 6 — Supplementary Data 2 [file 41467_2024_46495_MOESM6_ESM.xlsx]

## Sheet: Suppl Table 2
Analysis of Co-IP mass spectrometry (PRMT5 pulldowns vs IgG)
Protein FDR Confidence Combined	Accession	Description	Gene	% Coverage	# Peptides	# PSMs	# Unique Peptides	MW in kDa	Abundance IgG_1	Abundance IgG_2	Abundance IgG_3	Abundance PRMT5_1	Abundance PRMT5_2	Abundance PRMT5_3	log2FoldChange	pvalue	padj	-log10padj
High	Q9NYU2	UDP-glucose:glycoprotein glucosyltransferase 1 OS	UGGT1	60	89	986	89	177.1	4.50673e+06	2.91891e+06	3.03613e+06	2.11214e+08	1.69138e+08	1.65223e+08	5.70458	0.000266814	0.00111504	2.95271
High	Q71U36	Tubulin alpha-1A chain OS	TUBA1A	65	27	794	2	50.1	25323.1	428895	23177	1.77981e+07	9.74331e+06	5.72334e+06	6.12267	0.0370599	0.0529427	1.27619
High	F5H5D3	Tubulin alpha chain OS	TUBA1C	59	27	761	3	57.7	1.20482e+06	1.45231e+06	1.31374e+06	2.96266e+08	2.21613e+08	2.00068e+08	7.49828	0.00122467	0.00300797	2.52173
High	P68366	Tubulin alpha-4A chain OS	TUBA4A	58	23	625	5	49.9	63471.3	48839.5	59059.4	1.06314e+07	5.33568e+06	4.55622e+06	6.904	0.0236984	0.0354843	1.44996
High	O95340	Bifunctional 3'-phosphoadenosine 5'-phosphosulfate synthase 2 OS	PAPSS2	63	41	484	39	69.5	3.99574e+06	2.27839e+06	4.11606e+06	8.50266e+07	6.24458e+07	5.70286e+07	4.29881	0.00166654	0.00379374	2.42093
High	O14744	Protein arginine N-methyltransferase 5 OS	PRMT5	58	36	464	36	72.6	14906	101950	101169	1.02553e+08	8.14428e+07	8.22004e+07	10.2538	0.000213201	0.00094756	3.02339
High	A0A499FJI4	RCR-type E3 ubiquitin transferase OS	MYCBP2	26	95	384	95	509.8	296680	187234	207736	1.75469e+07	1.41141e+07	1.54696e+07	6.09048	0.000101171	0.000726358	3.13885
High	P15924	Desmoplakin OS	DSP	32	81	383	81	331.6	6.2669e+06	1.39686e+06	9.69973e+06	1.35079e+07	6.26009e+06	1.49593e+07	1.00001	0.184261	0.226285	0.645344
High	P38646	Stress-70 protein, mitochondrial OS	HSPA9	53	35	359	35	73.6	7.3542e+06	7.74301e+06	1.03373e+07	1.11849e+07	1.15653e+07	1.16637e+07	0.436199	0.0342347	0.0491575	1.30841
High	P63261	Actin, cytoplasmic 2 OS	ACTG1	78	21	352	1	41.8	2637.23	10260.4	2637.23	84509.8	94628.3	65037.1	3.97433	0.00108744	0.00279341	2.55387
High	P60709	Actin, cytoplasmic 1 OS	ACTB	78	21	347	1	41.7	1.143e+07	1.84274e+07	8.03413e+06	3.90705e+07	3.76614e+07	3.4588e+07	1.55476	0.00183223	0.00397694	2.40045
High	P01857	Immunoglobulin heavy constant gamma 1 OS	IGHG1	32	9	340	7	36.1	3.90819e+09	3.8672e+09	4.17379e+09	2.32988e+09	2.40698e+09	2.38035e+09	-0.747528	8.25952e-05	0.000642407	3.19219
High	P49411	Elongation factor Tu, mitochondrial OS	TUFM	70	30	318	30	49.5	1.99289e+06	1.8558e+06	2.66259e+06	4.2088e+07	3.87606e+07	3.48476e+07	4.15126	6.59439e-05	0.000577009	3.23882
High	Q09666	Neuroblast differentiation-associated protein AHNAK OS	AHNAK	42	101	306	101	628.7	341175	1.19114e+06	287407	2.53896e+07	4.06234e+06	1.10606e+07	4.47658	0.109367	0.141119	0.850415
High	Q96CN7	Isochorismatase domain-containing protein 1 OS	ISOC1	62	14	286	14	32.2	16168.2	66275.4	26678.3	4.41893e+07	4.51249e+07	3.31624e+07	10.1323	0.00044519	0.00155817	2.80739
High	P11142	Heat shock cognate 71 kDa protein OS	HSPA8	53	31	272	26	70.9	2.69473e+06	2.99949e+06	3.06725e+06	1.32794e+07	1.21735e+07	1.37951e+07	2.16337	3.24207e-05	0.000412627	3.38444
High	Q9BQA1	Methylosome protein 50 OS	MEP50	66	16	253	16	36.7	196166	104646	131174	2.14408e+07	1.56858e+07	1.37031e+07	6.87854	0.00193236	0.00413024	2.38402
High	A0A286YEY4	Immunoglobulin heavy constant gamma 2 (Fragment) OS	IGHG2	12	4	238	1	43.8	294951	205150	211307	149403	131897	175415	-0.639382	0.0548538	0.0756604	1.12113
High	A0A286YFJ8	Immunoglobulin heavy constant gamma 4 (Fragment) OS	IGHG4	14	4	237	1	43.8	47509.9	216631	130736	2637.23	2637.23	2637.23	-5.64128	0.057463	0.0788707	1.10308
High	P07437	Tubulin beta chain OS	TUBB	71	26	237	1	49.6	80022.2	62305.4	81445.6	2.8273e+06	2.49002e+06	2.53425e+06	5.13287	1.79223e-05	0.00033455	3.47554
High	P68371	Tubulin beta-4B chain OS	TUBB4B	71	26	234	3	49.8	604260	513916	634868	1.93255e+07	1.35248e+07	1.32847e+07	4.71793	0.00169925	0.00380633	2.41949
High	P63267	Actin, gamma-enteric smooth muscle OS	ACTG2	29	11	233	1	41.9	53852.9	114335	74236.2	506613	127077	85259.6	1.56835	0.30521	0.351682	0.45385
High	Q5JP53	Tubulin beta chain OS	TUBB	70	24	232	1	47.7	2637.23	2637.23	2637.23	178567	2637.23	2637.23	4.53834	0.373901	0.415446	0.381486
High	P56270	Myc-associated zinc finger protein OS	MAZ	49	17	218	15	48.6	216779	101076	295587	3.13534e+07	1.78262e+07	1.57024e+07	6.72475	0.0119646	0.0201812	1.69505
High	P11021	Endoplasmic reticulum chaperone BiP OS	HSPA5	49	33	211	31	72.3	1.34258e+06	967593	951812	1.39458e+07	1.2383e+07	1.41447e+07	3.63316	2.66577e-05	0.000373207	3.42805
High	Q86YZ3	Hornerin OS	HRNR	26	24	203	24	282.2	4.45515e+06	5.60526e+06	7.51767e+06	3.64548e+06	1.59891e+06	2.65546e+06	-1.15388	0.0394568	0.0560807	1.25119
High	Q13885	Tubulin beta-2A chain OS	TUBB2A	52	21	179	2	49.9	2637.23	2637.23	2637.23	45776.8	19521.6	118704	4.5396	0.119023	0.151484	0.819632
High	A0A7P0T928	A-kinase anchor protein 9 OS	AKAP9	21	62	171	62	450.7	2.81452e+06	1.77078e+06	88807.1	8.77186e+06	5.4433e+06	6.11392e+06	2.12078	0.0155264	0.0251294	1.59982
High	P35579	Myosin-9 OS	MYH9	35	56	170	52	226.4	2.18428e+06	2.52907e+06	2.08994e+06	8.1166e+06	6.34633e+06	5.85192e+06	1.57823	0.00300615	0.00614395	2.21155
High	Q08380	Galectin-3-binding protein OS	LGALS3BP	41	20	164	20	65.3	10490	2637.23	17276.1	2.38427e+07	2.2088e+07	2.32539e+07	11.152	1.49716e-06	8.38411e-05	4.07654
High	P14923	Junction plakoglobin OS	JUP	37	23	150	22	81.7	2.15815e+06	793662	3.76875e+06	4.37223e+06	934366	6.74157e+06	0.842161	0.401165	0.438774	0.357759
High	P68104	Elongation factor 1-alpha 1 OS	EEF1A1	47	17	144	17	50.1	1.39484e+06	854254	1828306	1.29988e+07	1.13207e+07	1.27475e+07	3.18442	4.99859e-05	0.000499859	3.30115
High	A0A0G2JIW1	Heat shock 70 kDa protein 1B OS	HSPA1B	52	29	138	25	70.1	409700	375035	521149	6.71706e+06	5.58291e+06	5.8917e+06	3.80018	7.92459e-05	0.000633967	3.19793
High	H0YAR2	Polyadenylate-binding protein OS	PABPC1	46	25	136	18	66.6	2637.23	63501.4	2637.23	9.69858e+06	7.76234e+06	8.09178e+06	8.53736	0.000143045	0.000785343	3.10494
High	Q15018	BRISC complex subunit Abraxas 2 OS	ABRAXAS2	56	18	124	18	46.9	277561	361369	498820	7.86967e+06	6.5585e+06	6.37157e+06	4.19231	0.000160828	0.000804139	3.09467
High	P31943	Heterogeneous nuclear ribonucleoprotein H OS	HNRNPH1	44	13	121	8	49.2	13555.4	2637.23	27832.8	5.69463e+06	5.03478e+06	4.81327e+06	8.46368	4.07019e-05	0.000455861	3.34117
High	Q13509	Tubulin beta-3 chain OS	TUBB3	34	14	118	2	50.4	2637.23	2637.23	12438.6	129726	62158.1	77170.8	3.92502	0.0156177	0.0249883	1.60226
High	Q02413	Desmoglein-1 OS	DSG1	27	19	110	19	113.7	1.40384e+06	917717	2.15105e+06	2.51023e+06	627114	1.08555e+06	-0.0828851	0.907244	0.91377	0.0391629
High	I3L0M3	MYC-associated zinc finger protein (Purine-binding transcription factor), isoform CRA_e OS	MAZ	85	5	108	3	10.1	10989.4	2637.23	2637.23	996197	803677	638986	7.22839	0.00144318	0.00345375	2.46171
High	P35637	RNA-binding protein FUS OS	FUS	23	9	103	9	53.4	2637.23	48145.3	2637.23	6.40228e+06	4.19994e+06	4.62866e+06	8.15541	0.00168835	0.0038124	2.4188
High	H7BXI1	Extended synaptotagmin-2 OS	ESYT2	42	26	103	26	96.3	2637.23	16834.3	52567	5.52768e+06	5.08523e+06	4.64344e+06	7.72643	3.84197e-05	0.00044823	3.3485
High	P54105	Methylosome subunit pICln OS	CLNS1A	56	7	98	7	26.2	2637.23	2637.23	2637.23	4.38988e+06	4.04878e+06	3.99473e+06	10.6179	4.74491e-06	0.000166072	3.7797
High	P78406	mRNA export factor OS	RAE1	44	14	97	14	40.9	2637.23	2637.23	2637.23	4.66762e+06	3.58254e+06	3.2766e+06	10.5087	0.000809424	0.00228928	2.6403
High	F8W1R7	Myosin light polypeptide 6 OS	MYL6	74	11	92	11	16.3	1.62172e+06	2.98157e+06	1.18197e+06	6.79203e+06	4.12432e+06	4.72317e+06	1.43474	0.0278793	0.0413026	1.38402
High	P46736	Lys-63-specific deubiquitinase BRCC36 OS	BRCC3	39	12	80	12	36	29107.8	2637.23	2637.23	4.69886e+06	4.27782e+06	3.72005e+06	8.52858	0.000118721	0.000791473	3.10156
High	P02768	Albumin OS	ALB	13	9	78	9	69.3	1.71911e+06	1.57648e+06	2.27591e+06	8.81414e+06	4.77728e+06	5.37778e+06	1.76752	0.024868	0.0370374	1.43136
High	P04792	Heat shock protein beta-1 OS	HSPB1	49	7	74	7	22.8	1.75312e+06	1.21184e+06	1.85362e+06	2.60249e+06	2.12803e+06	3.24744e+06	0.727414	0.0505317	0.0707444	1.15031
High	P55795	Heterogeneous nuclear ribonucleoprotein H2 OS	HNRNPH2	34	10	72	6	49.2	2637.23	2637.23	2637.23	598392	369303	281716	7.30305	0.0118435	0.0202207	1.6942
High	P13861	cAMP-dependent protein kinase type II-alpha regulatory subunit OS	PRKAR2A	45	16	68	16	45.5	2.31054e+06	2.06387e+06	2.39084e+06	4.20846e+06	3.98161e+06	3.82242e+06	0.828322	0.000301865	0.00120746	2.91813
High	P04406	Glyceraldehyde-3-phosphate dehydrogenase OS	GAPDH	30	7	65	7	36	637889	319046	566081	1.06805e+06	654278	913518	0.791335	0.0743874	0.0991832	1.00356
High	P23396	40S ribosomal protein S3 OS	RPS3	65	14	61	14	26.7	2637.23	2637.23	2637.23	3.12483e+06	2.13275e+06	2.49134e+06	9.9358	0.000882062	0.00239784	2.62018
High	Q9NWV8	BRISC and BRCA1-A complex member 1 OS	BABAM1	48	10	61	10	36.5	2637.23	13391.6	119782	2.83556e+06	2.13234e+06	2.48654e+06	5.77843	0.000293398	0.0011906	2.92423
High	P0C2W1	F-box/SPRY domain-containing protein 1 OS	FBXO45	50	10	60	10	30.6	92446.1	52032.8	73617.9	4.60912e+06	4.79221e+06	4.10494e+06	5.95252	2.75749e-05	0.000367665	3.43455
High	A0A087X1G7	Selenoprotein F OS	SELENOF	35	7	59	7	17.9	2637.23	128945	123762	9.16964e+06	6.7809e+06	6.92265e+06	6.48507	0.000624636	0.00194331	2.71146
High	P23246	Splicing factor, proline- and glutamine-rich OS	SFPQ	18	12	57	12	76.1	2.04585e+06	1.91432e+06	1.96986e+06	3.82321e+06	3.93773e+06	4.30105e+06	1.02436	0.000163582	0.000803559	3.09498
High	Q07065	Cytoskeleton-associated protein 4 OS	CKAP4	34	18	56	18	66	139558	54598.4	78398	2.1872e+06	2.45404e+06	1.28509e+06	4.44252	0.00602532	0.0114768	1.94018
High	P52597	Heterogeneous nuclear ribonucleoprotein F OS	HNRNPF	30	9	55	7	45.6	28289.7	39531.8	26233.5	1.11734e+06	870929	936913	4.95888	0.000215095	0.00094104	3.02639
High	Q5D862	Filaggrin-2 OS	FLG2	9	9	53	9	247.9	1.54827e+06	684448	1.57094e+06	2.57903e+06	531017	706039	0.00470581	0.99567	0.99567	0.00188465
High	Q9NRH1	Protein YAE1 homolog OS	YAE1	85	13	52	13	25.3	2637.23	2637.23	27559.7	4.05011e+06	3197428	2.67128e+06	8.23883	0.00120455	0.00298473	2.5251
High	P08238	Heat shock protein HSP 90-beta OS	HSP90AB1	18	13	49	8	83.2	142395	14339.6	65853.7	1.77414e+06	1.42574e+06	1.74154e+06	4.47247	0.000178067	0.000830982	3.08041
High	Q8WWM7	Ataxin-2-like protein OS	ATXN2L	16	11	49	11	113.3	2637.23	2637.23	20389.1	1.8863e+06	1.34263e+06	1.51814e+06	7.53117	0.000603482	0.0018986	2.72157
High	Q9NXR7	BRISC and BRCA1-A complex member 2 OS	BABAM2	36	9	48	9	43.5	2637.23	2637.23	2637.23	2.22692e+06	1.43827e+06	1.36942e+06	9.31368	0.00367335	0.00739955	2.13079
High	Q14444	Caprin-1 OS	CAPRIN1	27	12	47	12	78.3	8346.85	15112.6	2637.23	3.25717e+06	1.9148e+06	1.83718e+06	8.06923	0.00723243	0.0133229	1.8754
High	A0A7I2V5Y7	Non-POU domain-containing octamer-binding protein OS	NONO	23	9	46	9	54.8	23789.3	32464	14358.8	1.63534e+06	1.68429e+06	1.63145e+06	6.13168	8.573e-08	1.20022e-05	4.92074
High	P61978	Heterogeneous nuclear ribonucleoprotein K OS	HNRNPK	33	13	46	13	50.9	2637.23	4566.47	4916.43	1.57748e+06	1.15066e+06	1.14764e+06	8.32094	0.000836672	0.00234268	2.63029
High	P62979	Ubiquitin-40S ribosomal protein S27a OS	RPS27A	46	6	42	6	18	1.0115e+06	526375	648446	1.87203e+06	1.47468e+06	2.4796e+06	1.41408	0.0205449	0.0312639	1.50496
High	Q13310	Polyadenylate-binding protein 4 OS	PABPC4	15	9	42	2	70.7	2637.23	2637.23	2637.23	287342	196912	264091	6.56357	0.000807605	0.00230744	2.63687
High	F8VWW7	SPRY domain-containing protein 3 OS	SPRYD3	32	10	40	10	53.8	2637.23	14541	2637.23	2.01725e+06	1.75819e+06	1.63507e+06	8.093	9.04516e-05	0.000666486	3.17621
High	P81605	Dermcidin OS	DCD	35	4	40	4	11.3	1.19897e+06	967766	626791	955692	982322	1.32049e+06	0.222124	0.488664	0.524237	0.280472
High	P25398	40S ribosomal protein S12 OS	RPS12	67	7	40	7	14.5	2637.23	71681.6	75333.8	2.36494e+06	1.45081e+06	1.31341e+06	5.09903	0.00740149	0.0132847	1.87665
High	P22061	Protein-L-isoaspartate(D-aspartate) O-methyltransferase OS	PCMT1	57	7	39	7	24.6	1.33162e+06	1.12873e+06	1.29424e+06	1.47429e+06	1.27803e+06	1.22336e+06	0.0825459	0.495685	0.52974	0.275938
High	F1T0I1	Protein transport protein sec16 OS	SEC16A	7	11	37	11	249.3	46877.8	49979.6	2637.23	752672	612499	689873	4.36841	0.000113718	0.00077661	3.1098
High	P41212	Transcription factor ETV6 OS	ETV6	21	8	36	8	53	2637.23	20684.9	2637.23	1.50669e+06	1.51588e+06	1.51559e+06	7.44971	2.40496e-09	6.73389e-07	6.17173
High	P27708	CAD protein OS	CAD	9	17	35	17	242.8	4617.24	2637.23	2637.23	1.07481e+06	852855	922109	8.17041	0.000133785	0.000814344	3.08919
High	Q7Z406	Myosin-14 OS	MYH14	9	14	33	10	227.7	35262.2	7900.51	28103.6	452736	259592	264727	3.77715	0.00922203	0.0161385	1.79214
High	P63104	14-3-3 protein zeta/delta OS	YWHAZ	39	8	32	5	27.7	100499	33059.6	96124.3	988028	717892	1.39592e+06	3.75541	0.00846978	0.0150097	1.82363
High	Q13283	Ras GTPase-activating protein-binding protein 1 OS	G3BP1	30	10	32	10	52.1	37610.8	2637.23	2637.23	1.52283e+06	1.03209e+06	970763	6.36128	0.00268411	0.00556704	2.25438
High	O14908	PDZ domain-containing protein GIPC1 OS	GIPC1	26	9	32	9	36	2637.23	2637.23	2637.23	1.27691e+06	1.48201e+06	1.39573e+06	9.03653	2.02911e-05	0.000355094	3.44966
High	P30050	60S ribosomal protein L12 OS	RPL12	65	8	31	8	17.8	33186.8	82255.5	13750.4	1.99759e+06	1.8076e+06	1.93522e+06	5.47356	6.10891e-06	0.000171049	3.76688
High	E5RJR5	S-phase kinase-associated protein 1 OS	SKP1	57	8	31	8	18.7	2637.23	2637.23	47775.6	1.60347e+06	1.28279e+06	1.35263e+06	6.32019	0.000144306	0.00077703	3.10956
High	P62805	Histone H4 OS	H4C1	56	8	31	8	11.4	83265.7	209338	298571	226769	240254	9.4671e+06	4.07073	0.368935	0.411561	0.385566
High	A0A7I2V4F0	ATP-dependent RNA helicase DDX1 OS	DDX1	17	11	30	11	81.7	2637.23	18635	2637.23	1.36454e+06	688107	862137	6.92966	0.00897007	0.0157964	1.80144
High	Q76N32	Centrosomal protein of 68 kDa OS	CEP68	20	7	30	7	81.1	62426	44969.1	75959	555587	677180	545022	3.27738	0.000253957	0.00109397	2.96099
High	H0YMD0	Annexin (Fragment) OS	ANXA2	39	7	29	7	25.3	392103	238522	382309	764181	370331	794566	0.92937	0.103566	0.134252	0.872078
High	A0A7I2V599	60 kDa chaperonin OS	HSPD1	20	8	29	8	57.8	47720.8	2637.23	17920.3	2.43191e+07	2.54241e+07	2.58467e+07	10.1126	6.42458e-07	4.49721e-05	4.34706
High	P60866	40S ribosomal protein S20 OS	RPS20	29	4	29	4	13.4	37360.4	40967	43801.9	2.66705e+06	1.53888e+06	1.77538e+06	5.61398	0.0047244	0.00931571	2.03078
High	P39019	40S ribosomal protein S19 OS	RPS19	51	9	28	5	16.1	2637.23	16690.3	35723.5	1.71098e+06	1.49717e+06	2.08522e+06	6.58728	0.000531518	0.00179307	2.7464
High	O43252	Bifunctional 3'-phosphoadenosine 5'-phosphosulfate synthase 1 OS	PAPSS1	12	6	28	4	70.8	2637.23	2637.23	2637.23	298596	224740	188724	6.49187	0.00191333	0.00412101	2.385
High	Q7Z417	Nuclear fragile X mental retardation-interacting protein 2 OS	NUFIP2	22	11	27	11	76.1	391043	208687	233528	1.25417e+06	934916	1.06744e+06	1.9665	0.00175636	0.00387229	2.41203
High	O14950	Myosin regulatory light chain 12B OS	MYL12B	41	7	27	7	19.8	552228	702266	444158	1.86732e+06	1.1101e+06	1.02444e+06	1.23628	0.0508083	0.0707777	1.1501
High	Q9Y3I0	RNA-splicing ligase RtcB homolog OS	RTCB	21	9	27	9	55.2	21762.3	32926.1	2637.23	1.31537e+06	767992	781687	5.64324	0.00657515	0.012356	1.90812
High	P05388	60S acidic ribosomal protein P0 OS	RPLP0	37	7	26	7	34.3	2637.23	2637.23	2637.23	619945	674684	733024	8.00161	3.26686e-05	0.000397705	3.40044
High	Q15365	Poly(rC)-binding protein 1 OS	PCBP1	19	5	26	3	37.5	19321.9	55180.4	54930.2	483119	479286	497902	3.496	4.6676e-06	0.000186704	3.72885
High	P14678	Small nuclear ribonucleoprotein-associated proteins B and B' OS	SNRPB	38	7	26	7	24.6	2637.23	2637.23	2637.23	650334	487119	599560	7.77841	0.00028081	0.00115628	2.93694
High	Q96R06	Sperm-associated antigen 5 OS	SPAG5	14	12	26	12	134.3	2637.23	24846.7	18794	979233	746486	822493	5.78302	0.000266365	0.00113003	2.94691
High	P31947	14-3-3 protein sigma OS	SFN	19	6	25	3	27.8	4415.21	36161.3	135535	301929	254728	1.0813e+06	3.21734	0.146449	0.183883	0.735459
High	P05109	Protein S100-A8 OS	S100A8	24	2	25	2	10.8	419488	294599	332342	595230	331832	307153	0.23812	0.562782	0.592403	0.227383
High	Q08554	Desmocollin-1 OS	DSC1	7	5	25	5	99.9	818105	544911	818598	756481	278590	518241	-0.490048	0.274019	0.321027	0.493459
High	Q9UJV9	Probable ATP-dependent RNA helicase DDX41 OS	DDX41	18	9	24	9	69.8	107300	133504	272443	749250	659498	648004	2.00264	0.00104305	0.00272946	2.56392
High	P22626	Heterogeneous nuclear ribonucleoproteins A2/B1 OS	HNRNPA2B1	28	8	24	8	37.4	75798.8	67786.1	58160.1	808669	580394	594847	3.29774	0.00130501	0.0031774	2.49793
High	P23528	Cofilin-1 OS	CFL1	51	6	23	5	18.5	183883	137682	97367.3	1.07226e+06	997421	890025	2.82066	0.000132289	0.000841839	3.07477
High	A2NJV5	Immunoglobulin kappa variable 2-29 OS	IGKV2-29	17	2	22	2	13.1	550737	420170	512327	514868	503046	504047	0.0371848	0.756818	0.779078	0.108419
High	A0A0B4J259	1,4-beta-N-acetylmuramidase C OS	LYZ	26	4	22	4	15.3	669530	192430	230044	184969	316526	166340	-0.709414	0.427515	0.460401	0.336864
High	P31946	14-3-3 protein beta/alpha OS	YWHAB	19	5	22	1	28.1	2637.23	11469.7	7634.29	58219.3	50911.1	75474.8	3.08594	0.0021528	0.00456655	2.34041
High	Q5T0Z8	Uncharacterized protein C6orf132 OS	C6orf132	14	12	22	12	124	28597.9	10337.5	9434.74	17776.1	7431.76	16429.2	-0.216247	0.765724	0.785358	0.104932
High	P27348	14-3-3 protein theta OS	YWHAQ	19	5	22	1	27.7	2637.23	2637.23	2637.23	122877	171906	140646	5.78231	0.000574339	0.00182744	2.73816
High	A0A0G2JLI4	DEAD box protein 5 OS	DDX5	15	7	21	4	57.1	27721.3	7397.32	47437.1	658383	507175	503977	4.33794	0.000535304	0.00176335	2.75366
High	P33993	DNA replication licensing factor MCM7 OS	MCM7	13	7	21	7	81.3	2637.23	2637.23	2637.23	341432	269441	289930	6.83108	0.000155413	0.000805847	3.09375
High	O94905	Erlin-2 OS	ERLIN2	24	7	21	3	37.8	2637.23	2637.23	2637.23	1.01389e+06	1.0023e+06	663252	8.40373	0.00149808	0.00352489	2.45285
High	Q08188	Protein-glutamine gamma-glutamyltransferase E OS	TGM3	12	7	20	7	76.6	488933	205745	389147	360145	141555	225226	-0.576253	0.31872	0.365744	0.436822
High	F8VZX2	Poly(rC)-binding protein 2 OS	PCBP2	19	4	20	2	33.8	2637.23	2637.23	2637.23	131357	128096	158055	5.72168	0.000135618	0.000807938	3.09262
High	P61981	14-3-3 protein gamma OS	YWHAG	15	4	20	1	28.3	2637.23	2637.23	2637.23	72268.9	57326.1	63486.3	4.60908	0.000141397	0.000791825	3.10137
High	P62913	60S ribosomal protein L11 OS	RPL11	20	3	20	3	20.2	2637.23	2637.23	2637.23	1.20814e+06	966308	962846	8.63132	0.000211626	0.000955729	3.01967
High	Q06830	Peroxiredoxin-1 OS	PRDX1	36	6	20	5	22.1	581727	306210	477935	1.12908e+06	823483	866211	1.04524	0.017846	0.0279155	1.55416
High	G8JLG2	Corneodesmosin OS	CDSN	5	2	19	2	51.6	244211	182109	225154	393853	114469	182253	0.0840911	0.88703	0.899885	0.0458129
High	P62258	14-3-3 protein epsilon OS	YWHAE	10	3	19	1	29.2	2637.23	2637.23	2637.23	48922.4	47913.6	99864	4.63587	0.0214079	0.0322269	1.49178
High	O00571	ATP-dependent RNA helicase DDX3X OS	DDX3X	17	7	18	7	73.2	2637.23	2637.23	45658.2	522087	317687	308773	4.49507	0.00677294	0.0126428	1.89816
High	O75477	Erlin-1 OS	ERLIN1	16	5	18	1	39.1	2637.23	2637.23	2637.23	2637.23	16428.3	2637.23	1.45582	0.373901	0.415446	0.381486
High	Q9Y224	RNA transcription, translation and transport factor protein OS	RTRAF	28	6	18	6	28.1	2637.23	26482.1	2637.23	832585	369418	469405	5.71786	0.0178736	0.0278034	1.5559
High	O95793	Double-stranded RNA-binding protein Staufen homolog 1 OS	STAU1	9	4	18	4	63.1	2637.23	2637.23	2637.23	213108	231562	242884	6.44135	1.27884e-05	0.000275442	3.55997
High	P07900	Heat shock protein HSP 90-alpha OS	HSP90AA1	8	5	18	2	84.6	2637.23	2637.23	39505.5	54236.7	90310.6	275779	3.23058	0.147013	0.183767	0.735734
High	Q96PK6	RNA-binding protein 14 OS	RBM14	13	6	18	6	69.4	2637.23	82231.4	71954.5	210887	372731	386199	2.62857	0.0117129	0.0201203	1.69636
High	Q8WV07	Protein LTO1 homolog OS	LTO1	30	3	18	3	15.3	89902.9	66099.8	70412.2	467474	405152	423987	2.51771	5.63955e-05	0.000544509	3.264
High	H0YAF8	Receptor of-activated protein C kinase 1 (Fragment) OS	RACK1	34	6	17	6	22	2637.23	2637.23	2637.23	319629	383761	414497	7.14257	0.000188071	0.000863277	3.06385
High	A0A7I2YQK5	Inosine-5'-monophosphate dehydrogenase OS	IMPDH2	15	6	17	6	55.5	2637.23	2637.23	2637.23	424920	395700	422756	7.29606	1.62306e-06	7.57427e-05	4.12066
High	K7ERI7	60S ribosomal protein L22 OS	RPL22	42	4	17	4	11.2	114580	31108.1	70849.4	981322	802877	877483	3.61965	0.000139748	0.00079856	3.09769
High	O95817	BAG family molecular chaperone regulator 3 OS	BAG3	11	5	17	5	61.6	21489.1	95170.8	32358.3	463325	473874	493981	3.26364	6.50736e-05	0.000587762	3.2308
High	P32119	Peroxiredoxin-2 OS	PRDX2	19	3	17	2	21.9	109202	60136.7	98442.5	154015	64014.3	64635.4	0.0780353	0.889107	0.898737	0.0463676
High	P62318	Small nuclear ribonucleoprotein Sm D3 OS	SNRPD3	48	4	16	4	13.9	179915	185009	201976	1.34882e+06	1.01386e+06	1.21108e+06	2.65628	0.000503571	0.00171951	2.7646
High	Q9BSJ8	Extended synaptotagmin-1 OS	ESYT1	8	6	16	6	122.8	41984.3	2637.23	2637.23	153124	184115	171628	3.42864	0.00063924	0.00194551	2.71097
High	P19474	E3 ubiquitin-protein ligase TRIM21 OS	TRIM21	11	5	16	5	54.1	129054	64978.5	195657	451962	307778	281722	1.41821	0.0287813	0.0421924	1.37477
High	P05089	Arginase-1 OS	ARG1	17	4	16	4	34.7	331995	89393.2	151466	386874	44065.4	70405.9	-0.192363	0.865486	0.881222	0.0549146
High	P01040	Cystatin-A OS	CSTA	60	4	16	4	11	328568	197609	161017	69435.1	162672	157993	-0.816872	0.169774	0.21034	0.677079
High	P31689	DnaJ homolog subfamily A member 1 OS	DNAJA1	14	5	16	5	44.8	2637.23	2637.23	2637.23	566479	476228	550983	7.65417	4.54723e-05	0.000489701	3.31007
High	P42166	Lamina-associated polypeptide 2, isoform alpha OS	TMPO	11	5	16	5	75.4	2637.23	2637.23	2637.23	373643	300657	284532	6.92115	0.000319605	0.00120932	2.91746
High	F8W6I7	Helix-destabilizing protein OS	HNRNPA1	21	4	15	4	33.1	58066.5	52627.7	17589	508541	441628	502712	3.50151	5.91917e-05	0.000552456	3.2577
High	Q96P63	Serpin B12 OS	SERPINB12	7	4	15	4	46.2	312464	77075	324315	329794	78511.8	204602	-0.219959	0.771687	0.788585	0.103151
High	P25705	ATP synthase subunit alpha, mitochondrial OS	ATP5F1A	14	7	15	7	59.7	2637.23	2637.23	2637.23	312118	303905	582320	7.24284	0.0122695	0.0205716	1.68673
High	Q15181	Inorganic pyrophosphatase OS	PPA1	12	2	14	2	32.6	226280	206992	208810	123425	148491	197547	-0.451745	0.0637222	0.0861942	1.06452
High	P0DP25	Calmodulin-3 OS	CALM3	42	5	14	5	16.8	150293	183395	228454	324016	309781	314752	0.754786	0.00501679	0.00968759	2.01378
High	A0A087WVQ6	Clathrin heavy chain OS	CLTC	4	4	14	4	191.9	16942.1	20270.9	2637.23	241404	164239	236177	4.00951	0.00140489	0.0033911	2.46966
High	F5GZS6	4F2 cell-surface antigen heavy chain OS	SLC3A2	7	3	13	3	64.8	2637.23	2637.23	2637.23	207426	151818	146089	5.9971	0.00106182	0.00275288	2.56021
High	A0A7P0TAU8	2'-5'-oligoadenylate synthase 3 OS	OAS3	5	6	13	6	125.9	2637.23	2637.23	2637.23	387358	310181	278717	6.94713	0.000561733	0.00180788	2.74283
High	P15531	Nucleoside diphosphate kinase A OS	NME1	25	3	13	3	17.1	19097.3	9042.1	15498.6	254680	316124	451373	4.54992	0.00496903	0.009662	2.01493
High	A0A2R8Y7Z0	Catenin beta-1 OS	CTNNB1	3	2	13	1	85.3	2637.23	2637.23	2637.23	24430.1	21244.2	38890.1	3.41799	0.00926733	0.0161171	1.79271
High	A0A5H1ZRQ2	RNA helicase OS	DDX17	7	4	13	1	80.4	2637.23	2637.23	2637.23	43132.3	32549.9	35407.1	3.81159	0.00040494	0.00143523	2.84308
High	P12273	Prolactin-inducible protein OS	PIP	25	3	13	3	16.6	113528	70449.5	70193.2	144472	75745.8	100719	0.336493	0.418779	0.454489	0.342477
High	P25311	Zinc-alpha-2-glycoprotein OS	AZGP1	20	4	13	4	34.2	35718.9	22473	55490.8	29769.2	45844.2	26697.6	-0.152052	0.753762	0.778794	0.108577
High	P06702	Protein S100-A9 OS	S100A9	35	4	13	4	13.2	293317	180369	191500	509340	152011	145592	0.278708	0.725558	0.752431	0.123534
High	Q9NQ92	Coordinator of PRMT5 and differentiation stimulator OS	COPRS	23	3	13	3	20.1	2637.23	2637.23	2637.23	553588	604918	700775	7.87654	0.000138633	0.000808693	3.09222
High	C9J1Z8	ADP-ribosylation factor 5 (Fragment) OS	ARF5	28	3	13	3	17.1	59089.4	57538.9	2637.23	316236	315348	482132	3.22313	0.00477523	0.0093501	2.02918
High	Q15717	ELAV-like protein 1 OS	ELAVL1	18	5	13	5	36.1	2637.23	2637.23	2637.23	335441	288492	341991	6.93178	4.5634e-05	0.000473241	3.32492
High	P26641	Elongation factor 1-gamma OS	EEF1G	9	3	12	3	50.1	24319.5	2637.23	20891.7	120982	213070	292572	3.71106	0.0182096	0.0281696	1.55022
High	Q16778	Histone H2B type 2-E OS	H2BC21	39	5	12	5	13.9	96412.7	129171	226644	125011	127003	1.08087e+07	4.61224	0.37692	0.413872	0.383133
High	M0R2L9	40S ribosomal protein S19 (Fragment) OS	RPS19	46	5	12	1	8.2	2637.23	2637.23	2637.23	2637.23	60534.4	65312.9	4.02147	0.116741	0.149258	0.826063
High	Q99832	T-complex protein 1 subunit eta OS	CCT7	13	5	11	5	59.3	384012	358695	527033	454202	416484	280889	-0.140924	0.623938	0.651875	0.185836
High	Q8IZ83	Aldehyde dehydrogenase family 16 member A1 OS	ALDH16A1	6	4	11	4	85.1	2637.23	2637.23	2637.23	1.11528e+06	1.04594e+06	954612	8.62142	2.40835e-05	0.000354915	3.44988
High	A6NLN1	Polypyrimidine tract-binding protein 1 OS	PTBP1	13	5	11	5	56.5	2637.23	2637.23	2637.23	344022	158052	200552	6.47263	0.0146597	0.0238647	1.62224
High	J3KT73	60S ribosomal protein L38 OS	RPL38	39	2	11	2	7.6	28878.3	15142.7	17631.4	343312	72803.3	46791.9	2.90849	0.231501	0.275831	0.559356
High	H3BNC9	40S ribosomal protein S17 OS	RPS17	7	3	11	3	64.5	181170	2637.23	128377	181569	268618	247781	1.16076	0.0951756	0.124529	0.90473
High	F5GY37	Prohibitin OS	PHB2	18	4	11	4	29.7	2637.23	2637.23	2637.23	504121	249553	239281	6.9716	0.0192568	0.0296259	1.52833
High	D6RBW1	Eukaryotic translation initiation factor 4E OS	EIF4E	9	2	11	2	28.5	2637.23	2637.23	2637.23	202354	159431	139169	5.98455	0.00091061	0.00245164	2.61054
High	P35232	Prohibitin OS	PHB	26	6	11	6	29.8	16557.3	192024	242664	720074	451292	435975	1.83269	0.028471	0.0419572	1.37719
High	Q13501	Sequestosome-1 OS	SQSTM1	23	5	11	5	47.7	2637.23	2637.23	2637.23	367130	299984	276494	6.89806	0.000328095	0.00122489	2.9119
High	O60701	UDP-glucose 6-dehydrogenase OS	UGDH	9	3	11	3	55	2637.23	2637.23	2637.23	116500	90539.6	51009.9	5.02752	0.0118831	0.0201652	1.6954
High	Q14814	Myocyte-specific enhancer factor 2D OS	MEF2D	4	2	11	2	55.9	2637.23	2637.23	2637.23	441026	383637	353029	7.21776	0.000111577	0.000781041	3.10733
High	Q00577	Transcriptional activator protein Pur-alpha OS	PURA	18	3	10	3	34.9	2637.23	2637.23	37241	400678	251401	264805	4.43068	0.00402531	0.00805063	2.09417
High	A0A0C4DGI3	Citrate synthase OS	CS	14	5	10	5	44.7	234044	274690	301014	841272	1.02842e+06	1.0847e+06	1.86732	0.000716017	0.00213282	2.67105
High	O15230	Laminin subunit alpha-5 OS	LAMA5	1	2	10	2	399.5	2637.23	2637.23	2637.23	142991	116470	108798	5.54059	0.000316044	0.00122906	2.91043
High	V9GZ78	C-1-tetrahydrofolate synthase, cytoplasmic OS	MTHFD1	6	4	10	4	92.5	2637.23	2637.23	2637.23	115352	183683	150718	5.829	0.00172104	0.00382454	2.41742
High	P62316	Small nuclear ribonucleoprotein Sm D2 OS	SNRPD2	16	2	10	2	13.5	2637.23	2637.23	2637.23	276447	257552	218428	6.57142	0.00013061	0.000850481	3.07034
High	P10599	Thioredoxin OS	TXN	40	4	10	4	11.7	677323	224340	491557	1.02371e+06	551779	808949	0.775228	0.156112	0.194273	0.711588
High	P08865	40S ribosomal protein SA OS	RPSA	8	2	9	2	32.8	19988	2637.23	17837.7	342635	342834	644304	5.03843	0.0129601	0.0216002	1.66554
High	A0A7P0TB94	Probable ATP-dependent RNA helicase DDX20 OS	DDX20	6	2	9	2	46.9	2637.23	2637.23	2637.23	103580	89059.2	76263.1	5.08695	0.000384773	0.00138124	2.85973
High	P46783	40S ribosomal protein S10 OS	RPS10	15	3	9	3	18.9	2637.23	2637.23	2637.23	201634	162780	165480	6.06557	0.000155721	0.000792762	3.10086
High	Q9P0L0	Vesicle-associated membrane protein-associated protein A OS	VAPA	18	4	9	3	27.9	2637.23	350917	452780	594862	227872	586479	0.80544	0.331978	0.379403	0.420899
High	E5RI99	60S ribosomal protein L30 (Fragment) OS	RPL30	38	3	9	3	12.6	39045.9	45116.6	48217.2	209125	166392	212826	2.15198	0.000553784	0.00180302	2.744
High	P13489	Ribonuclease inhibitor OS	RNH1	17	5	9	5	49.9	2637.23	2637.23	2637.23	197754	110961	115873	5.74593	0.00784855	0.0139974	1.85395
High	P60842	Eukaryotic initiation factor 4A-I OS	EIF4A1	9	3	9	3	46.1	44809.1	2637.23	2637.23	74814.2	73020.7	518569	3.73399	0.239737	0.283233	0.547856
High	Q14694	Ubiquitin carboxyl-terminal hydrolase 10 OS	USP10	8	4	9	4	87.1	2637.23	2637.23	2637.23	340667	128645	109663	6.19337	0.0619173	0.0841594	1.0749
High	P08236	Beta-glucuronidase OS	GUSB	8	5	9	5	74.7	15730.2	11358.6	2637.23	516172	287156	359967	5.29035	0.00504368	0.00967282	2.01445
High	I3L3P7	40S ribosomal protein S15a OS	RPS15A	27	3	9	3	11.5	2637.23	2637.23	6141.32	577330	342819	571264	7.02951	0.00307639	0.00624195	2.20468
High	P06733	Alpha-enolase OS	ENO1	15	5	9	5	47.1	125643	71425.7	91213.8	382821	296651	417582	1.92808	0.00236043	0.00496932	2.3037
High	P31944	Caspase-14 OS	CASP14	13	4	8	4	27.7	381247	83000.4	150120	135490	71220.6	49613.1	-1.26114	0.272788	0.320927	0.493593
High	A0A7P0TAE1	Endoplasmin OS	HSP90B1	4	3	8	1	90.7	2637.23	2637.23	2637.23	2637.23	2637.23	44388	2.6501	0.373901	0.415446	0.381486
High	P27816	Microtubule-associated protein 4 OS	MAP4	3	2	8	2	120.9	2637.23	2637.23	2637.23	51065	50006.3	44521.2	4.20181	2.25826e-05	0.000351285	3.45434
High	O95292	Vesicle-associated membrane protein-associated protein B/C OS	VAPB	11	2	8	1	27.2	2637.23	14439.3	2637.23	67256	68756.3	74851.6	3.41903	0.000153279	0.000809774	3.09164
High	H3BMV3	Jupiter microtubule-associated homolog 2 (Fragment) OS	JPT2	15	2	8	2	20.7	2637.23	2637.23	2637.23	239044	221877	176770	6.33273	0.000349014	0.00128584	2.89081
High	P21333	Filamin-A OS	FLNA	2	3	8	3	280.6	2637.23	13903.8	2637.23	25259.3	30520.2	57953.5	2.56811	0.0434207	0.0610944	1.214
High	Q8TF66	Leucine-rich repeat-containing protein 15 OS	LRRC15	10	6	8	6	64.3	278060	2637.23	96288.6	56994.9	17984.3	2.43474e+06	2.73494	0.426125	0.460676	0.336604
High	Q15149	Plectin OS	PLEC	1	6	8	6	531.5	72910.2	77203.5	153610	163378	214385	369535	1.29892	0.0929844	0.122233	0.912812
High	Q15814	Tubulin-specific chaperone C OS	TBCC	5	2	8	2	39.2	2637.23	11773	2637.23	200847	181555	127545	4.90272	0.00176218	0.00385476	2.414
High	A8MXL6	GATOR complex protein SEC13 OS	SEC13	19	4	8	4	31.6	59466.4	2637.23	2637.23	313488	291351	223113	3.6768	0.00154901	0.00361435	2.44197
High	P05141	ADP/ATP translocase 2 OS	SLC25A5	11	3	8	3	32.8	2637.23	2637.23	2637.23	489263	350806	324111	7.20111	0.00166551	0.00382249	2.41765
High	F8W7S5	Ribosome-binding protein 1 OS	RRBP1	10	5	8	5	84.3	2637.23	2637.23	50159	212733	177030	108104	3.16693	0.0129678	0.0214852	1.66786
High	Q6UWP8	Suprabasin OS	SBSN	15	2	8	2	60.5	128198	143937	167138	43584	46734.8	38842.7	-1.76594	0.000859274	0.00238215	2.62303
High	P17612	cAMP-dependent protein kinase catalytic subunit alpha OS	PRKACA	6	2	8	2	40.6	2637.23	2637.23	2637.23	163305	112903	139744	5.71629	0.000731183	0.00215506	2.66654
High	P04083	Annexin A1 OS	ANXA1	27	7	8	7	38.7	2637.23	2637.23	5563.13	2637.23	2637.23	10993.5	0.585991	0.57281	0.600699	0.221343
High	H0YAS8	Clusterin (Fragment) OS	CLU	24	2	8	2	16.2	2637.23	2637.23	2637.23	94830.4	93113.4	184676	5.55757	0.0158602	0.0252321	1.59805
High	Q13867	Bleomycin hydrolase OS	BLMH	10	3	8	3	52.5	326991	61447.6	270492	79846.9	2637.23	133776	-1.60736	0.173722	0.214282	0.669014
High	A0A0J9YYL3	60 kDa poly(U)-binding-splicing factor (Fragment) OS	PUF60	6	2	7	2	54.6	2637.23	2637.23	2637.23	106979	73198.6	86786.1	5.07651	0.000920169	0.00245379	2.61016
High	F5H157	Ras-related protein Rab-35 (Fragment) OS	RAB35	12	2	7	2	21.2	46310.7	2637.23	29871.9	286845	207574	239031	3.21807	0.0011573	0.00289325	2.53861
High	O95831	Apoptosis-inducing factor 1, mitochondrial OS	AIFM1	4	2	7	2	66.9	2637.23	2637.23	2637.23	78034.6	74051.4	55669.1	4.71476	0.000639588	0.00192564	2.71542
High	Q9NPD3	Exosome complex component RRP41 OS	EXOSC4	15	3	7	3	26.4	17249.5	2637.23	2637.23	353095	257064	287272	5.31627	0.000532876	0.00177625	2.75049
High	P31151	Protein S100-A7 OS	S100A7	35	3	7	3	11.5	64806.4	93096.7	2637.23	24315.3	33313.2	96558.1	-0.0582588	0.954751	0.958173	0.0185561
High	P50402	Emerin OS	EMD	15	3	7	3	29	5610.26	6064.46	7945.41	160062	164294	117157	4.49205	0.000734765	0.00214306	2.66896
High	Q13835	Plakophilin-1 OS	PKP1	9	6	7	6	82.8	85888	2637.23	144374	209397	18527.8	1.74109e+06	3.0797	0.34951	0.394608	0.403834
High	P06576	ATP synthase subunit beta, mitochondrial OS	ATP5F1B	5	2	7	2	56.5	2637.23	124315	329182	398398	335545	479802	1.41193	0.0721699	0.0966869	1.01463
High	P48735	Isocitrate dehydrogenase [NADP], mitochondrial OS	IDH2	9	3	7	3	50.9	2637.23	2637.23	2637.23	27878.7	40657.9	32798.4	3.679	0.00111531	0.0028134	2.55077
High	P14618	Pyruvate kinase PKM OS	PKM	11	4	7	4	57.9	2637.23	10118.8	15785.7	267086	142427	179726	4.36771	0.00731909	0.0133074	1.87591
High	P05387	60S acidic ribosomal protein P2 OS	RPLP2	59	3	7	3	11.7	2637.23	2637.23	2637.23	219324	211606	266168	6.46123	0.000175442	0.000832608	3.07956
High	Q9Y285	Phenylalanine--tRNA ligase alpha subunit OS	FARSA	5	2	7	2	57.5	2637.23	2637.23	2637.23	95712.5	104267	91896	5.20522	1.32423e-05	0.000264846	3.57701
High	Q16777	Histone H2A type 2-C OS	H2AC20	27	3	6	3	14	46938.4	48622.9	77144.5	79517	122413	646288	2.29612	0.284719	0.330794	0.480443
High	P69905	Hemoglobin subunit alpha OS	HBA1	28	3	6	3	15.2	33628	2637.23	2637.23	123064	110761	418098	4.06677	0.113057	0.145211	0.838
High	C9JH19	Cathepsin D OS	CTSD	4	2	6	2	48.6	127199	71723.2	131967	328665	170217	127628	0.920991	0.199296	0.241571	0.616955
High	F6RFD5	Actin-depolymerizing factor OS	DSTN	13	2	6	1	15.4	20406.8	2637.23	2637.23	43270.6	33441.5	32266.3	2.08525	0.0156159	0.0251291	1.59982
High	Q13151	Heterogeneous nuclear ribonucleoprotein A0 OS	HNRNPA0	10	2	6	2	30.8	2637.23	2637.23	2637.23	89886	59200.7	40935.6	4.58604	0.013153	0.0216638	1.66427
High	P18075	Bone morphogenetic protein 7 OS	BMP7	5	2	6	2	49.3	2637.23	2637.23	2637.23	61972	56065.7	54006.4	4.44265	2.14744e-05	0.000353696	3.45137
High	D6RBZ0	Heterogeneous nuclear ribonucleoprotein A/B OS	HNRNPAB	8	2	6	2	35.7	2637.23	2637.23	2637.23	77057.2	52400.5	56472.6	4.55463	0.00147482	0.00349956	2.45599
High	P09874	Poly [ADP-ribose] polymerase 1 OS	PARP1	4	3	6	3	113	2637.23	2637.23	2637.23	79481.5	67887.3	66378.3	4.75578	7.7583e-05	0.000638919	3.19455
High	G5E9R5	Acid phosphatase OS	ACP1	26	2	6	2	9	1.35449e+06	1.85773e+06	2.29561e+06	1.44052e+06	1.07808e+06	1.34451e+06	-0.511721	0.134371	0.170243	0.76893
High	P62937	Peptidyl-prolyl cis-trans isomerase A OS	PPIA	14	2	6	2	18	29419.8	23029.3	2637.23	45224.6	36613.1	147907	2.06027	0.187367	0.229095	0.639985
High	P60174	Triosephosphate isomerase OS	TPI1	10	2	6	2	26.7	17230.2	10620.1	22835.3	78275.2	43720.7	132851	2.32998	0.0601093	0.0821005	1.08565
High	O60884	DnaJ homolog subfamily A member 2 OS	DNAJA2	5	2	6	2	45.7	2637.23	2637.23	2637.23	180740	160567	122597	5.8737	0.000874161	0.00239966	2.61985
High	P51116	Fragile X mental retardation syndrome-related protein 2 OS	FXR2	5	2	6	2	74.2	2637.23	2637.23	2637.23	79723.4	69026.9	62603.6	4.73953	0.000170143	0.000821382	3.08545
High	A6NLM8	Signal sequence receptor subunit delta OS	SSR4	20	2	5	2	16.2	2637.23	2637.23	2637.23	16954.4	18008	14082.9	2.63206	0.000306194	0.00120753	2.9181
High	P29692	Elongation factor 1-delta OS	EEF1D	13	2	5	2	31.1	2637.23	2637.23	197802	29135.3	70718.2	900404	2.30028	0.412982	0.449942	0.346844
High	S4R3V3	YTH domain-containing family protein 2 (Fragment) OS	YTHDF2	10	2	5	2	24.9	2637.23	2637.23	2637.23	120818	112782	391276	6.30344	0.0879303	0.116134	0.935039
High	E9PH18	DnaJ homolog subfamily B member 6 OS	DNAJB6	12	2	5	2	23.8	15701.9	2637.23	2637.23	47768	42694.4	36505.6	2.59763	0.00289463	0.00595953	2.22479
High	B4DR61	Protein transport protein Sec61 subunit alpha isoform 1 OS	SEC61A1	7	3	5	3	52.9	2637.23	2637.23	2637.23	80814.8	89816.8	89892.3	5.04129	9.75686e-06	0.000248356	3.60492
High	P62906	60S ribosomal protein L10a OS	RPL10A	10	2	5	2	24.8	2637.23	2637.23	2637.23	59733.6	52200.1	79149.8	4.59407	0.00160374	0.00371113	2.43049
High	A0A087X0X3	Heterogeneous nuclear ribonucleoprotein M OS	HNRNPM	9	4	5	4	77.5	2637.23	2637.23	2637.23	131339	64810.6	103180	5.24161	0.007291	0.013343	1.87475
High	O14734	Acyl-coenzyme A thioesterase 8 OS	ACOT8	10	2	5	2	35.9	2637.23	2637.23	2637.23	163906	165454	137989	5.88437	6.71645e-05	0.000569881	3.24422
High	E7EUI8	Glucose-6-phosphate 1-dehydrogenase (Fragment) OS	G6PD	6	2	5	2	38.4	2637.23	2637.23	2637.23	82103.6	79810.9	60265.8	4.8116	0.000499662	0.00172723	2.76265
High	A0A494C1T9	Protein FAM83H OS	FAM83H	4	3	5	3	149	2637.23	2637.23	2637.23	27816.1	36095	35832.5	3.65617	0.000353595	0.0012858	2.89083
High	Q92900	Regulator of nonsense transcripts 1 OS	UPF1	4	3	5	3	124.3	2637.23	2637.23	2637.23	99534.2	73442.6	102129	5.11986	0.000626552	0.00192785	2.71493
High	P28799	Progranulin OS	GRN	4	2	5	2	63.5	27603.2	19852	25733.9	112479	57574	42061.1	1.53514	0.0974369	0.126895	0.896557
High	A0A087WWU8	Tropomyosin alpha-3 chain OS	TPM3	15	3	5	2	26.4	2637.23	132964	33175.6	78723.2	107048	140683	0.951763	0.290961	0.336649	0.472822
High	P13639	Elongation factor 2 OS	EEF2	4	3	5	3	95.3	88052.2	25376	46530.8	197500	95894.1	638300	2.54215	0.199362	0.240609	0.618688
High	Q9NZB2	Constitutive coactivator of PPAR-gamma-like protein 1 OS	FAM120A	5	3	5	3	121.8	2637.23	2637.23	2637.23	87256.6	69814.9	84260.4	4.93089	0.000133325	0.000829581	3.08114
High	P04040	Catalase OS	CAT	9	3	5	3	59.7	2.23082e+06	1731174	2.27153e+06	2.91351e+06	2.04567e+06	2.02405e+06	0.163844	0.503807	0.534341	0.272182
High	K7ERU7	Telomerase RNA component-interacting RNase OS	TRIR	30	2	4	2	13.4	2637.23	2637.23	2637.23	10401	16629.5	20799.5	2.59586	0.0116543	0.0201433	1.69587
High	Q9BTV4	Transmembrane protein 43 OS	TMEM43	17	3	4	3	44.8	12944.2	2637.23	2637.23	169422	75326	40407.1	3.96826	0.0829049	0.110016	0.958544
High	P62269	40S ribosomal protein S18 OS	RPS18	13	2	4	2	17.7	2637.23	2637.23	2637.23	52159.3	55314.7	110899	4.78666	0.0212475	0.0321584	1.49271
High	B5MDF5	GTP-binding nuclear protein Ran OS	RAN	10	2	4	2	26.2	2637.23	2637.23	2637.23	289378	180676	176563	6.35278	0.00449637	0.00892896	2.0492
High	Q9Y315	Deoxyribose-phosphate aldolase OS	DERA	7	2	4	2	35.2	2637.23	2637.23	2637.23	165555	162601	195832	6.04941	8.49501e-05	0.000642866	3.19188
High	P42677	40S ribosomal protein S27 OS	RPS27	31	2	4	2	9.5	2637.23	2637.23	2637.23	220713	205773	147190	6.18011	0.00109641	0.00279087	2.55426
High	Q9BRS2	Serine/threonine-protein kinase RIO1 OS	RIOK1	6	3	4	3	65.5	18178.7	2637.23	2637.23	2637.23	22521.9	15050.9	0.777773	0.512284	0.541281	0.266577
High	O14893	Gem-associated protein 2 OS	GEMIN2	11	2	4	2	31.6	2637.23	2637.23	2637.23	50921.7	77360.1	30926.1	4.33078	0.019941	0.0305108	1.51555
High	A0A2R8Y811	40S ribosomal protein S14 (Fragment) OS	RPS14	17	2	4	2	16.1	2637.23	2637.23	2637.23	78888.4	59412.7	87481	4.8348	0.000941642	0.00248736	2.60426
High	H7BYY1	Tropomyosin 1 (Alpha), isoform CRA_m OS	TPM1	8	2	4	1	28.7	51734.5	56235.6	24898.3	126988	116037	110040	1.40994	0.00259386	0.00542	2.266
High	P35250	Replication factor C subunit 2 OS	RFC2	6	2	4	2	39.1	2637.23	2637.23	2637.23	114848	71425.6	63489.5	4.98043	0.0072282	0.0134033	1.87279
High	P0DPA2	V-set and immunoglobulin domain-containing protein 8 OS	VSIG8	7	3	4	3	43.9	2637.23	2637.23	2637.23	66027.7	2637.23	1.03664e+06	7.12624	0.335716	0.380569	0.419567
High	P63167	Dynein light chain 1, cytoplasmic OS	DYNLL1	37	2	4	2	10.4	2637.23	2637.23	2637.23	123406	56045.7	33643.9	4.75138	0.0642813	0.0865326	1.06282
High	G3V2Y4	Glycine hydroxymethyltransferase (Fragment) OS	SHMT2	15	2	3	2	25.7	2637.23	10070.7	2637.23	71055	32547	34091.9	3.16561	0.0335605	0.0484379	1.31481
High	F5H433	Sal-like protein 2 OS	SALL2	3	2	3	2	104.9	2637.23	2637.23	2637.23	71871.8	40729.5	36603.4	4.23716	0.0133625	0.0218801	1.65995
High	C9JXA5	Guanine nucleotide-binding protein G(I)/G(S)/G(T) subunit beta-2 (Fragment) OS	GNB2	8	2	3	2	27.5	2637.23	2637.23	2637.23	159686	145236	205262	6.01089	0.000757497	0.00218659	2.66023
High	A6PVP4	Mediator of RNA polymerase II transcription subunit 20 (Fragment) OS	MED20	16	2	3	2	15.3	2637.23	2637.23	2637.23	123716	96346.1	63077.2	5.16139	0.00637202	0.0120552	1.91883
High	Q8IW75	Serpin A12 OS	SERPINA12	4	2	3	2	47.1	62522.2	2637.23	2637.23	44158	2637.23	54465.5	0.578788	0.684179	0.712157	0.147424
High	Q96AE4	Far upstream element-binding protein 1 OS	FUBP1	4	2	3	2	67.5	2637.23	2637.23	2637.23	26846.2	34586.3	28454.9	3.50606	0.000316881	0.00121543	2.91527
High	Q7Z2W4	Zinc finger CCCH-type antiviral protein 1 OS	ZC3HAV1	3	2	3	2	101.4	2637.23	2637.23	2637.23	38511.5	36291.4	34949.9	3.79413	5.22258e-06	0.00016248	3.7892
High	A0A2R8Y7R2	Hemoglobin subunit beta OS	HBB	21	2	3	2	12.2	2637.23	2637.23	2637.23	2637.23	92177.1	16900.6	3.81969	0.280855	0.327664	0.484571
High	P13667	Protein disulfide-isomerase A4 OS	PDIA4	3	2	3	2	72.9	12224.5	2637.23	2637.23	101109	104559	107366	4.16097	1.1482e-05	0.000267913	3.57201
High	Q04837	Single-stranded DNA-binding protein, mitochondrial OS	SSBP1	16	2	3	2	17.2	2637.23	2637.23	2637.23	159280	153306	162727	5.90875	5.82768e-07	5.43917e-05	4.26447
High	Q12923	Tyrosine-protein phosphatase non-receptor type 13 OS	PTPN13	1	3	3	3	276.7	2637.23	2637.23	20487.3	9139.45	61242.2	49109.4	2.2136	0.136921	0.172694	0.762724
High	Q9Y446	Plakophilin-3 OS	PKP3	2	2	3	2	87	2637.23	2637.23	2637.23	2637.23	13606	171546	4.56899	0.33354	0.379639	0.420629
High	P30041	Peroxiredoxin-6 OS	PRDX6	10	2	3	2	25	36645.7	2637.23	2637.23	21630.9	30412.4	44863.1	1.20895	0.237448	0.281718	0.550185
High	A0A5F9ZHM4	L-lactate dehydrogenase OS	LDHB	9	3	3	3	37.4	2637.23	2637.23	10938	17198.5	14369.8	963319	5.93936	0.36004	0.404865	0.39269
High	Q9UN81	LINE-1 retrotransposable element ORF1 protein OS	L1RE1	7	2	3	2	40	2637.23	2637.23	2637.23	154930	45098.3	2637.23	4.67897	0.225751	0.27013	0.568427
High	Q9Y5V3	Melanoma-associated antigen D1 OS	MAGED1	7	3	3	3	86.1	2637.23	2637.23	2637.23	48266.6	241544	31698.6	5.34473	0.195632	0.238161	0.62313
High	Q9UHD8	Septin-9 OS	SEPTIN9	4	2	3	2	65.4	2637.23	2637.23	2637.23	19612.3	71737.8	91895.7	4.53365	0.0533258	0.073917	1.13126
High	X6RDA4	Paraspeckle component 1 (Fragment) OS	PSPC1	11	2	2	2	27.3	2637.23	2637.23	2637.23	43552.8	22729.9	22973.2	3.49589	0.0171141	0.0270732	1.56746
High	C9JF17	Apolipoprotein D (Fragment) OS	APOD	9	2	2	2	24.1	2637.23	2637.23	24991.9	17111.9	12237.2	570369	4.3085	0.363763	0.407414	0.389964
High	Q96SN8	CDK5 regulatory subunit-associated protein 2 OS	CDK5RAP2	2	2	2	2	214.9	2637.23	2637.23	2637.23	43635.8	87734.5	69768.1	4.66806	0.00732901	0.0132395	1.87813
High	Q9Y5M8	Signal recognition particle receptor subunit beta OS	SRPRB	13	2	2	2	29.7	2637.23	2637.23	2637.23	41397.5	24167.6	19716.8	3.43018	0.0175266	0.0275699	1.55956
High	P41091	Eukaryotic translation initiation factor 2 subunit 3 OS	EIF2S3	7	2	2	2	51.1	2637.23	2637.23	2637.23	2637.23	13267.9	38235.1	2.77464	0.217923	0.261882	0.581894
High	P04080	Cystatin-B OS	CSTB	24	2	2	2	11.1	19382.2	26717.7	2637.23	2637.23	14373.2	105463	1.32937	0.501034	0.53342	0.272931
High	P62851	40S ribosomal protein S25 OS	RPS25	15	2	2	2	13.7	2637.23	2637.23	2637.23	89138.4	82255.3	199527	5.55098	0.0333853	0.0484347	1.31484
High	Q969X5	Endoplasmic reticulum-Golgi intermediate compartment protein 1 OS	ERGIC1	8	2	2	2	32.6	2637.23	2637.23	2637.23	87368.5	21868.4	73680.1	4.53106	0.0430509	0.0608801	1.21552
High	Q99497	Parkinson disease protein 7 OS	PARK7	22	2	2	2	19.9	2637.23	27003.1	23639.1	40678.9	45207.6	42240.1	1.26592	0.0321539	0.0468912	1.32891
