# Supplementary material for: PRMT5 is an actionable therapeutic target in CDK4/6 inhibitor-resistant ER+/RB-deficient breast cancer
Source: Nat Commun. 2024 Mar 13;15:2287. doi: 10.1038/s41467-024-46495-2 (PMC10937713; doi:10.1038/s41467-024-46495-2)
Supplement: Supplementary file 7 — Supplementary Data 3 [file 41467_2024_46495_MOESM7_ESM.xlsx]

## Sheet: Suppl Table 3
Analysis of SDMA PTM scan (siPRMT5 vs siCtrl)
Gene	Abundance siCtrl_1	Abundance siCtrl_2	Abundance siCtrl_3	Abundance siPRMT5_1	Abundance siPRMT5_2	Abundance siPRMT5_3	log2FoldChange	pvalue	padj	-log10padj
HNRNPA1L3	12705	663218	750097	437589	371623	509283	-0.113102	0.886661	0.928883	0.0320388
HNRNPA1L3	4.67316e+06	5.32493e+06	3908465	1.95728e+06	3.21904e+06	1.60255e+06	-1.03665	0.0204945	0.0830565	1.08063
RBM47	974273	1294169	756937	12705	12705	12705	-6.31061	0.00309297	0.0280186	1.55255
RBM47	3454549	3.52702e+06	3146955	1.17623e+06	1.38503e+06	1.07433e+06	-1.47816	0.000127561	0.00392889	2.40573
WASL	340260	366118	293811	335127	288557	12705	-0.0964226	0.552974	0.698017	0.156134
DYNC1LI2	159188	242244	212780	121428	243884	157039	-0.233715	0.522512	0.681922	0.166265
EIF4G3	764714	821840	752481	400316	447597	454039	-0.845238	0.00022304	0.00490689	2.30919
NDUFS2	1.27374e+06	2.29567e+06	1.19602e+06	1.67443e+06	2.74071e+06	2.83434e+06	0.60527	0.182312	0.350951	0.454754
NDUFS2	150278	210148	118142	257887	546123	522848	1.47122	0.0425397	0.123606	0.907961
NEBL	1.90545e+06	2.89096e+06	2.31615e+06	2.35157e+06	2.56361e+06	2.62548e+06	0.0843217	0.656616	0.766053	0.115741
PRPF6	818719	1.04785e+06	711536	983366	1.0816e+06	1.15522e+06	0.32083	0.126037	0.285436	0.544491
PRPF6	239590	277029	162324	216102	125920	140259	-0.493415	0.20929	0.374775	0.426229
KRT75	476710	12705	12705	114861	286358	2232408	2.39095	0.365334	0.516161	0.287215
KRT6A	552763	12705	459594	4.43684e+06	1.58024e+06	12705	2.5564	0.270503	0.425076	0.371533
ALPI	30023.9	44691.8	35868	33846.3	31626.1	59434.3	0.175712	0.654465	0.769371	0.113864
DERPC	43791.9	20634.5	34291.8	12705	12705	12705	-1.37295	0.0397161	0.117621	0.929516
SRF	75636.5	169069	125463	119501	167401	176263	0.323344	0.39074	0.537267	0.26981
PABPC1	299687	281975	288912	254637	341271	692108	0.565112	0.357222	0.514132	0.288925
PABPC1	331761	176364	198817	154519	174802	359832	-0.0367674	0.945394	0.957833	0.01871
SNRPB	19060402	25192018	21405084	30050426	53118868	42134276	0.932396	0.0448933	0.128029	0.892691
SNRPB	4.80807e+06	9.62737e+06	6.64701e+06	1.57101e+07	1.8248e+07	1.63572e+07	1.25496	0.00365291	0.0281274	1.55087
SNRPB	740208	891109	743600	527934	893817	428869	-0.359869	0.308409	0.452333	0.344542
SNRPB	108526	829789	592888	745276	1.05275e+06	965870	0.852041	0.150091	0.312352	0.505356
SNRPB	99198.4	269940	104814	444720	433734	465996	1.5042	0.00693964	0.041104	1.38612
SNRPB	2.99918e+06	1.80176e+06	2.23261e+06	1.4262e+06	1.83439e+06	1.70421e+06	-0.502518	0.136034	0.299275	0.523929
SNRPB	2.73532e+06	1.744e+06	2.04157e+06	1.53941e+06	2.02746e+06	1.48777e+06	-0.367461	0.224301	0.379587	0.420689
SNRPB	1192930	1.47834e+06	1.26309e+06	875729	1068610	958384	-0.438721	0.0283888	0.0950409	1.02209
SNRPB	6.43777e+08	8.63546e+08	8.92846e+08	5.76147e+08	7.73847e+08	6.98886e+08	-0.228301	0.295824	0.4423	0.354283
SNRPB	3.75069e+08	7.77347e+08	7.46189e+08	4.4202e+08	5.10776e+08	4.01459e+08	-0.487439	0.244473	0.388133	0.41102
SNRPB	863680	1.20047e+06	649050	715069	1.39561e+06	954042	0.17576	0.670811	0.759594	0.119418
SNRPB	845610	471297	407554	800357	347142	321947	-0.230874	0.702318	0.77255	0.112074
YBX3	606766	185853	317248	280049	279766	228024	-0.494414	0.44068	0.600573	0.221434
HNRNPA2B1	291220	12705	186903	172851	188250	239950	0.292273	0.683481	0.757238	0.120768
HNRNPA2B1	456444	724105	786540	1.04516e+06	1.18729e+06	1.33998e+06	0.860843	0.0155334	0.0664484	1.17752
HNRNPA2B1	94280	120214	112423	72193.1	67829.1	86348.7	-0.530235	0.024284	0.0869706	1.06063
HNRNPA2B1	74124.2	37426	71153.1	37109.5	27735	29889.4	-0.947549	0.0725817	0.189451	0.722504
SFPQ	531192	582797	560474	446555	600846	741457	0.0953405	0.681986	0.761057	0.118583
RPS3	1.0308e+06	909917	1.29229e+06	1.26901e+06	1.30191e+06	1.22892e+06	0.233059	0.175134	0.345778	0.461203
HNRNPH3	2.28135e+06	2.8914e+06	632041	728718	1.21995e+06	598025	-1.18862	0.196185	0.359672	0.444094
HNRNPH3	3.00916e+06	3.37399e+06	1.70124e+06	1.07836e+06	1.15718e+06	1.05682e+06	-1.29602	0.0348531	0.107347	0.969208
HNRNPH3	1.77942e+06	2.29187e+06	2.19473e+06	1.04058e+06	957665	663590	-1.23513	0.00348061	0.0282113	1.54958
HNRNPH3	12705	1.35656e+06	1.52635e+06	1.05887e+06	39945.9	957173	-0.494043	0.653607	0.774273	0.111106
HNRNPH1	1.53532e+06	54031.8	12705	1.11689e+06	1.41082e+06	115779	0.722518	0.614179	0.750663	0.124555
CCKBR	36399.7	51629.8	31527	49311	48309.9	48971.7	0.294118	0.211287	0.374002	0.427126
FUS	1.0744e+08	1.30077e+08	1.03816e+08	8.16411e+07	9.71851e+07	1.07149e+08	-0.255292	0.170928	0.341856	0.466156
FUS	1.94328e+06	2.22882e+06	2.41182e+06	1060723	1.49921e+06	1.136e+06	-0.833009	0.00743429	0.0408886	1.3884
KRT2	1.22087e+06	434603	520648	4.98855e+06	1.09366e+06	881600	1.67812	0.30512	0.451813	0.345041
COIL	42306.5	77755.7	74395	32817.3	37883.4	53687.5	-0.644603	0.145122	0.306149	0.514068
COIL	3.11173e+06	3.98666e+06	2.64036e+06	2.26069e+06	2.41865e+06	1.79426e+06	-0.589169	0.0673154	0.178734	0.747793
YLPM1	9817564	12398166	9019224	5.50871e+06	6.47731e+06	5999528	-0.796323	0.0139502	0.061381	1.21197
FXR2	1.87125e+06	2.08936e+06	2.10307e+06	1.02997e+06	1.02592e+06	1.06941e+06	-0.956198	0.000213014	0.00546736	2.26222
AFF2	4.2492e+06	1.59424e+06	1.96613e+06	1.24504e+06	2.40668e+06	1.45258e+06	-0.613534	0.374854	0.524796	0.280009
HNRNPA3	205874	215238	173399	145300	205775	163789	-0.20751	0.292639	0.441827	0.354748
HNRNPA3	46940	105048	68792.2	55892.8	113813	49510.5	-0.0102557	0.985281	0.985281	0.0064397
HNRNPH2	110234	73068	12705	72582.8	95650.5	67824.2	0.268233	0.676242	0.760155	0.119098
SNRPD3	237600	208055	180120	244794	251957	348807	0.43426	0.121874	0.280128	0.552643
SNRPD3	4.04902e+06	3790151	3.08258e+06	3.56856e+06	3.80744e+06	4133146	0.0755771	0.587013	0.723201	0.140741
TRA2B	432887	12705	429213	534680	15482.4	420445	0.149925	0.886698	0.922645	0.0349652
SNRPN	2.74105e+07	3.03297e+07	2.43465e+07	3.7929e+07	5.25044e+07	3.92276e+07	0.659524	0.0331345	0.106307	0.97344
SNRPN	382917	461388	459587	12705	12705	12705	-5.09632	8.26135e-05	0.00318062	2.49749
EEF1A1	12705	12705	12705	145882	143024	183914	3.63286	0.000388924	0.00665492	2.17686
EEF1A1	12705	1.63445e+06	12705	2.86069e+06	1.08566e+06	1.18672e+06	1.62876	0.216483	0.374589	0.426445
EEF1A1	799381	953470	135819	1.11349e+06	1.19162e+06	1.29313e+06	0.92992	0.0901646	0.223957	0.649835
RBM3	7.15997e+06	6.33939e+06	5405123	6404030	7.58125e+06	7.94653e+06	0.214296	0.216432	0.378757	0.42164
HNRNPU	1.42867e+06	2.63207e+06	2.20394e+06	1.78571e+06	1.98417e+06	2.90919e+06	0.0924053	0.793572	0.854616	0.0682292
HNRNPU	187561	204693	276675	317415	318728	319798	0.51507	0.0248246	0.0868862	1.06105
EWSR1	312175	208283	317015	186172	251739	384123	-0.0268439	0.943449	0.962193	0.0167377
EWSR1	529321	272452	338703	294626	252252	304682	-0.421457	0.287965	0.439075	0.357461
EWSR1	576140	249436	387708	12705	476096	342074	-0.546215	0.488042	0.647917	0.18848
EWSR1	12705	12705	12705	56420408	12705	51292212	11.4647	0.117018	0.273041	0.563771
KHDRBS1	1.42031e+06	1.44533e+06	1.78009e+06	975760	1.28844e+06	1.14266e+06	-0.447464	0.0483611	0.135411	0.868346
HNRNPA0	228658	245108	157925	195142	159898	151701	-0.317968	0.235802	0.390468	0.408414
FADD	12705	12705	12705	58760.1	57857.3	61787	2.22672	2.49165e-06	0.000383714	3.41599
G3BP1	3.71268e+06	7177776	4.44677e+06	3.02669e+06	4.60474e+06	12627474	0.401519	0.630396	0.752565	0.123456
G3BP1	26226746	26392308	50864892	38728326	91089984	84102078	1.04767	0.115186	0.272901	0.563994
G3BP1	5.50911e+07	3.18018e+07	6.86495e+07	5.63167e+07	7.15518e+07	5.16101e+07	0.206505	0.552785	0.703544	0.152709
G3BP1	648838	721834	580404	127564	161571	153974	-2.13853	0.000282327	0.0054348	2.26482
G3BP1	329116	292877	319130	61468.4	133245	163935	-1.39181	0.00382477	0.0267734	1.5723
SF3B2	891112	1.00933e+06	676136	736374	1.34415e+06	836478	0.179032	0.620707	0.752668	0.123397
HNRNPD	101035	114220	12705	174088	82737.7	144003	0.814204	0.239085	0.391692	0.407055
HNRNPD	80731	12705	83831.3	62509.8	46717.6	83946.1	0.12397	0.846004	0.892361	0.0494595
CAPRIN1	97803.6	96909.7	88838.2	31527.4	34092.5	36094	-1.47909	4.25892e-05	0.00327937	2.48421
PCBP1	594871	474696	434297	359065	469282	98568.9	-0.698165	0.184338	0.35047	0.45535
TRIP6	60953.5	55575.7	53632.5	40600.2	38303.3	42864.2	-0.482774	0.00321843	0.0275355	1.56011
TRIP6	678400	886606	1.48798e+06	898942	867038	786136	-0.258525	0.533042	0.689819	0.161265
HNRNPUL2	76157.6	127479	100603	133352	129975	136321	0.393524	0.10025	0.245054	0.610738
FAM110C	188286	177937	183572	12705	65980.9	12705	-2.58877	0.00105779	0.0116357	1.93421
FAM98B	3.47041e+06	4.08701e+06	3.30839e+06	1.56756e+06	1.68092e+06	1.22432e+06	-1.28055	0.00147467	0.0141937	1.8479
ZNF326	334373	250631	12705	194126	12705	30362	-1.33339	0.344974	0.501188	0.299999
ZNF326	602285	881046	470746	245481	394840	293835	-1.06475	0.0574995	0.15535	0.80869
ZNF326	16084749	15674802	14955709	8772842	11641340	9908458	-0.623499	0.00367138	0.0269235	1.56987
ZNF326	980676	790160	788238	740014	450699	678431	-0.453244	0.101839	0.245049	0.610747
VIRMA	108520	116274	130150	63204.6	60920.1	79290.9	-0.803162	0.0041445	0.0277501	1.55674
GIGYF2	1.2362e+06	644856	2.36522e+06	12705	12705	12705	-6.79969	0.0498383	0.137055	0.863104
GIGYF2	464116	291027	514263	384980	200352	232535	-0.634214	0.163859	0.336456	0.473071
GIGYF2	929383	1.17946e+06	831676	899768	1.01798e+06	990448	-0.0159437	0.926392	0.957479	0.0188709
PABPN1	12705	260990	177076	165897	166689	166250	0.14617	0.836846	0.888788	0.0512019
SMG6	330874	437644	478490	125697	216147	152323	-1.3354	0.00822821	0.0436946	1.35957
SMG6	189824	241236	312847	86669.4	12705	12705	-2.7306	0.00829841	0.0412244	1.38485
ALYREF	12293203	7904500	14621686	10237139	10756363	8487995	-0.240081	0.441613	0.596565	0.224342
PROSER2	2.019e+06	2106377	1.18191e+06	582660	626806	813459	-1.39153	0.022504	0.0845274	1.073
JMY	300663	332636	396180	209499	190470	259136	-0.643335	0.0237197	0.0869721	1.06062
SERBP1	161712	196109	345843	132573	101077	12705	-1.51415	0.0850748	0.214779	0.668008
MPLKIP	38239.4	49262.7	42118.6	76459	63369.4	60653.3	0.629176	0.0156396	0.0650946	1.18645
PSPC1	586755	831155	588280	393886	590861	467069	-0.466599	0.136841	0.296811	0.527521
PSPC1	283729	316504	271538	182635	238212	166131	-0.570644	0.0207001	0.081739	1.08757
TAF15	871630	1.3354e+06	775573	1.05265e+06	1.69779e+06	1.29029e+06	0.438044	0.239801	0.388729	0.410353
TAF15	1.66275e+06	1.50767e+06	1.29353e+06	2.36053e+06	4.26882e+06	4.99747e+06	1.38106	0.0395829	0.119525	0.922542
TAF15	39589.7	12705	23363.7	33772.3	26095.9	43299.4	0.44742	0.378364	0.524938	0.279892
TAF15	60930	52127.1	84537.6	71254	67813.2	78749.6	0.140571	0.544843	0.699215	0.15539
KHSRP	53455.5	90502.8	69854.3	38775	20143.2	30496.5	-1.25776	0.0259029	0.0886455	1.05234
KHSRP	144192	752809	58607.7	199680	765668	417892	0.533559	0.630024	0.757998	0.120332
KHSRP	1.96793e+07	1.81025e+07	1.29022e+07	1.35254e+07	1.02331e+06	1.34446e+07	-0.856446	0.177767	0.346533	0.460255
KHSRP	2.87509e+07	3.2986e+07	1.95123e+07	1.53566e+07	2.54294e+07	1.86466e+07	-0.4511	0.216606	0.370638	0.431051
KHSRP	4.3146e+06	5.35034e+06	2.07644e+06	493994	1.06322e+06	550723	-2.4777	0.030878	0.101175	0.994929
KHSRP	916850	960412	904498	275198	373754	309199	-1.53767	5.43124e-05	0.00278804	2.5547
KHSRP	598978	576356	532089	263195	419359	221524	-0.917301	0.0133924	0.0606599	1.2171
FUBP1	5.802e+07	3.81944e+06	1.07461e+07	8.45747e+06	4.26201e+06	7.43877e+06	-1.84831	0.363993	0.519027	0.28481
FUBP1	46858042	34802320	28742813	9.74236e+06	1.29015e+07	8.75822e+06	-1.81385	0.0085523	0.041158	1.38555
FUBP1	2.5414e+07	2.11264e+07	1.92056e+07	5.59627e+06	5.01292e+06	3.47273e+06	-2.22306	0.000892023	0.0114476	1.94128
FUBP1	482484	851298	736851	299892	395663	277168	-1.08997	0.033354	0.104827	0.979527
FUBP1	337785	361392	409913	12705	106590	12705	-3.07076	0.000999094	0.0118354	1.92682
HOOK2	5.03327e+06	12705	2.34284e+06	12705	4.15542e+06	3.64159e+06	0.0799266	0.946106	0.95229	0.0212308
STRBP	1704433	1.23561e+06	1707805	291586	353602	246048	-2.38268	0.00143589	0.0147418	1.83145
PCDHB18P	12705	12705	12705	993814	1.50995e+06	12705	6.0449	0.133074	0.297006	0.527235
PKP4	568744	804093	12705	384560	692471	667800	0.332636	0.662538	0.761425	0.118373
HNRNPAB	1145354	1.66429e+06	1.01238e+06	1.02432e+06	905028	1.11993e+06	-0.325869	0.284022	0.437393	0.359128
CCT7	372000	349660	448727	200047	190671	247303	-0.875308	0.00694635	0.0396199	1.40209
CCT7	561938	644906	559198	723834	1.21705e+06	606391	0.528436	0.240686	0.3861	0.4133
TBC1D2	270484	401080	266746	485130	345268	229084	0.175224	0.663755	0.757173	0.120805
WDR33	5654746	9487532	7.8432e+06	6670921	7.01612e+06	6.78713e+06	-0.166918	0.49446	0.650828	0.186534
WDR33	644686	562120	663852	547797	667513	751216	0.0721039	0.657214	0.760985	0.118624
PAIP1	352137	319221	353531	263579	315864	365991	-0.116421	0.449384	0.601784	0.220559
PAIP1	10935251	12517126	12045931	9567705	10946868	11489367	-0.149501	0.190419	0.357616	0.446583
TSPAN10	182771	84797.9	144107	157729	412336	201462	0.90621	0.224682	0.376099	0.424698
PNN	2633190	3247439	2.48174e+06	1385706	1.28857e+06	1.73605e+06	-0.923025	0.00824016	0.0422995	1.37366
C11orf68	4436152	4600875	5.09474e+06	3.67333e+06	3.2186e+06	3.34223e+06	-0.46555	0.00563845	0.03618	1.44153
C11orf68	2.46453e+06	4.3517e+06	2.32314e+06	1.58058e+06	1.62611e+06	1.24496e+06	-1.03776	0.0784917	0.201462	0.695807
PRR36	2340483	2.31554e+06	1.93486e+06	1.98713e+06	2.3654e+06	2.65006e+06	0.0874178	0.586867	0.72885	0.137362
EPB41L5	48606.1	139022	21542.4	44553	12705	12705	-1.58001	0.278882	0.433817	0.362694
AVEN	12705	12705	48028.5	20584	27755	36547.1	0.208991	0.777901	0.849623	0.0707739
FAM120C	295130	395053	107947	417167	106664	563426	0.445997	0.576669	0.722008	0.141458
FAM120C	623863	768624	656560	235485	242972	294127	-1.40719	0.000862628	0.0120768	1.91805
FAM120A	7.47806e+06	6564883	3.56029e+06	3224259	4.91219e+06	3.45848e+06	-0.602347	0.197122	0.357139	0.447163
FAM120A	3.41898e+06	3.34046e+06	2.2809e+06	1.27768e+06	1.32442e+06	1.08788e+06	-1.29276	0.00885211	0.0413098	1.38395
FAM120A	309292	12705	273623	281412	155324	244091	0.192895	0.791874	0.858793	0.0661116
RBM27	1.23407e+06	993283	947378	864126	1.23136e+06	1.19077e+06	0.0498076	0.812007	0.868396	0.0612821
FAM184B	22203.2	40800.7	32779.2	24751.2	25097.1	43528.5	-0.0367075	0.926907	0.951625	0.0215343
G3BP2	41588848	47580694	39831058	18819744	19309277	19658942	-1.15854	0.000548037	0.00843977	2.07367
G3BP2	18828542	2.31269e+07	1.78407e+07	1.19238e+07	10584501	1.02466e+07	-0.868342	0.0060984	0.0375662	1.4252
LSM4	4.69818e+06	4.92773e+06	7123933	3117071	4751529	4.29593e+06	-0.461467	0.169702	0.34387	0.463606
LSM4	270520	334240	370446	149921	195379	228019	-0.766367	0.0222657	0.0857228	1.0669
PRRC2C	91264.4	12705	64038.4	115704	161694	62817.1	1.01792	0.192787	0.3577	0.446481
PE	272460	189472	249586	369064	275875	0.605605	0.140913	0.301397	0.520862	0.283278
