# Supplementary material for: PRMT5 is an actionable therapeutic target in CDK4/6 inhibitor-resistant ER+/RB-deficient breast cancer
Source: Nat Commun. 2024 Mar 13;15:2287. doi: 10.1038/s41467-024-46495-2 (PMC10937713; doi:10.1038/s41467-024-46495-2)
Supplement: Supplementary file 8 — Source Data [file 41467_2024_46495_MOESM8_ESM.xlsx]

## Sheet: Fig. 1
Fig. 1B. List of gene essentiality												Fig. 1C. GO_MF analysis				Fig. 1D. List of differential gene essentiality					Fig. 1E. Uncropped Western blot image						Fig. 1F. Cell growth
WT						RBKO							-log10FDR														MCF-7_WT
Gene	sgRNA	treatment|beta	treatment|fdr			Gene	sgRNA	treatment|beta	treatment|fdr			poly(A) RNA binding	3.94845	EEF1A1, SUPT16H, POLR2A, XRCC5, ATP5A1, DHX15, MRPS21, DDX10, TXN, SRSF7, COA6, RPS13		Gene	Relative essentiality (βRBKO-βWT)											sgCtrl			sgPRMT5_1			sgPRMT5_2			sgPRMT5_3
A1BG	4	-0.11225	0.71556			A1BG	4	0.079174	0.61953			DNA-directed RNA polymerase activity	3.88349	POLR3A, POLR2A, POLR3B, POLR2L		PRPF19	-1.3165										Day	Rep 1	Rep 2	Rep 3	Rep 1	Rep 2	Rep 3	Rep 1	Rep 2	Rep 3	Rep 1	Rep 2	Rep 3
NAT1	4	-0.11179	0.7173			NAT1	4	0.015103	0.91683			RNA polymerase III activity	3.00468	POLR3A, POLR3B, POLR2L		PRMT5	-1.2484										0	1	1	1	1	1	1	1	1	1	1	1	1
ACADL	4	0.013481	0.9917			ACADL	4	-0.07818	0.76857			protein binding	2.81605	NUP205, PCNA, UHRF1, CHD8, ATP5A1, NEDD8, TIMM10, PHB, TXN, PRPF19, PHB2, RPAP3, XPO1, RBBP4, POLR2A, UROD, DHX15, BUB3, COA6, RPS13, POLR2L, METTL17, PRMT5, SUPT16H, XRCC5, EEF1A1, PRPF4, KIF18A, CARM1, TAF6, SNRPF, IARS, ATP6V0C, SRSF7		POLR3A	-1.2427										3	3.724	3.532	3.808	3.538	3.348	3.354	3.236	3.83	3.838	2.896	2.878	2.844
APRT	4	-0.15864	0.56911			APRT	4	-0.22018	0.26123			methyltransferase activity	2.72652	PRMT5, CARM1, METTL3, METTL17		NEDD8	-1.1665										5	4.664	4.194	4.312	3.696	3.968	3.656	3.062	2.492	3.016	3.358	3.15	3.176
KCND2	4	-0.0053477	0.9816			KCND2	4	-0.021806	0.97097			histone binding	2.40559	SUPT16H, RBBP4, UHRF1, CHD8		TXN	-1.16152										7	5.778	5.366	5.688	4.7	4.922	5.042	5.682	5.888	5.656	4.31	4.272	4.418
KCND3	4	0.12732	0.67764			KCND3	4	0.099492	0.50673			tRNA binding	2.10753	EEF1A1, YRDC, IARS		C19orf52	-1.1602
KCNE1	4	0.09793	0.78652			KCNE1	4	0.15918	0.20056			histone-arginine N-methyltransferase activity	1.74217	PRMT5, CARM1		SRSF7	-1.14226										MCF-7_RBKO
KCNF1	4	-0.10593	0.7338			KCNF1	4	-0.017096	0.98383			protein-arginine N-methyltransferase activity	1.63413	PRMT5, CARM1		SNRPF	-1.1288											sgCtrl			sgPRMT5_1			sgPRMT5_2			sgPRMT5_3
KLK3	4	0.15943	0.56032			KLK3	4	0.045369	0.78944			RNA polymerase II activity	1.58892	POLR2A, POLR2L		YRDC	-1.0773										Day	Rep 1	Rep 2	Rep 3	Rep 1	Rep 2	Rep 3	Rep 1	Rep 2	Rep 3	Rep 1	Rep 2	Rep 3
KCNG1	4	-0.034759	0.92841			KCNG1	4	-0.24445	0.20439			DNA binding	1.57644	PCNA, POLR3A, POLR2A, POLR3B, XRCC5, CHD8, GTF3A, TAF6, SOD2, POLR2L		TAF6	-1.0729										0	1	1	1	1	1	1	1	1	1	1	1	1
KCNH1	4	-0.03362	0.92944			KCNH1	4	0.028836	0.86402							METTL3	-1.06368										3	2.488	2.698	2.72	1.394	1.6	1.446	1.472	1.624	1.584	1.81	1.86	2.048
KCNH2	4	0.09227	0.80813			KCNH2	4	0.1856	0.1085							PHB2	-1.0622										5	3.75	3.59	3.62	1.944	1.826	1.766	1.992	2.048	2.504	2.446	2.368	2.538
KCNJ1	4	-0.21089	0.39884			KCNJ1	4	-0.27498	0.14331							MRPS21	-1.0594										7	7.006	6.072	6.074	2.05	1.428	1.7	2.068	2.328	2.312	2.804	2.638	2.62
KCNJ2	4	0.081554	0.8393			KCNJ2	4	-0.038945	0.91521							NUP205	-1.04026
KCNJ3	4	0.078253	0.8503			KCNJ3	4	0.062315	0.70549							EEF1A1	-1.033										T47D_WT
KCNJ4	4	-0.25578	0.26802			KCNJ4	4	0.002986	0.95806							IARS	-1.031											sgCtrl			sgPRMT5_1			sgPRMT5_2			sgPRMT5_3
KCNJ5	4	0.00368	0.99503			KCNJ5	4	-0.029863	0.94834							POLR2A	-1.02849										Day	Rep 1	Rep 2	Rep 3	Rep 1	Rep 2	Rep 3	Rep 1	Rep 2	Rep 3	Rep 1	Rep 2	Rep 3
KCNJ8	4	-0.16284	0.5546			KCNJ8	4	-0.026577	0.95693							GNB2L1	-1.0219										0	1	1	1	1	1	1	1	1	1	1	1	1
KCNJ9	4	0.002332	0.99275			KCNJ9	4	0.012126	0.92695							POLR3B	-1.01971										3	3.583	3.817	3.786	1.299	1.211	1.243	1.493	1.54	1.618	1.593	1.59	1.56
FAS	4	0.017106	0.98769			FAS	4	-0.067679	0.81157							DHX15	-1.0197										5	3.564	3.928	3.838	1.268	1.111	1.128	1.466	1.6	1.43	1.529	1.557	1.564
KCNJ10	4	-0.19506	0.4524			KCNJ10	4	-0.22302	0.25599							XPO1	-1.0168										7	5.245	4.949	5.013	1.188	1.087	1.079	1.629	1.594	1.563	1.518	1.645	1.483
KCNJ11	4	0.17969	0.4725			KCNJ11	4	0.0086214	0.94064							BUB3	-1.007
KCNJ12	4	-0.056394	0.87597			KCNJ12	4	-0.094285	0.70578							SUPT16H	-1.00018										T47D_RBKO
KCNJ13	4	0.03826	0.94908			KCNJ13	4	0.010719	0.9328							KIF18A	-0.99881											sgCtrl			sgPRMT5_1			sgPRMT5_2			sgPRMT5_3
KCNJ14	4	-0.080444	0.812			KCNJ14	4	0.038809	0.82091							UHRF1	-0.99867										Day	Rep 1	Rep 2	Rep 3	Rep 1	Rep 2	Rep 3	Rep 1	Rep 2	Rep 3	Rep 1	Rep 2	Rep 3
KCNJ15	4	0.18455	0.453			KCNJ15	4	0.0055806	0.95105							RBBP4	-0.98741										0	1	1	1	1	1	1	1	1	1	1	1	1
KCNJ16	4	0.10912	0.74245			KCNJ16	4	-0.14278	0.51162							CCDC51	-0.98455										3	4.33	5.69	5.182	1.099	1.037	0.931	0.863	1.015	1.088	1.034	0.961	1.065
KCNK1	4	-0.12322	0.67647			KCNK1	4	0.15515	0.21724							POLR2L	-0.978										5	8.64	8.852	8.763	1.302	1.005	0.985	1.139	1.245	1.268	1.327	1.176	1.23
KCNK2	4	0.12569	0.68429			KCNK2	4	-0.011639	0.99942							SOD2	-0.9719										7	12.955	13.655	12.864	1.32	1.085	1.164	1.514	1.864	1.42	1.65	1.358	1.469
KCNK3	4	0.0054843	0.99661			KCNK3	4	0.0084411	0.94126							METTL17	-0.9714
FASLG	4	-0.048891	0.8926			FASLG	4	-0.18032	0.37716							UROD	-0.96156
KCNMA1	4	-0.25594	0.26801			KCNMA1	4	-0.070759	0.79945							CHD8	-0.95187
KCNMB1	4	-0.18617	0.47878			KCNMB1	4	-0.016945	0.98438							GTF3A	-0.937994
ACADM	4	-0.18413	0.48605			ACADM	4	-0.094458	0.70514							RPAP3	-0.93423
KCNN1	4	-0.2484	0.28303			KCNN1	4	-0.021413	0.97155							COA6	-0.93416
KCNN2	4	-0.10525	0.73518			KCNN2	4	-0.039575	0.91374							DDX10	-0.92456
KCNN3	4	0.060474	0.89675			KCNN3	4	-0.023698	0.96496							ATP5A1	-0.9212
KCNN4	4	-0.16226	0.55741			KCNN4	4	-0.040642	0.90945							GLRX5	-0.9203
KCNQ1	4	0.074145	0.86196			KCNQ1	4	-0.10387	0.66278							PRPF4	-0.91788
KCNQ2	4	-0.0016963	0.9881			KCNQ2	4	-0.082277	0.75472							TIMM10	-0.9157
KCNQ3	4	-0.034877	0.92816			KCNQ3	4	-0.12617	0.5797							PHB	-0.9143
KCNS1	4	-0.17721	0.50622			KCNS1	4	-0.38496	0.034532							PCNA	-0.912
SHROOM2	4	0.34836	0.044968			SHROOM2	4	0.14931	0.24486							CARM1	-0.903535
KCNS2	4	-0.22241	0.36494			KCNS2	4	-0.14381	0.50755							RPS13	-0.9028
KCNS3	4	0.12672	0.67934			KCNS3	4	0.08913	0.5637							ATP6V0C	-0.9
KDR	4	0.071198	0.87029			KDR	4	-0.07846	0.7678							ORAOV1	-0.89924
KEL	4	0.037832	0.95024			KEL	4	0.12	0.39208							NME6	-0.89584
KHK	4	0.084899	0.82943			KHK	4	-0.074105	0.78491							CHURC1-FNTB	-0.8956
KIF2A	4	-0.67349	0			KIF2A	4	-0.40292	0.026519							XRCC5	-0.89005
KIF3C	4	-0.073582	0.82943			KIF3C	4	-0.015306	0.98871							BOLA3	-0.88468
KIF5A	4	-0.12436	0.6728			KIF5A	4	-0.11514	0.62092							MED30	-0.8843
KIF5B	4	0.054859	0.91205			KIF5B	4	0.065428	0.68795							CIAO1	-0.87594
KIF5C	4	-0.014873	0.96581			KIF5C	4	-0.057305	0.85064							NCAPD2	-0.8739
AQP1	4	0.12619	0.68243			AQP1	4	-0.03915	0.91507							CEBPZ	-0.87337
KIFC3	4	0.056676	0.90667			KIFC3	4	0.083087	0.60011							PSMA6	-0.8724
KIR2DL3	4	0.2086	0.35773			KIR2DL3	4	-0.13576	0.53967							SART3	-0.86995
KIR2DL4	4	-0.051394	0.88874			KIR2DL4	4	-0.021481	0.97155							RPS24	-0.86808
KIR2DS4	4	0.084779	0.82965			KIR2DS4	4	0.08757	0.57351							SSRP1	-0.86789
KIR3DL1	4	0.074634	0.86011			KIR3DL1	4	0.21779	0.043014							DAD1	-0.8675
KIR3DL2	4	-0.077873	0.8205			KIR3DL2	4	-0.13354	0.54765							DCTN6	-0.86588
KISS1	4	-0.13744	0.63427			KISS1	4	-0.017244	0.98349							TOP2A	-0.8613
KIT	4	0.23358	0.2627			KIT	4	0.11694	0.40931							TUBG1	-0.86063
KLK1	4	0.058426	0.90216			KLK1	4	0.026125	0.87134							SMC3	-0.85644
AQP2	4	0.064514	0.8877			AQP2	4	-0.022528	0.9688							POLR3K	-0.8553
KLK2	4	-0.12837	0.65974			KLK2	4	-0.11553	0.6203							KDM2A	-0.84807
KLKB1	4	0.027205	0.96979			KLKB1	4	-0.012904	0.9962							RARS2	-0.84773
KLRB1	4	0.26173	0.17986			KLRB1	4	0.094143	0.53664							POLR2I	-0.8462
KLRC1	4	0.23064	0.27275			KLRC1	4	0.11207	0.43833							SLMO2	-0.841
KLRC2	4	-0.0018381	0.98803			KLRC2	4	0.01741	0.9092							RPL10	-0.839
KLRC3	4	0.13756	0.63912			KLRC3	4	0.12603	0.36156							LIAS	-0.83664
KLRD1	4	0.11027	0.73984			KLRD1	4	0.076745	0.6306							POLR2F	-0.83458
KNG1	4	-0.1158	0.70389			KNG1	4	-0.19213	0.34064							AURKB	-0.83108
KLC1	4	0.010354	0.99656			KLC1	4	0.026395	0.87066							LSM2	-0.82644
KIF11	4	-0.47187	0.013664			KIF11	4	-1.1411	0							KPNB1	-0.8209
AQP3	4	0.097021	0.78999			AQP3	4	0.0085619	0.94082							VPS13D	-0.82058
KIFC1	4	0.012838	0.99275			KIFC1	4	-0.053671	0.86456							POLR2J	-0.8197
KIF25	4	-0.068024	0.84498			KIF25	4	0.023745	0.8839							DYRK1A	-0.812068
KIF22	4	0.016998	0.98803			KIF22	4	-0.22815	0.24182							RPL26	-0.81166
KPNA1	4	0.10261	0.76456			KPNA1	4	-0.066451	0.81653							RPSA	-0.80875
KPNB1	4	-1.1329	0			KPNB1	4	-1.9538	0							EIF4A1	-0.7978
KPNA2	4	-0.049211	0.89234			KPNA2	4	-0.097989	0.68859							MTIF2	-0.79559
KPNA3	4	0.090569	0.8142			KPNA3	4	-0.15167	0.48016							C12orf45	-0.79508
KPNA4	4	-0.21806	0.38022			KPNA4	4	-0.38924	0.033046							NARFL	-0.7926
KPNA5	4	0.1013	0.77143			KPNA5	4	0.13255	0.32839							DPH3	-0.7906
TNPO1	4	-1.2718	0			TNPO1	4	-1.1387	0							RPL38	-0.79027
AQP4	4	-0.13792	0.63263			AQP4	4	-0.016082	0.9864							EIF3D	-0.78932
IPO5	4	-0.41051	0.043215			IPO5	4	-0.10707	0.65011							PPP4C	-0.7893
KRAS	4	0.088923	0.82071			KRAS	4	0.05322	0.75472							RABGGTA	-0.789
KRTAP5-9	4	0.04055	0.944			KRTAP5-9	4	-0.073888	0.78567							TELO2	-0.78872
KRT1	4	-0.23097	0.33665			KRT1	4	-0.32031	0.082259							ALG2	-0.7885
KRT3	4	-0.090819	0.77594			KRT3	4	-0.10746	0.64928							NR2F2	-0.785294
KRT4	4	-0.15933	0.5671			KRT4	4	0.051059	0.76296							GINS3	-0.78268
KRT5	4	0.088986	0.82071			KRT5	4	-0.17802	0.38393							FUS	-0.78246
KRT6A	4	-0.17844	0.50265			KRT6A	4	0.028499	0.86578							TUT1	-0.7806
KRT6B	4	-0.24604	0.28834			KRT6B	4	-0.33143	0.071879							SEC61A1	-0.77999
AQP5	4	-0.27532	0.22402			AQP5	4	-0.46869	0.011189							TANGO6	-0.778
KRT7	4	-0.086271	0.79263			KRT7	4	-0.11026	0.64137							SRP54	-0.77777
KRT8	4	-0.18842	0.47275			KRT8	4	-0.22493	0.25026							SKP1	-0.77658
KRT10	4	-0.22981	0.33957			KRT10	4	-0.11871	0.61204							RPL8	-0.7757
KRT12	4	0.076612	0.85517			KRT12	4	-0.052169	0.86714							CPSF2	-0.77434
KRT13	4	0.071055	0.87043			KRT13	4	-0.13393	0.54676							MVK	-0.77342
KRT14	4	-0.36064	0.084109			KRT14	4	-0.37584	0.039442							PTCD3	-0.7688
KRT15	4	-0.45559	0.020753			KRT15	4	-0.35944	0.047844							NAA10	-0.7685
KRT16	4	0.03334	0.9583			KRT16	4	-0.11924	0.60964							GARS	-0.76808
KRT17	4	-0.34963	0.097143			KRT17	4	-0.34096	0.066108							TRMT112	-0.7661
AQP6	4	-0.11269	0.71453			AQP6	4	-0.20564	0.29737							MRPS2	-0.76598
KRT18	4	-1.2044	0			KRT18	4	-1.1158	0							RPL19	-0.7629
KRT19	4	-0.14833	0.60066			KRT19	4	-0.068872	0.80605							TBL3	-0.76253
KRT31	4	-0.074865	0.82722			KRT31	4	0.023611	0.88434							RPL17	-0.76179
KRT32	4	0.074264	0.86158			KRT32	4	-0.11595	0.61927							PGS1	-0.76067
KRT33B	4	-0.38352	0.061005			KRT33B	4	-0.40177	0.026519							RAD51	-0.76042
KRT34	4	0.063406	0.89035			KRT34	4	0.11139	0.44203							GRPEL1	-0.759
KRT35	4	-0.00019636	0.99053			KRT35	4	-0.11917	0.60964							GUK1	-0.75895
KRT81	4	-0.072934	0.83013			KRT81	4	-0.091229	0.71808							MAGOHB	-0.75749
AQP7	4	-0.38232	0.061655			AQP7	4	-0.4659	0.011189							SNAPC4	-0.75636
KRT83	4	-0.012028	0.97021			KRT83	4	-0.18658	0.36094							BCL2L2-PABPN1	-0.75428
KRT86	4	-0.20908	0.40549			KRT86	4	-0.22035	0.26077							SUPT5H	-0.75414
KTN1	4	0.06032	0.89692			KTN1	4	-0.034631	0.93006							CENPK	-0.75208
L1CAM	4	-0.061804	0.86421			L1CAM	4	0.002938	0.95808							VARS2	-0.75198
LAD1	4	0.14948	0.59721			LAD1	4	-0.020999	0.973							NDUFS1	-0.74977
AFF3	4	-0.033891	0.92944			AFF3	4	0.16219	0.19031							FAM96B	-0.7496
LAG3	4	0.028984	0.96607			LAG3	4	0.09562	0.52915							AARS	-0.74933
LAIR1	4	-0.24472	0.29436			LAIR1	4	-0.1695	0.41513							MTBP	-0.74883
AQP9	4	0.11918	0.71012			AQP9	4	0.051232	0.76242							RPL7	-0.74731
LAIR2	4	-0.087769	0.78864			LAIR2	4	-0.1034	0.66535							CBFB	-0.74699
LAMA2	4	-0.046779	0.89823			LAMA2	4	-0.011588	0.99969							ERAL1	-0.7461
LAMA3	4	-0.18052	0.49471			LAMA3	4	-0.074787	0.78161							SKIV2L2	-0.74567
LAMA4	4	0.0078098	0.99995			LAMA4	4	-0.00057729	0.96769							DDX3X	-0.74544
LAMA5	4	-0.022611	0.95025			LAMA5	4	0.037014	0.82826							NAE1	-0.74453
LAMB1	4	0.10783	0.74701			LAMB1	4	0.01891	0.90355							PAF1	-0.74373
LAMB2	4	-0.032759	0.93119			LAMB2	4	0.0012428	0.96308							DYNLRB1	-0.74219
LAMB3	4	0.23437	0.26134			LAMB3	4	0.12704	0.35749							NOL12	-0.742
LAMC1	4	0.023986	0.97634			LAMC1	4	-0.042828	0.90263							QRSL1	-0.74195
AR	4	-0.027747	0.94083			AR	4	0.030706	0.8549							RFC3	-0.7386
LAMP1	4	0.21876	0.31176			LAMP1	4	0.082906	0.60166							TUBA1B	-0.7354
LAMC2	4	-0.15953	0.5671			LAMC2	4	0.0893	0.56275							RPL27	-0.7353
ACADS	4	-0.32641	0.12727			ACADS	4	-0.13591	0.53839							PPA2	-0.73505
LAMP2	4	0.28143	0.13105			LAMP2	4	0.12537	0.36261							PSMA3	-0.73473
RPSA	4	-0.72515	0			RPSA	4	-1.5339	0							TERF2	-0.7341
STMN1	4	-0.013661	0.96809			STMN1	4	-0.16092	0.44548							RPL9	-0.7339
LASP1	4	-0.20185	0.42749			LASP1	4	-0.1693	0.41556							ABHD11	-0.73368
LBP	4	-0.31416	0.14457			LBP	4	-0.40123	0.026519							CCNH	-0.73366
LBR	4	-0.054307	0.88206			LBR	4	-0.072044	0.7936							RPS11	-0.7334
LCAT	4	0.0075142	0.99995			LCAT	4	-0.046459	0.88933							PFN1	-0.733
LCK	4	-0.26277	0.25404			LCK	4	-0.18298	0.36829							FNTA	-0.7328
ABCC6	4	-0.010371	0.97385			ABCC6	4	-0.11754	0.61524							STARD7	-0.73229
LCN1	4	-0.16077	0.56214			LCN1	4	-0.17255	0.4051							SIN3A	-0.7322
LCN2	4	-0.058396	0.87119			LCN2	4	-0.061952	0.83214							CRCP	-0.73189
LCP1	4	0.056054	0.90803			LCP1	4	0.031156	0.85352							COPS2	-0.73084
LCP2	4	0.0057835	0.99693			LCP2	4	-0.085223	0.74159							MECR	-0.7295
LDHA	4	-0.12933	0.65797			LDHA	4	-0.18775	0.35742							CTR9	-0.72884
LDHB	4	-0.08089	0.81045			LDHB	4	0.080672	0.61449							RPS14	-0.72841
LDHC	4	0.088046	0.82316			LDHC	4	0.052996	0.7553							SAMM50	-0.7273
LDLR	4	-0.15797	0.571			LDLR	4	-0.32743	0.075601							LARS	-0.726
LECT2	4	0.16744	0.5261			LECT2	4	-0.02944	0.94952							LRPPRC	-0.72472
ARAF	4	-0.1498	0.59606			ARAF	4	-0.11509	0.62092							ZNHIT3	-0.72432
LEP	4	-0.077992	0.8201			LEP	4	-0.12783	0.57161							TOPBP1	-0.72354
LEPR	4	0.062861	0.89068			LEPR	4	0.017069	0.91035							TPT1	-0.72327
LETM1	4	-0.54129	0.004142			LETM1	4	-1.0472	0							RPL37A	-0.72084
LFNG	4	-0.1277	0.66169			LFNG	4	-0.12668	0.57683							DNLZ	-0.7208
LGALS1	4	-0.10295	0.73984			LGALS1	4	-0.036576	0.92311							EIF4E	-0.72024
LGALS2	4	-0.018372	0.9592			LGALS2	4	-0.0018357	0.97155							CPSF3L	-0.71976
LGALS3	4	0.037643	0.95024			LGALS3	4	0.059462	0.72289							CDK7	-0.71965
LGALS3BP	4	-0.33689	0.11411			LGALS3BP	4	-0.12508	0.58427							NHP2	-0.719
LGALS4	4	-0.065262	0.85258			LGALS4	4	-0.046285	0.88977							RPA3	-0.7188
LGALS7	4	-0.15399	0.58508			LGALS7	4	-0.2466	0.20075							UXT	-0.71813
ARCN1	4	-0.41509	0.038141			ARCN1	4	-0.79553	0							MFN2	-0.7179
LGALS8	4	-0.011435	0.97169			LGALS8	4	0.075013	0.64							SNRPD2	-0.7174
LGALS9	4	-0.26333	0.25329			LGALS9	4	-0.31861	0.083639							SSU72	-0.71685
LHB	4	-0.043212	0.90748			LHB	4	-0.21227	0.27879							MRPL21	-0.71552
LHCGR	4	-0.011138	0.9722			LHCGR	4	0.055057	0.74544							TARS2	-0.71528
LHX1	4	-0.0080901	0.97695			LHX1	4	0.097675	0.51844							CLP1	-0.71405
LIF	4	-0.027656	0.94117			LIF	4	0.063931	0.69474							TINF2	-0.7136
LIFR	4	0.078489	0.85025			LIFR	4	-0.045603	0.89195							GINS2	-0.7126
LIG1	4	-0.5817	0.0019182			LIG1	4	-0.71569	0							RBM8A	-0.70502
LIG3	4	-0.080061	0.81286			LIG3	4	-0.57013	0.0023585							PRKAR1A	-0.70501
LIG4	4	-0.2162	0.38429			LIG4	4	-0.38428	0.034776							RUNX1	-0.70341
TRIM23	4	-0.0012432	0.98979			TRIM23	4	-0.082961	0.75168							CHERP	-0.7015
ABLIM1	4	-0.024273	0.94908			ABLIM1	4	-0.14834	0.4931							TUFM	-0.7002
LIMK1	4	0.027553	0.9694			LIMK1	4	-0.31222	0.08928							MAT2A	-0.6985
LIMK2	4	0.11074	0.73856			LIMK2	4	0.080776	0.61361							DNA2	-0.69842
LIMS1	4	-0.45997	0.020518			LIMS1	4	-0.37588	0.039442							ZCRB1	-0.69711
LIPA	4	0.010705	0.99633			LIPA	4	0.05815	0.72973							PSMG3	-0.6971
LIPC	4	-0.016569	0.96393			LIPC	4	-0.024699	0.96263							NCOR1	-0.6969
LIPE	4	-0.024135	0.94967			LIPE	4	-0.082252	0.75472							VMP1	-0.69685
FADS1	4	-0.065352	0.85242			FADS1	4	0.1557	0.21461							PET117	-0.6968
LLGL2	4	-0.36182	0.082834			LLGL2	4	-0.22396	0.25364							MCM7	-0.69642
AREG	4	0.11947	0.7092			AREG	4	-0.075367	0.77891							BANP	-0.696
FADS3	4	-0.18574	0.47951			FADS3	4	-0.17022	0.41342							FAU	-0.6946
LLGL1	4	-0.12925	0.65833			LLGL1	4	-0.10601	0.65476							DDX49	-0.6933
LMAN1	4	-0.15113	0.5919			LMAN1	4	0.14732	0.25269							GINS1	-0.69295
LMNA	4	-0.17114	0.52697			LMNA	4	0.044616	0.79324							RAN	-0.69247
LMNB1	4	-0.17308	0.52146			LMNB1	4	-0.18367	0.36646							RUVBL1	-0.6923
LMO1	4	-0.030236	0.93729			LMO1	4	-0.078756	0.7668							PRIM1	-0.6914
LMO2	4	-0.042252	0.91032			LMO2	4	-0.068563	0.80759							NAPA	-0.69118
PRICKLE3	4	0.04754	0.92908			PRICKLE3	4	-0.075072	0.78064							SFSWAP	-0.69015
LMO7	4	0.2113	0.34814			LMO7	4	0.13292	0.32728							HMGCS1	-0.69
LMX1A	4	-0.036003	0.92591			LMX1A	4	0.02839	0.86627							GTPBP4	-0.6895
ARF1	4	-1.0042	0			ARF1	4	-0.41274	0.023613							PRELID1	-0.68925
LMX1B	4	0.030996	0.96393			LMX1B	4	-0.12239	0.59665							IARS2	-0.6884
LNPEP	4	0.015054	0.99064			LNPEP	4	-0.054234	0.86237							EIF1AX	-0.6875
VWA5A	4	-0.0073939	0.97798			VWA5A	4	-0.2122	0.27931							COX7B	-0.68736
LOX	4	-0.038552	0.91936			LOX	4	0.061586	0.70871							SEH1L	-0.68691
LOXL1	4	0.011069	0.99612			LOXL1	4	-0.0095798	0.99567							IGBP1	-0.686
LOXL2	4	0.015554	0.99013			LOXL2	4	0.11968	0.39371							TIMMDC1	-0.68473
LPA	4	-0.39414	0.052829			LPA	4	-0.30025	0.1082							CDK9	-0.68449
LPL	4	0.015363	0.99047			LPL	4	0.026736	0.86977							CCT4	-0.68364
LPO	4	-0.071461	0.83531			LPO	4	-0.20594	0.29729							SRBD1	-0.6836
ARF3	4	0.058107	0.90301			ARF3	4	0.042791	0.80268							NDUFB8	-0.68353
LPP	4	-0.3142	0.14457			LPP	4	-0.26877	0.1543							RPL11	-0.6831
LRMP	4	-0.070558	0.83653			LRMP	4	0.025336	0.87429							WDR3	-0.68208
LRCH4	4	0.017356	0.98747			LRCH4	4	-0.048009	0.88433							SUPT4H1	-0.6815
LRP1	4	-0.48833	0.010455			LRP1	4	-0.090398	0.72211							PPIAL4E	-0.68128
LRP2	4	0.017194	0.98747			LRP2	4	0.073039	0.64851							KANSL1	-0.68063
LRP3	4	-0.028366	0.94007			LRP3	4	0.039887	0.81662							SNRNP35	-0.67805
LRP4	4	-0.21912	0.37543			LRP4	4	0.0037348	0.95573							POP7	-0.67794
LRP6	4	0.1035	0.76241			LRP6	4	0.089832	0.56025							NABP2	-0.67673
LRP5	4	-0.082225	0.8071			LRP5	4	-0.2283	0.24117							SRP9	-0.67553
LRPAP1	4	-0.072188	0.83277			LRPAP1	4	-0.19318	0.33682							TSR2	-0.67539
ARF4	4	-0.41761	0.036139			ARF4	4	-0.82909	0							KIAA0391	-0.67367
LSAMP	4	0.11482	0.72713			LSAMP	4	0.068836	0.66872							HSPA5	-0.6736
LSP1	4	-0.039592	0.91691			LSP1	4	-0.047543	0.88547							ELAC2	-0.67341
LSS	4	-0.21917	0.3751			LSS	4	-0.17896	0.38132							NUF2	-0.67324
LTA4H	4	0.22703	0.28303			LTA4H	4	-0.023208	0.96635							RPL18	-0.6723
LTA	4	-0.12327	0.67647			LTA	4	0.031546	0.85176							SMN2	-0.67186
LTB	4	-0.20297	0.42401			LTB	4	-0.18434	0.36494							SLC25A28	-0.67168
CYP4F3	4	0.072637	0.86594			CYP4F3	4	-0.023392	0.96582							EIF5	-0.66994
LTBP1	4	0.060481	0.89675			LTBP1	4	-0.058196	0.84783							ARID2	-0.66989
LTBP2	4	-0.14713	0.60525			LTBP2	4	-0.18144	0.37353							KIF11	-0.66923
LTBP3	4	-0.33809	0.11309			LTBP3	4	-0.087781	0.73153							POLD2	-0.6692
ARL4D	4	-0.20124	0.4314			ARL4D	4	-0.058246	0.84783							AP2S1	-0.668
LTBR	4	-0.19947	0.43697			LTBR	4	-0.030975	0.94401							AAMP	-0.66731
LTC4S	4	-0.14465	0.61055			LTC4S	4	-0.052461	0.8667							UTP23	-0.66636
LTF	4	-0.09586	0.76064			LTF	4	0.014129	0.92073							DDX18	-0.66402
LTK	4	0.14761	0.60525			LTK	4	-0.049062	0.87916							GPN2	-0.6617
BCAM	4	0.24757	0.22108			BCAM	4	-0.057888	0.84946							GMPS	-0.66163
LUM	4	0.0039876	0.99568			LUM	4	0.10682	0.46509							SEC61B	-0.66091
LY6E	4	-0.11954	0.69065			LY6E	4	-0.12115	0.60182							INTS1	-0.66053
LY6H	4	-0.0071041	0.97801			LY6H	4	-0.062489	0.83062							RPL18A	-0.6605
LY9	4	-0.0029376	0.98586			LY9	4	-0.11493	0.62116							EIF2B2	-0.65994
CD180	4	0.016448	0.98927			CD180	4	-0.16737	0.42176							ATP2A2	-0.65975
ARF5	4	0.060805	0.89605			ARF5	4	-0.072518	0.79194							RBBP8	-0.65738
LY75	4	0.14316	0.61833			LY75	4	0.11806	0.40298							SRSF1	-0.6571
LYL1	4	-0.067504	0.8456			LYL1	4	-0.058504	0.84607							HNRNPC	-0.65706
ACADSB	4	0.21589	0.32447			ACADSB	4	-0.078282	0.76838							ATP6V1B2	-0.6566
LYN	4	-0.073769	0.82937			LYN	4	-0.13448	0.54474							NOP10	-0.6565
SH2D1A	4	0.094125	0.80134			SH2D1A	4	0.12172	0.38321							EIF2S1	-0.65633
LYZ	4	-0.2391	0.31094			LYZ	4	0.0022163	0.95975							RPL12	-0.65521
TACSTD2	4	0.068602	0.87785			TACSTD2	4	0.18228	0.11597							MRPS18C	-0.655
TM4SF1	4	-0.057026	0.87416			TM4SF1	4	-0.055074	0.85813							RPP21	-0.6547
EPCAM	4	-0.10184	0.74123			EPCAM	4	0.06995	0.66298							LSM8	-0.6544
M6PR	4	0.1808	0.46915			M6PR	4	0.17172	0.14997							MED28	-0.65408
CAPRIN1	4	-0.48605	0.010455			CAPRIN1	4	-0.27581	0.14282							POLR2C	-0.65331
ARF6	4	-0.16292	0.5546			ARF6	4	-0.17561	0.39354							SCAP	-0.6533
NBR1	4	0.051539	0.92001			NBR1	4	0.028346	0.86643							RPN1	-0.6525
MAB21L1	4	0.22096	0.30526			MAB21L1	4	0.12117	0.38574							PAFAH1B1	-0.6512
MARCKS	4	0.043304	0.93792			MARCKS	4	-0.11627	0.61888							GON4L	-0.64902
MXD1	4	-0.01535	0.96553			MXD1	4	0.16201	0.19045							WEE1	-0.64836
MAD2L1	4	-0.27082	0.23744			MAD2L1	4	-0.42351	0.021448							NOL8	-0.64823
SMAD1	4	0.19434	0.41009			SMAD1	4	-0.15223	0.47833							UTP15	-0.64815
SMAD2	4	0.12295	0.69473			SMAD2	4	-0.026837	0.95592							MRPS34	-0.648
SMAD3	4	-0.057721	0.87275			SMAD3	4	-0.18192	0.37169							DHX37	-0.64768
SMAD4	4	-0.25712	0.26632			SMAD4	4	-0.39545	0.027626							RPL4	-0.6474
SMAD5	4	-0.014027	0.96723			SMAD5	4	0.086459	0.58093							INTS3	-0.64684
ARG1	4	-0.030891	0.93599			ARG1	4	0.064331	0.69314							PAICS	-0.64601
SMAD6	4	0.1695	0.51756			SMAD6	4	0.052645	0.75676							MED4	-0.64557
SMAD7	4	0.0046858	0.99628			SMAD7	4	0.21082	0.053245							NOP58	-0.64526
SMAD9	4	0.039093	0.94684			SMAD9	4	0.072686	0.64936							PRIM2	-0.64461
MAF	4	-0.011626	0.97149			MAF	4	-0.10407	0.66221							CSK	-0.64459
MAFG	4	-0.20747	0.40871			MAFG	4	-0.095185	0.70104							CWC22	-0.64439
MAG	4	-0.015283	0.96581			MAG	4	-0.13099	0.55758							RPS3A	-0.64427
MAGEA1	4	0.099551	0.77821			MAGEA1	4	0.048667	0.77401							GTF2F2	-0.64392
MAGEA2	4	-0.053229	0.88399			MAGEA2	4	0.033661	0.84354							RPLP0	-0.6433
MAGEA3	4	-0.0087253	0.97664			MAGEA3	4	-0.043519	0.89951							DHX36	-0.64287
MAGEA4	4	-0.1609	0.56181			MAGEA4	4	-0.092219	0.71317							SSB	-0.6423
ARG2	4	0.010852	0.99628			ARG2	4	0.11183	0.43904							NSF	-0.64165
MAGEA5	4	-0.19418	0.45613			MAGEA5	4	0.030764	0.85476							WDR82	-0.6406
MAGEA6	4	0.00048401	0.99147			MAGEA6	4	0.18565	0.1085							OXA1L	-0.64028
MAGEA8	4	-0.12507	0.67058			MAGEA8	4	-0.055924	0.85498							EEFSEC	-0.64025
MAGEA9	4	-0.0049942	0.9822			MAGEA9	4	-0.12469	0.58661							ORC6	-0.64014
MAGEA11	4	0.029644	0.96581			MAGEA11	4	0.007707	0.94399							SNRNP25	-0.63985
MAGEA12	4	-0.085878	0.7945			MAGEA12	4	-0.18308	0.36826							ATP6V1G1	-0.63957
MAGEB1	4	-0.047936	0.89532			MAGEB1	4	-0.080504	0.76035							PSMB1	-0.63906
MAGEB2	4	-0.067658	0.84534			MAGEB2	4	0.032603	0.84873							UBL5	-0.6387
MAGEB3	4	-0.03179	0.9336			MAGEB3	4	-0.15443	0.47035							ZCCHC9	-0.63847
RHOA	4	-0.049744	0.89086			RHOA	4	-0.12724	0.57407							DPAGT1	-0.63835
MAGEB4	4	-0.13265	0.64759			MAGEB4	4	-0.041999	0.90562							UTP6	-0.63795
MAGOH	4	-0.22158	0.36751			MAGOH	4	-0.44392	0.0167							CSNK1A1	-0.6371
MAK	4	0.018644	0.9854			MAK	4	-0.018068	0.98194							VPS25	-0.637
MAL	4	-0.05474	0.8812			MAL	4	-0.097841	0.68929							ZNF207	-0.63646
MAN1A1	4	0.034181	0.95611			MAN1A1	4	0.074527	0.64214							HSPD1	-0.636
MAN2A2	4	0.0087433	0.99858			MAN2A2	4	0.051427	0.76173							LIPT1	-0.63481
MAN2C1	4	0.032877	0.9592			MAN2C1	4	-0.066282	0.81662							DKC1	-0.63434
MAN2A1	4	0.13634	0.64391			MAN2A1	4	0.079009	0.62024							SRFBP1	-0.63371
MAN2B1	4	-0.067506	0.8456			MAN2B1	4	-0.20124	0.30939							ORC3	-0.63367
MANBA	4	-0.012035	0.97021			MANBA	4	0.018392	0.90564							ARGLU1	-0.63288
RHOB	4	0.10976	0.7404			RHOB	4	0.083281	0.59928							PSMB7	-0.63226
MAOA	4	0.10567	0.75534			MAOA	4	0.090157	0.55694							PMPCA	-0.63218
MAOB	4	-0.0098025	0.97501			MAOB	4	0.014297	0.92048							TTC1	-0.63133
MAP1A	4	0.047346	0.92944			MAP1A	4	0.0022531	0.95972							NOL6	-0.63103
MAP1B	4	0.1408	0.62814			MAP1B	4	0.112	0.43852							RPP30	-0.6308
MAP2	4	0.20468	0.37283			MAP2	4	0.11287	0.43237							GABPA	-0.63079
MAP4	4	-0.092344	0.77062			MAP4	4	0.043076	0.80073							CDK12	-0.63076
MAP6	4	-0.071086	0.83559			MAP6	4	-0.16003	0.44973							YME1L1	-0.63063
MAPT	4	0.023513	0.97695			MAPT	4	-0.11299	0.63048							NDUFAF5	-0.63062
MARK1	4	0.045267	0.9336			MARK1	4	0.021311	0.89301							TBL1XR1	-0.63049
MARK3	4	0.11782	0.71478			MARK3	4	0.12167	0.38321							MCMBP	-0.62901
RHOC	4	-0.26591	0.2484			RHOC	4	-0.086193	0.73769							RBM27	-0.62887
MARS	4	-1.3233	0			MARS	4	-1.838	0							RPS15	-0.62832
MAT1A	4	0.01228	0.99373			MAT1A	4	-0.030736	0.94476							NR2C2	-0.62801
MAT2A	4	-1.0552	0			MAT2A	4	-1.7537	0							UBAP2	-0.628
MATK	4	-0.13932	0.62786			MATK	4	-0.10258	0.66752							RPL28	-0.6272
MATN1	4	0.012826	0.99275			MATN1	4	-0.088407	0.72918							E2F1	-0.626719
MATN2	4	0.070301	0.87265			MATN2	4	-0.0086529	0.99223							ALG11	-0.62628
MATN3	4	0.10762	0.74784			MATN3	4	0.0248	0.8776							CCT5	-0.62609
MAX	4	0.032383	0.95983			MAX	4	-0.078117	0.76867							DNM2	-0.6259
MAZ	4	-0.44676	0.024633			MAZ	4	-0.43545	0.018743							GGPS1	-0.62587
RND3	4	0.14168	0.62465			RND3	4	0.036848	0.82927							NUDCD3	-0.62568
MB	4	-0.0035549	0.98498			MB	4	-0.0082738	0.9912							RPAIN	-0.62558
MBD1	4	0.092472	0.80777			MBD1	4	0.10344	0.48329							MOCS3	-0.62555
MBL2	4	-0.050139	0.89068			MBL2	4	0.052954	0.7553							VRK1	-0.62482
MBNL1	4	-0.32524	0.12931			MBNL1	4	-0.11174	0.63708							RPL13	-0.624
MBP	4	-0.071535	0.83487			MBP	4	0.015413	0.91521							HSD17B12	-0.62288
MC1R	4	-0.21637	0.38418			MC1R	4	-0.14242	0.51264							PRMT1	-0.6219
MC4R	4	-0.073007	0.82996			MC4R	4	0.09209	0.54743							OPA1	-0.621592
RHOG	4	0.46287	0.004142			RHOG	4	0.093809	0.53787							ZMAT5	-0.6199
MCAM	4	-0.11633	0.70281			MCAM	4	-0.098167	0.68824							TEX10	-0.61959
MCC	4	0.13886	0.63526			MCC	4	-0.030677	0.94476							RPS16	-0.6183
CHST6	4	0.14226	0.62248			CHST6	4	-0.047694	0.88537							NDUFA1	-0.618
MCF2	4	0.0441	0.93718			MCF2	4	0.1473	0.25295							RPS18	-0.6174
MCL1	4	-0.24923	0.28244			MCL1	4	0.018257	0.90602							ATP5C1	-0.61722
MCM2	4	-0.52082	0.0068104			MCM2	4	-0.97147	0							RRP9	-0.61679
MCM3	4	-0.75453	0			MCM3	4	-1.3068	0							RAD51D	-0.61568
MCM4	4	-0.50102	0.0086909			MCM4	4	-0.75652	0							DUT	-0.6149
MCM5	4	-1.1912	0			MCM5	4	-1.2958	0							CDC7	-0.6122
MCM6	4	-0.50149	0.0086909			MCM6	4	-1.0291	0							PDCD2	-0.6103
ARHGAP1	4	-0.13218	0.64844			ARHGAP1	4	-0.1094	0.64459							MRPL37	-0.60921
MCM7	4	-0.94208	0			MCM7	4	-1.6385	0							CHEK1	-0.60903
CD46	4	0.13928	0.63388			CD46	4	-0.0084325	0.99158							ELP3	-0.6089
SMCP	4	0.056765	0.90667			SMCP	4	0.060277	0.71752							FOXRED1	-0.60842
ADAM11	4	-0.21174	0.39778			ADAM11	4	-0.092659	0.71091							ANAPC11	-0.6084
MDFI	4	-0.087423	0.7897			MDFI	4	0.12788	0.35372							PNO1	-0.60819
DNAJB9	4	0.055712	0.9089			DNAJB9	4	0.096403	0.52591							C10orf2	-0.6076
MDH1	4	0.017032	0.98803			MDH1	4	0.041511	0.80848							ORC1	-0.60726
MDH2	4	-0.82707	0			MDH2	4	-1.364	0							RAE1	-0.60726
MDK	4	-0.14514	0.60991			MDK	4	-0.20378	0.3026							ATP6V1A	-0.60685
MDM2	4	-0.039188	0.91737			MDM2	4	-0.22234	0.25792							YEATS4	-0.60675
ARHGAP4	4	0.066312	0.88344			ARHGAP4	4	0.09229	0.54659							PELP1	-0.60631
MDM4	4	0.11392	0.72995			MDM4	4	-0.017513	0.98332							POLR3C	-0.6062
ME1	4	0.33557	0.056781			ME1	4	0.032798	0.8478							MCRS1	-0.60604
ACADVL	4	0.073281	0.86425			ACADVL	4	-0.068615	0.8075							NARS2	-0.60586
ME2	4	-0.38612	0.059871			ME2	4	-0.16799	0.41895							METTL16	-0.60515
MEA1	4	-0.06655	0.84863			MEA1	4	-0.02636	0.95711							NDUFB7	-0.6043
MECP2	4	-0.074106	0.82907			MECP2	4	0.023285	0.88547							CFAP20	-0.60403
MEF2A	4	-0.043391	0.90729			MEF2A	4	0.079436	0.61888							SETD8	-0.6036
MEF2BNB-MEF2B	4	-0.04584	0.90104			MEF2BNB-MEF2B	4	-0.13196	0.55313							PSMD5	-0.60306
MEF2C	4	0.099005	0.78046			MEF2C	4	-0.068786	0.80671							RPL31	-0.6028
MEF2D	4	-0.04904	0.89238			MEF2D	4	-0.037629	0.9205							TUBB	-0.6023
MEFV	4	-0.21441	0.38997			MEFV	4	0.046208	0.78694							CMPK1	-0.6019
ARHGAP5	4	0.0066164	0.99826			ARHGAP5	4	0.06105	0.71193							LSM11	-0.60088
MEIS1	4	0.21049	0.35064			MEIS1	4	-0.043732	0.8988							CDK1	-0.6008
MEIS2	4	0.12993	0.6677			MEIS2	4	0.11826	0.40225							RFC5	-0.5988
MAP3K1	4	-0.13386	0.64399			MAP3K1	4	-0.082228	0.75472							TPK1	-0.598707
MAP3K3	4	-0.10209	0.7404			MAP3K3	4	-0.022909	0.96721							EED	-0.59843
MAP3K4	4	0.12784	0.67599			MAP3K4	4	0.085266	0.58761							MRPL33	-0.59776
MAP3K5	4	0.14691	0.60761			MAP3K5	4	0.19378	0.083816							OGT	-0.5965
RAB8A	4	0.14664	0.608			RAB8A	4	0.099736	0.50509							PSMB2	-0.59632
MEN1	4	-1.397	0			MEN1	4	-1.0285	0							RNF20	-0.59588
MEOX1	4	0.14622	0.60961			MEOX1	4	0.15191	0.23181							EIF3I	-0.59575
MEOX2	4	0.091181	0.81177			MEOX2	4	0.022323	0.88917							TRMT5	-0.59533
ARHGAP6	4	-0.030056	0.93746			ARHGAP6	4	0.014783	0.91758							VCP	-0.5953
MEP1A	4	-0.068186	0.84431			MEP1A	4	-0.08241	0.75467							MRPL44	-0.59447
MEST	4	0.077413	0.85246			MEST	4	0.08608	0.58247							NMD3	-0.59425
MET	4	0.24999	0.21499			MET	4	0.067478	0.67661							RRM1	-0.59351
METTL1	4	-0.55035	0.0030102			METTL1	4	-0.4423	0.01746							PDS5B	-0.59328
MFAP1	4	-0.53475	0.0046948			MFAP1	4	-1.036	0							SRSF3	-0.59324
MFAP2	4	0.091169	0.81179			MFAP2	4	0.071545	0.65514							NUP160	-0.59229
MFAP3	4	0.21024	0.35085			MFAP3	4	0.052029	0.75903							RFC2	-0.59218
MFAP4	4	-0.25894	0.26265			MFAP4	4	-0.096757	0.69314							C21orf59	-0.5919
MFGE8	4	0.17863	0.47588			MFGE8	4	0.001193	0.9632							MRPL15	-0.5909
ARHGDIA	4	-0.21297	0.3936			ARHGDIA	4	-0.23064	0.23445							TRRAP	-0.5902
MFI2	4	-0.24566	0.28972			MFI2	4	-0.26658	0.1594							PPP2R1A	-0.5894
MFNG	4	0.013557	0.99148			MFNG	4	-0.19772	0.32173							HAUS3	-0.58901
MGAT1	4	-0.29444	0.18407			MGAT1	4	-0.30496	0.098188							RTCB	-0.58893
SCGB2A1	4	-0.21023	0.40123			SCGB2A1	4	-0.12857	0.56815							GPS2	-0.58869
MGAT2	4	-0.26787	0.24354			MGAT2	4	-0.1459	0.50093							NARS	-0.58863
MGAT3	4	0.11026	0.73984			MGAT3	4	-0.083118	0.75121							COASY	-0.58852
MGAT5	4	0.05731	0.90514			MGAT5	4	0.11786	0.40377							TMEM199	-0.58811
SCGB2A2	4	0.20745	0.36165			SCGB2A2	4	-0.12609	0.57975							TRNT1	-0.58729
CTAGE5	4	0.11419	0.72937			CTAGE5	4	0.049022	0.77179							EXOSC4	-0.5858
KITLG	4	-0.045173	0.90297			KITLG	4	-0.0047509	0.98032							IMP4	-0.5858
ARHGDIB	4	0.19172	0.42016			ARHGDIB	4	0.19276	0.086825							DTYMK	-0.58551
MGMT	4	0.028287	0.96824			MGMT	4	0.27575	0.0053788							SDAD1	-0.58482
MGP	4	0.12722	0.67801			MGP	4	0.18119	0.11895							NUP98	-0.58475
MGST1	4	-0.037889	0.92159			MGST1	4	-0.10781	0.64851							DDX1	-0.58455
MGST2	4	0.022423	0.97826			MGST2	4	0.090327	0.55561							DDX20	-0.5837
MGST3	4	0.022209	0.97845			MGST3	4	-0.019421	0.97677							PSMC2	-0.58296
CIITA	4	-0.1343	0.64271			CIITA	4	-0.08373	0.74854							HARS	-0.5819
CD99	4	-0.010254	0.97422			CD99	4	-0.17439	0.39742							CMTR1	-0.58154
MICB	4	-0.12052	0.68496			MICB	4	-0.11972	0.60743							CTNNBL1	-0.58112
MID1	4	0.14429	0.61322			MID1	4	0.074583	0.64202							EIF3E	-0.58077
MIF	4	-0.1161	0.70298			MIF	4	0.089808	0.56034							EARS2	-0.58027
ARHGDIG	4	-0.41828	0.035872			ARHGDIG	4	-0.20577	0.29729							TTI1	-0.5802
CXCL9	4	-0.0132	0.96858			CXCL9	4	-0.11124	0.63866							DHX38	-0.58012
MIP	4	0.17038	0.5122			MIP	4	0.049535	0.76991							NIP7	-0.57949
MIPEP	4	-0.66819	0			MIPEP	4	-0.8882	0							POLD3	-0.57924
MITF	4	0.096712	0.79097			MITF	4	0.10953	0.45116							WDR70	-0.57882
ATXN3	4	0.03157	0.9628			ATXN3	4	0.1369	0.30657							HSD17B10	-0.5783
MKI67	4	0.1125	0.73347			MKI67	4	0.022627	0.88823							AATF	-0.57826
MKLN1	4	-0.0051456	0.98186			MKLN1	4	-0.01734	0.98343							CHORDC1	-0.57685
MLF1	4	-0.093616	0.76456			MLF1	4	-0.066852	0.81543							CYCS	-0.5767
MLH1	4	0.0093718	0.99805			MLH1	4	-0.19982	0.31501							TRAPPC11	-0.5766
MAP3K9	4	-0.19359	0.45772			MAP3K9	4	-0.046899	0.88823							OXSM	-0.5765
RHOH	4	0.18984	0.42881			RHOH	4	0.031886	0.85041							COX6B1	-0.57637
MAP3K10	4	0.089084	0.8205			MAP3K10	4	-0.031263	0.94281							PPIL4	-0.57603
MLN	4	-0.22896	0.34336			MLN	4	-0.14702	0.49739							MRPS25	-0.57599
MAP3K11	4	-0.17349	0.52002			MAP3K11	4	-0.14943	0.48782							DARS	-0.57555
KMT2A	4	-0.55338	0.0030102			KMT2A	4	-0.59658	0.0014742							SEPHS2	-0.57552
MLLT1	4	-0.18295	0.48787			MLLT1	4	-0.2535	0.18149							CAPZB	-0.5755
AFF1	4	-0.26359	0.25279			AFF1	4	-0.017401	0.98332							DICER1	-0.57513
MLLT3	4	-0.038261	0.92101			MLLT3	4	0.092204	0.54698							NOB1	-0.57502
MLLT4	4	0.12265	0.6961			MLLT4	4	0.1319	0.33037							GATB	-0.57496
MLLT6	4	-0.035265	0.92752			MLLT6	4	0.057558	0.73208							AASDHPPT	-0.57469
FOXO4	4	0.15081	0.5916			FOXO4	4	0.093873	0.53775							POLR1A	-0.57412
ARL1	4	0.0014021	0.99147			ARL1	4	-0.054614	0.8603							PHF5A	-0.5736
NR3C2	4	-0.067428	0.8456			NR3C2	4	-0.19236	0.34023							TRAPPC13	-0.5729
TRPM1	4	-0.13538	0.63912			TRPM1	4	-0.15797	0.45685							SDHC	-0.57248
MME	4	-0.020968	0.95382			MME	4	-0.10039	0.67664							RPF2	-0.5721
MMP1	4	0.14303	0.61891			MMP1	4	-0.0095102	0.99535							SMG1	-0.57044
MMP2	4	0.02475	0.97539			MMP2	4	0.17698	0.13198							NOC4L	-0.57035
MMP3	4	0.11209	0.73462			MMP3	4	0.053786	0.75168							NUP155	-0.5698
MMP7	4	-0.21359	0.39122			MMP7	4	-0.067494	0.81222							NEDD1	-0.56973
MMP8	4	-0.059638	0.86763			MMP8	4	-0.18321	0.36817							MAK16	-0.56936
MMP9	4	-0.35708	0.088085			MMP9	4	-0.27811	0.13955							POLE2	-0.56908
MMP10	4	-0.017135	0.9628			MMP10	4	-0.0046766	0.98015							NSA2	-0.56851
PHOX2A	4	-0.20015	0.43443			PHOX2A	4	-0.14427	0.50685							CPSF3	-0.56808
MMP11	4	0.081498	0.83965			MMP11	4	-0.0096108	0.99567							BTF3	-0.568
MMP12	4	0.16693	0.52866			MMP12	4	-0.071557	0.79598							PGD	-0.56683
MMP13	4	0.0091642	0.99805			MMP13	4	-0.058228	0.84783							HAUS5	-0.5667
MMP14	4	-0.015704	0.96505			MMP14	4	-0.074068	0.78525							BRD2	-0.56479
MMP15	4	0.087488	0.82351			MMP15	4	0.056653	0.73696							PSMB5	-0.5645
MMP16	4	-0.029547	0.93832			MMP16	4	-0.02084	0.97303							TAF1A	-0.563537
MMP17	4	-0.13775	0.63306			MMP17	4	-0.13975	0.52517							MIS18BP1	-0.56336
MMP19	4	-0.066014	0.8503			MMP19	4	0.080639	0.61453							NDUFS5	-0.5625
ALDH6A1	4	-0.0022241	0.98747			ALDH6A1	4	0.060819	0.71335							SMARCA5	-0.56152
MN1	4	-0.07255	0.83067			MN1	4	-0.051259	0.87066							C9orf114	-0.56128
ARL2	4	-0.67989	0			ARL2	4	-0.99872	0							TOP1	-0.56126
MNAT1	4	-0.054974	0.87981			MNAT1	4	-0.10843	0.64645							DCTN5	-0.5609
MNDA	4	0.071768	0.86766			MNDA	4	0.081544	0.61014							MTG1	-0.5608
MNT	4	-0.13881	0.62904			MNT	4	-0.16693	0.42426							CCT6A	-0.5606
MOBP	4	-0.11646	0.70222			MOBP	4	-0.09798	0.68859							GOLGA6L6	-0.56056
MOCS1	4	-0.26634	0.24794			MOCS1	4	-0.14426	0.50685							ETF1	-0.55995
MOCS2	4	-0.033712	0.92944			MOCS2	4	-0.070376	0.80009							SUCLG1	-0.55982
MOG	4	0.066897	0.88206			MOG	4	-0.061583	0.83313							SPATA5	-0.55957
MOS	4	0.011386	0.99568			MOS	4	-0.040422	0.91077							BIRC5	-0.5585
MOV10	4	0.063024	0.89068			MOV10	4	0.201	0.070704							GOSR2	-0.55848
CD200	4	0.078698	0.84986			CD200	4	-0.085022	0.7422							YAE1D1	-0.55757
ARL3	4	-0.19436	0.45522			ARL3	4	-0.19495	0.32987							PTMA	-0.55708
MPG	4	-0.14671	0.60669			MPG	4	0.021377	0.89275							FAM178A	-0.55704
MPI	4	-0.27438	0.22687			MPI	4	-0.23091	0.23442							TNPO3	-0.55661
ACAT1	4	0.079552	0.84581			ACAT1	4	-0.015108	0.98942							GPKOW	-0.55628
MPL	4	-0.1161	0.70298			MPL	4	-0.10568	0.65615							EIF3A	-0.55577
MPO	4	-0.080482	0.812			MPO	4	-0.14085	0.52022							WAC	-0.55518
MPP1	4	0.10391	0.76148			MPP1	4	0.1217	0.38321							GTF2H4	-0.55493
MPP2	4	-0.075037	0.82664			MPP2	4	-0.026533	0.95705							UBA1	-0.5549
MPP3	4	0.083696	0.83373			MPP3	4	-0.041173	0.9078							PRPF40A	-0.55388
MPST	4	-0.092384	0.77044			MPST	4	-0.17889	0.38159							NELFB	-0.55373
MPV17	4	0.071989	0.86735			MPV17	4	-0.082421	0.75456							ECD	-0.5531
MPZ	4	-0.013715	0.96802			MPZ	4	0.10761	0.46052							MRPL32	-0.55263
ARNT	4	-0.2422	0.30293			ARNT	4	-0.14813	0.49345							MCM3	-0.55227
MRC1	4	0.04185	0.9404			MRC1	4	-0.057289	0.85064							LCMT1	-0.55219
MRE11A	4	-0.35337	0.090449			MRE11A	4	-0.67598	0							CEP192	-0.55183
ABCC1	4	0.21486	0.32801			ABCC1	4	-0.0025253	0.97303							URI1	-0.5517
MYO1B	4	-0.081691	0.8082			MYO1B	4	-0.056127	0.85422							RHEB	-0.55162
CITED1	4	-0.017618	0.96082			CITED1	4	0.049442	0.76991							PCID2	-0.55158
MSH2	4	-0.064404	0.85533			MSH2	4	-0.052797	0.8667							PFDN2	-0.5513
MSH3	4	0.03202	0.96082			MSH3	4	-0.036505	0.92319							FEN1	-0.55079
MSH4	4	0.01273	0.99275			MSH4	4	-0.053612	0.865							WDR75	-0.55077
MSH5	4	-0.10925	0.72425			MSH5	4	-0.06558	0.81946							WDR12	-0.55032
MSI1	4	-0.3022	0.16888			MSI1	4	-0.1348	0.54314							ERAS	-0.5503
ARNTL	4	0.016079	0.98979			ARNTL	4	0.070689	0.65908							TIMELESS	-0.5502
MSMB	4	0.24052	0.24159			MSMB	4	0.21133	0.052333							NHLRC2	-0.54961
MSN	4	0.1488	0.60013			MSN	4	0.083487	0.59815							POP5	-0.54944
MSR1	4	0.04543	0.9336			MSR1	4	0.049228	0.77088							CARS	-0.5488
MSRA	4	0.13332	0.65344			MSRA	4	0.16206	0.19045							NCBP1	-0.54868
MST1	4	-0.19526	0.45125			MST1	4	-0.27918	0.13744							OSGEP	-0.54829
MST1R	4	0.14575	0.61			MST1R	4	-0.048218	0.88382							PARS2	-0.54789
MSX1	4	-0.11859	0.69345			MSX1	4	0.01147	0.93006							ECT2	-0.54655
MSX2	4	-0.73974	0			MSX2	4	-0.78613	0							KANSL3	-0.5465
MT1A	4	-0.3095	0.15196			MT1A	4	-0.15463	0.46987							NDUFB11	-0.5459
MT1B	4	-0.14607	0.60788			MT1B	4	-0.1795	0.37913							RCL1	-0.54546
ARR3	4	0.10567	0.75534			ARR3	4	-0.020056	0.97526							WRB	-0.54522
MT1E	4	0.073004	0.86532			MT1E	4	-0.25649	0.17597							ARID4A	-0.54488
MT1F	4	-0.14237	0.61837			MT1F	4	0.03807	0.82468							IPO13	-0.5447
MT1G	4	-0.095837	0.76064			MT1G	4	-0.027226	0.95489							PPME1	-0.544202
MT1H	4	-0.44034	0.028478			MT1H	4	-0.18219	0.37082							POLR3H	-0.5431
MT1M	4	-0.19547	0.45041			MT1M	4	-0.23494	0.22343							KIN	-0.54287
MT1X	4	0.011156	0.99585			MT1X	4	-0.13353	0.5477							TTK	-0.5428
MT2A	4	-0.35581	0.088085			MT2A	4	-0.3871	0.033953							ABCE1	-0.54243
MT3	4	0.0051414	0.99656			MT3	4	0.00062637	0.96468							PSMA7	-0.5424
MTAP	4	0.18187	0.46649			MTAP	4	0.13881	0.29729							VARS	-0.5424
MTCP1	4	0.022488	0.97826			MTCP1	4	0.084888	0.5899							INTS7	-0.54224
ARRB1	4	0.063555	0.89013			ARRB1	4	0.057921	0.73085							SDHD	-0.54211
MTF1	4	0.096333	0.79185			MTF1	4	0.028702	0.86452							MRPL54	-0.54146
NUDT1	4	-0.021634	0.95285			NUDT1	4	0.015955	0.91416							GFPT1	-0.5414
MTHFD1	4	-0.85294	0			MTHFD1	4	-0.92157	0							RPS25	-0.54124
MTHFR	4	-0.038308	0.92078			MTHFR	4	-0.17727	0.38745							NUDC	-0.54118
MTIF2	4	-0.79441	0			MTIF2	4	-1.59	0							DAP3	-0.541
MTM1	4	-0.26537	0.24981			MTM1	4	0.092634	0.5447							GTF2B	-0.541
MYO1F	4	-0.22996	0.33936			MYO1F	4	-0.11122	0.63874							NLE1	-0.5405
MTNR1A	4	0.095088	0.79767			MTNR1A	4	0.11728	0.40737							SNF8	-0.540353
MTTP	4	0.020863	0.98166			MTTP	4	-0.0024148	0.97301							SS18L2	-0.5402
ARRB2	4	-0.085501	0.79556			ARRB2	4	0.14427	0.26814							ARHGEF12	-0.53997
MTR	4	-0.027152	0.9429			MTR	4	0.023324	0.88547							RPS7	-0.5388
MTRR	4	-0.084357	0.79933			MTRR	4	-0.021054	0.97282							SF3B4	-0.53845
MTX1	4	-0.36305	0.08104			MTX1	4	-0.35249	0.053874							MRPL41	-0.5378
MUC1	4	-0.25487	0.27069			MUC1	4	-0.039021	0.91511							POLR1D	-0.53766
MUC3A	4	0.091195	0.81177			MUC3A	4	0.13634	0.30939							HINFP	-0.53729
MUC4	4	-0.12598	0.66777			MUC4	4	-0.19844	0.31962							ATP5J2-PTCD1	-0.53717
MUC5AC	4	-0.025929	0.94574			MUC5AC	4	0.043579	0.79889							MDH2	-0.53693
MUC6	4	-0.00098255	0.98979			MUC6	4	-0.0092078	0.99391							GEMIN4	-0.53673
MUC7	4	0.13306	0.65432			MUC7	4	0.009695	0.93564							HELB	-0.53666
TRIM37	4	-0.33914	0.1121			TRIM37	4	-0.4108	0.02429							MIS12	-0.53661
ARSA	4	0.17583	0.48787			ARSA	4	-0.053601	0.865							PLGLB1	-0.53559
MUSK	4	0.081402	0.83965			MUSK	4	-0.11445	0.62343							RPL17-C18orf32	-0.5355
MUT	4	-0.070781	0.83587			MUT	4	-0.016014	0.9864							EXOSC9	-0.5347
MUTYH	4	-0.30615	0.15922			MUTYH	4	-0.13141	0.55541							NDNL2	-0.53422
MVD	4	-0.62448	0			MVD	4	-0.967	0							RAD1	-0.53356
MVK	4	-0.70368	0			MVK	4	-1.4771	0							GOT2	-0.533093
MX1	4	0.054585	0.91271			MX1	4	0.050548	0.76578							GPX4	-0.53261
MX2	4	-0.033981	0.92944			MX2	4	-0.014665	0.99088							MRPS17	-0.53246
MXI1	4	0.16477	0.53822			MXI1	4	0.077077	0.62895							TBCC	-0.53177
MYB	4	-0.017053	0.96292			MYB	4	0.10228	0.4905							TRAPPC5	-0.53159
MYBL1	4	-0.17004	0.53069			MYBL1	4	-0.16995	0.41396							RNF113A	-0.5308
ARSB	4	-0.016848	0.96317			ARSB	4	-0.12043	0.60427							MED8	-0.5307
MYBPC1	4	0.0076303	0.99995			MYBPC1	4	0.03257	0.8489							NDUFB9	-0.52996
MYBL2	4	-0.61522	0.00069493			MYBL2	4	-0.25371	0.18034							THOC3	-0.52945
MYBPC2	4	-0.028354	0.94007			MYBPC2	4	-0.10778	0.64851							SMC2	-0.5284
MYBPH	4	-0.1398	0.62642			MYBPH	4	-0.12416	0.58811							ATP5E	-0.52838
MYC	4	-1.6359	0			MYC	4	-2.0734	0							EIF3G	-0.528
MYCL	4	-0.13128	0.65043			MYCL	4	-0.10423	0.66151							GTF2H1	-0.52769
MYCN	4	0.12252	0.69647			MYCN	4	0.14574	0.26003							MCM6	-0.52761
MYD88	4	-0.14115	0.62248			MYD88	4	-0.1242	0.58811							DNMT1	-0.52731
GADD45B	4	0.082938	0.83559			GADD45B	4	-0.048887	0.87956							DDX6	-0.52728
STS	4	0.024545	0.97548			STS	4	0.0045333	0.95397							DNTTIP2	-0.5269
MYF5	4	-0.12374	0.67514			MYF5	4	-0.087763	0.73156							TXNL4B	-0.52611
MYF6	4	-0.2404	0.30799			MYF6	4	-0.26613	0.16039							TAF8	-0.52606
MYH1	4	0.046479	0.93047			MYH1	4	0.10392	0.48073							SMC1A	-0.5256
MYH2	4	0.047234	0.92944			MYH2	4	0.033182	0.8457							TAF2	-0.52473
MYH3	4	0.11241	0.73401			MYH3	4	-0.070463	0.80009							LARP1	-0.5246
MYH4	4	0.10576	0.75534			MYH4	4	-0.056625	0.85242							MRPS12	-0.5242
MYH6	4	0.24766	0.22108			MYH6	4	0.03827	0.82381							NKTR	-0.52336
MYH7	4	0.099498	0.77832			MYH7	4	-0.08779	0.73131							RPS6	-0.5233
MYH8	4	-0.15468	0.58281			MYH8	4	0.013267	0.92301							CTDP1	-0.52308
MYH9	4	0.059718	0.89909			MYH9	4	-0.27163	0.14899							TIPIN	-0.52236
ARSD	4	0.13801	0.63845			ARSD	4	0.047805	0.77735							UQCRFS1	-0.52167
MYH10	4	0.1136	0.73059			MYH10	4	0.12626	0.36094							AURKAIP1	-0.5204
MYH11	4	-0.35682	0.088085			MYH11	4	-0.24646	0.20121							DLST	-0.52036
MYL1	4	0.05905	0.90104			MYL1	4	0.15033	0.24003							NCL	-0.52032
MYL2	4	0.052421	0.91737			MYL2	4	0.016554	0.91278							PDRG1	-0.51933
MYL3	4	-0.015761	0.96493			MYL3	4	0.057555	0.73208							DDOST	-0.51925
MYL4	4	0.07726	0.85264			MYL4	4	0.060848	0.71325							MRPL13	-0.51916
MYL5	4	-0.1114	0.71879			MYL5	4	-0.22023	0.26077							WDR25	-0.51889
MYL6	4	-0.19581	0.45011			MYL6	4	-0.47254	0.010847							CENPN	-0.51855
MYLK	4	0.0196	0.98409			MYLK	4	-0.013533	0.99401							EXOSC3	-0.51776
MYO1A	4	-0.086523	0.79127			MYO1A	4	-0.15789	0.45715							TRAPPC4	-0.51709
ARSE	4	0.058991	0.90104			ARSE	4	-0.036007	0.92485							CENPM	-0.5168
MYO1C	4	0.035375	0.95382			MYO1C	4	0.014428	0.9199							ADSS	-0.51648
MYO1D	4	0.058783	0.9011			MYO1D	4	-0.054914	0.8584							WDR33	-0.51627
ACAT2	4	-0.041072	0.91419			ACAT2	4	-0.042754	0.90278							RPS23	-0.51584
MYO1E	4	0.038983	0.94688			MYO1E	4	0.1055	0.47278							PWP1	-0.5158
MYO5A	4	0.018987	0.98497			MYO5A	4	-0.06547	0.81982							TRIM8	-0.51543
MYO5B	4	0.020953	0.9816			MYO5B	4	0.031521	0.85176							KARS	-0.51502
MYO6	4	-0.033464	0.9296			MYO6	4	0.0064733	0.94804							MARS	-0.5147
MYO7A	4	-0.24826	0.28303			MYO7A	4	-0.099258	0.68325							SDHAF1	-0.51416
MYO7B	4	-0.046867	0.89799			MYO7B	4	0.079203	0.61933							XAB2	-0.51367
MYO9A	4	0.097191	0.7896			MYO9A	4	-0.092297	0.71265							ASB3	-0.51334
MYO9B	4	-0.032532	0.93173			MYO9B	4	-0.10554	0.65646							COPS4	-0.51328
ARSF	4	0.049902	0.92498			ARSF	4	0.11311	0.43056							RMND1	-0.51271
MYO10	4	0.32693	0.064098			MYO10	4	0.11314	0.43056							ARMC7	-0.5126
MYOC	4	0.026284	0.9722			MYOC	4	-0.024994	0.962							RPL24	-0.5122
MYOD1	4	0.036985	0.95024			MYOD1	4	0.10507	0.47495							NFS1	-0.5121
MYOG	4	-0.24323	0.29761			MYOG	4	-0.15782	0.45753							ELAVL1	-0.51195
PPP1R12A	4	-0.45632	0.020753			PPP1R12A	4	-0.47412	0.010847							EIF5A	-0.51192
PPP1R12B	4	0.052198	0.9178			PPP1R12B	4	0.12796	0.35343							SARS2	-0.5119
MYT1	4	-0.17235	0.52439			MYT1	4	-0.20236	0.30695							MRPL12	-0.5117
NAB1	4	0.016245	0.98979			NAB1	4	-0.078916	0.76638							SDHB	-0.51169
NAB2	4	0.048356	0.92756			NAB2	4	-0.10695	0.65076							CDC40	-0.5116
NACA	4	-0.62656	0			NACA	4	-1.0428	0							BRCA1	-0.51139
ART1	4	-0.16959	0.53194			ART1	4	0.040154	0.8159							WBSCR16	-0.5106
NAGA	4	-0.024968	0.94715			NAGA	4	-0.15828	0.45592							UBA52	-0.5103
NAGLU	4	-0.035554	0.92676			NAGLU	4	-0.057991	0.84892							WDR18	-0.5103
HNRNPM	4	-0.28654	0.19752			HNRNPM	4	-0.46467	0.011944							RBBP5	-0.51007
NAIP	4	0.11862	0.71202			NAIP	4	-0.10647	0.6516							PHAX	-0.5097
NAP1L1	4	0.065327	0.88496			NAP1L1	4	-0.0011658	0.9698							DDX56	-0.50965
NAP1L2	4	0.027302	0.96966			NAP1L2	4	0.1239	0.37028							TTC4	-0.50959
NAP1L3	4	0.082673	0.83559			NAP1L3	4	0.14609	0.25893							CHRDL1	-0.509208
NAP1L4	4	0.12337	0.69353			NAP1L4	4	-0.053177	0.8667							RPS19	-0.5088
NARS	4	-0.95697	0			NARS	4	-1.5456	0							NIFK	-0.50815
NASP	4	-0.183	0.48787			NASP	4	-0.31203	0.08928							MED6	-0.50804
ART3	4	0.096546	0.79119			ART3	4	0.076437	0.6335							UTP3	-0.5077
CEACAM6	4	-0.19175	0.46483			CEACAM6	4	-0.097552	0.69027							GTF3C3	-0.50725
NBL1	4	-0.0091027	0.9762			NBL1	4	0.1156	0.41629							PABPC1	-0.50719
NUBP1	4	-1.1727	0			NUBP1	4	-1.6361	0							DDX41	-0.50657
NBN	4	-0.18772	0.47439			NBN	4	-0.41995	0.021756							NELFA	-0.50625
NCAM1	4	-0.0543	0.88206			NCAM1	4	-0.080481	0.76035							LETM1	-0.50591
NCAM2	4	0.094805	0.79886			NCAM2	4	0.086676	0.5797							PRPF38B	-0.50557
NCBP1	4	-0.63742	0			NCBP1	4	-1.1861	0							RBBP6	-0.50423
NCF2	4	-0.10345	0.73856			NCF2	4	-0.016684	0.98575							C3orf17	-0.50328
NCF4	4	0.10272	0.76456			NCF4	4	-0.01269	0.99705							XRN2	-0.50318
NCK1	4	0.10769	0.74782			NCK1	4	0.044062	0.7963							TAF1B	-0.50314
ART4	4	0.2958	0.10565			ART4	4	0.13936	0.29486							PMF1	-0.50277
NCL	4	-0.54928	0.0030102			NCL	4	-1.0696	0							TWISTNB	-0.50186
NDN	4	0.068722	0.87742			NDN	4	-0.034501	0.93072							MFAP1	-0.50125
NDP	4	0.017055	0.98786			NDP	4	-0.10749	0.64928							POLA1	-0.50118
NDUFA1	4	-1.9543	0			NDUFA1	4	-2.5723	0							CHAF1B	-0.50026
NDUFA2	4	-1.4546	0			NDUFA2	4	-1.8802	0							ZNHIT6	-0.50026
NDUFA3	4	-0.50185	0.0082147			NDUFA3	4	-0.57625	0.0023585							ILF3	-0.50003
NDUFA4	4	-0.11244	0.71472			NDUFA4	4	-0.34678	0.058592							CCT3	-0.5
NDUFA5	4	-0.61487	0.00069493			NDUFA5	4	-0.5745	0.0023585							MRPL51	-0.4999
NDUFA6	4	-1.5324	0			NDUFA6	4	-1.6437	0							PPIAL4A	-0.4996
NDUFA7	4	-0.23867	0.31176			NDUFA7	4	-0.34129	0.065547							FTO	-0.49954
ARVCF	4	0.097647	0.78783			ARVCF	4	-0.00051771	0.9674							MRPS5	-0.49939
NDUFA8	4	-0.21033	0.40123			NDUFA8	4	-0.51901	0.0066401							RBMX	-0.4992
NEB	4	-0.051934	0.88683			NEB	4	0.018624	0.90469							GTF3C1	-0.4988
NDUFA9	4	-0.87829	0			NDUFA9	4	-1.3555	0							FNTB	-0.49825
NDUFA10	4	-0.48984	0.010455			NDUFA10	4	-0.95686	0							EGLN2	-0.497656
NDUFAB1	4	-0.89402	0			NDUFAB1	4	-0.75871	0							ARMC10	-0.49748
NDUFB1	4	-0.1128	0.7138			NDUFB1	4	-0.062488	0.83062							SLC16A3	-0.49712
NDUFB2	4	-1.2679	0			NDUFB2	4	-1.4062	0							SNRPG	-0.49641
NDUFB3	4	-0.49707	0.009636			NDUFB3	4	-0.75392	0							ZC3H18	-0.49634
NDUFB4	4	-2.3367	0			NDUFB4	4	-2.7562	0							FETUB	-0.49592
NDUFB5	4	-0.63957	0			NDUFB5	4	-0.65547	0							STK11	-0.49592
ASAH1	4	0.16725	0.52726			ASAH1	4	0.25713	0.010482							HSPE1	-0.4952
NDUFB6	4	-1.0256	0			NDUFB6	4	-1.5077	0							RBM17	-0.49476
NDUFB7	4	-1.3967	0			NDUFB7	4	-2.001	0							AUTS2	-0.49459
NDUFB8	4	-0.85927	0			NDUFB8	4	-1.5428	0							TUBGCP4	-0.49457
NDUFB9	4	-0.80204	0			NDUFB9	4	-1.332	0							BRF2	-0.494445
NDUFB10	4	-1.6313	0			NDUFB10	4	-1.5695	0							NAA15	-0.4944
NDUFC1	4	-1.048	0			NDUFC1	4	-1.211	0							MRPL27	-0.49402
NDUFC2	4	-0.65952	0			NDUFC2	4	-0.58573	0.0023585							NUTF2	-0.4932
NDUFS1	4	-0.74043	0			NDUFS1	4	-1.4902	0							MED22	-0.49319
NDUFS2	4	-1.2182	0			NDUFS2	4	-1.5976	0							COPS3	-0.49279
NDUFS3	4	-0.35728	0.087965			NDUFS3	4	-0.49419	0.0077187							AK6	-0.49236
ASCL1	4	-0.23541	0.32246			ASCL1	4	0.058597	0.72756							UBA3	-0.49218
NDUFV1	4	-0.96972	0			NDUFV1	4	-1.2636	0							URB1	-0.49213
NDUFS4	4	-0.12959	0.65792			NDUFS4	4	-0.13312	0.5494							PCM1	-0.492
NDUFS5	4	-1.3031	0			NDUFS5	4	-1.8656	0							BLM	-0.491894
NDUFS6	4	-0.58599	0.0019182			NDUFS6	4	-0.71361	0							TFIP11	-0.4918
NDUFS8	4	-0.88833	0			NDUFS8	4	-1.1614	0							SEC61G	-0.49108
NDUFV2	4	-0.56984	0.0024631			NDUFV2	4	-0.67024	0							AOX1	-0.49073
NDUFV3	4	-0.023749	0.95024			NDUFV3	4	-0.018621	0.98014							KRR1	-0.49063
DRG1	4	-0.52522	0.0063001			DRG1	4	-0.36226	0.045825							LIG3	-0.490069
NEDD4	4	0.041993	0.94007			NEDD4	4	-0.079589	0.76296							GFM1	-0.48991
2-Sep	4	-0.11122	0.71926			2-Sep	4	-0.076949	0.77264							EIF1AD	-0.48961
ASCL2	4	-0.010418	0.97378			ASCL2	4	0.16158	0.19129							MAD1L1	-0.488888
RPL10A	4	-1.1231	0			RPL10A	4	-1.5337	0							RAD50	-0.48888
NEDD8	4	-1.1477	0			NEDD8	4	-2.3142	0							PWP2	-0.48862
NEDD9	4	0.0055392	0.99661			NEDD9	4	-0.041284	0.9078							TAF7	-0.48853
NEFM	4	0.15662	0.57047			NEFM	4	0.097188	0.52205							TADA2A	-0.48841
NEFH	4	0.051578	0.91992			NEFH	4	0.025333	0.8743							GTF2A1	-0.4877
NELL1	4	0.019153	0.98451			NELL1	4	-0.13283	0.55086							METTL14	-0.48758
NEFL	4	0.016366	0.98927			NEFL	4	0.12376	0.37113							EIF5B	-0.48724
NEK1	4	-0.64372	0			NEK1	4	-0.66008	0							NUP88	-0.48698
NEK2	4	-0.44041	0.028478			NEK2	4	-0.13065	0.55956							RPA1	-0.48648
NEK3	4	0.096285	0.79219			NEK3	4	0.070909	0.65863							GNL3L	-0.48636
ASGR1	4	0.073588	0.86421			ASGR1	4	0.071373	0.65626							MRPS28	-0.48624
NELL2	4	-0.066145	0.8503			NELL2	4	-0.21433	0.27401							GTF2E2	-0.48554
NEO1	4	0.081736	0.83864			NEO1	4	-0.092986	0.71067							U2SURP	-0.4855
NEU1	4	0.031234	0.96319			NEU1	4	0.1163	0.41314							SEPHS1	-0.4852
NEU2	4	0.086197	0.82749			NEU2	4	-0.036564	0.92311							SKA2	-0.48517
NEUROD1	4	-0.018147	0.95983			NEUROD1	4	0.13852	0.29819							SMC6	-0.48495
NF1	4	-0.011275	0.97177			NF1	4	-0.16297	0.43829							ATP5SL	-0.48473
NF2	4	-1.0758	0			NF2	4	-1.0247	0							NAA25	-0.48442
NFATC1	4	0.19839	0.39695			NFATC1	4	0.0071057	0.94506							FDX1	-0.48425
ASGR2	4	0.043858	0.93729			ASGR2	4	-0.041154	0.9078							C12orf65	-0.48414
NFATC2	4	-0.1493	0.59816			NFATC2	4	-0.17954	0.37913							UQCRB	-0.48362
NFIA	4	-0.13774	0.63323			NFIA	4	-0.13292	0.55054							TMCO6	-0.48303
ASIC2	4	0.078888	0.84917			ASIC2	4	-0.023119	0.96661							RCC1	-0.48257
NFATC3	4	0.1035	0.76241			NFATC3	4	0.015832	0.91467							CSNK2B	-0.48254
NFATC4	4	0.035148	0.9541			NFATC4	4	0.028834	0.86402							RSL1D1	-0.48253
NFE2	4	-0.18494	0.48305			NFE2	4	-0.2585	0.17151							NDUFB6	-0.4821
NFE2L1	4	0.019048	0.98485			NFE2L1	4	-0.036838	0.92271							CDC45	-0.48181
NFE2L2	4	0.065886	0.88399			NFE2L2	4	-0.18758	0.35749							CCDC58	-0.48097
NFIB	4	-0.37288	0.070128			NFIB	4	-0.4911	0.0077187							SEPSECS	-0.48096
NFIC	4	-0.10295	0.73984			NFIC	4	-0.17616	0.39172							GTF2A2	-0.48079
NFIL3	4	0.18504	0.45021			NFIL3	4	0.15705	0.20902							ANAPC15	-0.48041
ASIP	4	-0.057069	0.87416			ASIP	4	-0.15894	0.45451							POLR2K	-0.48023
NFIX	4	-0.055279	0.87951			NFIX	4	0.017189	0.9098							TAF5	-0.47939
NFKB1	4	-0.028455	0.93992			NFKB1	4	-0.10781	0.64851							ZNF675	-0.479175
NFKB2	4	-0.021812	0.95285			NFKB2	4	-0.097598	0.69009							VPRBP	-0.4791
NFKBIA	4	-0.14089	0.62323			NFKBIA	4	-0.075126	0.78026							CDC26	-0.47839
NFKBIB	4	0.27569	0.1443			NFKBIB	4	0.025584	0.87305							SUMO2	-0.47835
NFKBIE	4	-0.52553	0.0063001			NFKBIE	4	-0.25288	0.18313							RBFA	-0.4775
NFKBIL1	4	-0.18536	0.48142			NFKBIL1	4	-0.28654	0.12658							ATP5H	-0.4773
TONSL	4	-0.26077	0.258			TONSL	4	-0.29147	0.1186							NDUFA9	-0.47721
NFRKB	4	-0.1075	0.73027			NFRKB	4	-0.45397	0.013726							TRAPPC8	-0.47719
NFX1	4	-0.13717	0.63518			NFX1	4	0.0029595	0.95808							PIK3C3	-0.47699
ASL	4	0.050238	0.92368			ASL	4	-0.15036	0.48555							KDM3B	-0.4768
NFYA	4	-0.3054	0.16066			NFYA	4	-0.27455	0.14368							SAP30BP	-0.47674
NFYB	4	-0.10582	0.73407			NFYB	4	-0.34628	0.060111							RACGAP1	-0.47666
NFYC	4	-0.5291	0.0057803			NFYC	4	-0.75662	0							BRF1	-0.47569
NGF	4	-0.0081634	0.97695			NGF	4	0.0021766	0.95975							DDX46	-0.47436
NGFR	4	0.074712	0.86003			NGFR	4	0.00045123	0.96484							HNRNPR	-0.473877
NHLH1	4	-0.024302	0.94908			NHLH1	4	-0.016224	0.9864							NPIPB3	-0.47335
NHLH2	4	0.070379	0.87259			NHLH2	4	0.061958	0.7078							HARS2	-0.47324
NHP2L1	4	-0.5794	0.0019182			NHP2L1	4	-0.69929	0							EEF1G	-0.47255
NHS	4	0.068325	0.87854			NHS	4	0.10551	0.47271							CAMLG	-0.47247
NID1	4	-0.11181	0.7173			NID1	4	-0.088442	0.72918							MRPS33	-0.47243
ASMT	4	0.09481	0.79886			ASMT	4	0.013308	0.92301							ADAT2	-0.472
NINJ1	4	-0.077284	0.82157			NINJ1	4	0.0091763	0.93809							TIMM9	-0.470506
NINJ2	4	-0.10829	0.72835			NINJ2	4	-0.24083	0.2126							GINS4	-0.47028
NIT1	4	0.049082	0.92623			NIT1	4	0.14195	0.27931							BUD31	-0.47
NKG7	4	0.043878	0.93729			NKG7	4	0.073612	0.64605							BARD1	-0.4692
NKTR	4	-0.09003	0.77832			NKTR	4	-0.61339	0.0014742							DENR	-0.46918
NKX2-2	4	-0.068757	0.84214			NKX2-2	4	0.034438	0.83979							NCAPH2	-0.46917
NKX3-1	4	-0.27116	0.23677			NKX3-1	4	0.065565	0.68696							TOP3A	-0.46917
NKX6-1	4	-0.13283	0.64719			NKX6-1	4	-0.019148	0.97806							NSL1	-0.469
NNAT	4	-0.077947	0.82023			NNAT	4	-0.15183	0.47944							UBA2	-0.4685
NMB	4	-0.08565	0.79555			NMB	4	0.0060555	0.95004							RPS28	-0.46839
ASNA1	4	-0.72425	0			ASNA1	4	-1.0919	0							COQ6	-0.46808
NMBR	4	0.04563	0.93286			NMBR	4	0.092062	0.54743							SBDS	-0.468
NME1	4	-0.33065	0.12216			NME1	4	-0.2179	0.26613							MRPL17	-0.4678
NME2	4	-0.10315	0.73975			NME2	4	0.04404	0.79632							IMPDH2	-0.4672
NME3	4	-0.48123	0.011942			NME3	4	-0.16981	0.41464							NDUFA10	-0.46702
NME4	4	-0.049173	0.89234			NME4	4	-0.12014	0.60522							FBL	-0.4664
NQO2	4	-0.13254	0.648			NQO2	4	-0.082031	0.7553							LARS2	-0.46615
NMT1	4	-0.85717	0			NMT1	4	-0.97232	0							POT1	-0.4648
NNMT	4	-0.04939	0.89233			NNMT	4	-0.010798	0.99921							DOHH	-0.46474
NODAL	4	0.13238	0.65792			NODAL	4	-0.23554	0.2223							SEC13	-0.46447
NOP2	4	-2.3933	0			NOP2	4	-2.236	0							CCDC59	-0.46434
ASNS	4	-0.069394	0.83965			ASNS	4	-0.056574	0.85256							NUBP1	-0.4634
NONO	4	-0.46734	0.016958			NONO	4	-0.3824	0.03603							MCOLN2	-0.46316
NOS1	4	-0.15897	0.56829			NOS1	4	-0.026125	0.95809							COX14	-0.46308
NOS2	4	-0.045296	0.90263			NOS2	4	-0.032844	0.93564							RPL6	-0.463
NOS3	4	0.098036	0.78592			NOS3	4	-0.010145	0.99742							POLR3E	-0.46287
CNOT2	4	-0.46257	0.019155			CNOT2	4	-0.47228	0.010847							TBCE	-0.46174
CNOT3	4	-0.97967	0			CNOT3	4	-1.3886	0							ISCA1	-0.4613
CNOT4	4	0.1071	0.75041			CNOT4	4	-0.13581	0.53931							SURF6	-0.46114
NOTCH1	4	-0.12322	0.67647			NOTCH1	4	-0.11368	0.6277							GMNN	-0.46114
NPY	4	0.12728	0.67768			NPY	4	-0.0055483	0.98313							MRPL22	-0.46112
NOTCH2	4	0.058514	0.90193			NOTCH2	4	0.20064	0.072149							SAE1	-0.4611
ASPA	4	-0.010754	0.97328			ASPA	4	0.01066	0.9328							ZNF439	-0.46103
NOTCH3	4	0.12817	0.67497			NOTCH3	4	0.016162	0.91374							QARS	-0.46075
NOTCH4	4	-0.15749	0.573			NOTCH4	4	-0.089685	0.72548							USP54	-0.46045
NOV	4	-0.1076	0.73			NOV	4	-0.11004	0.64202							RAD51C	-0.45944
NOVA1	4	-0.13753	0.63372			NOVA1	4	-0.31034	0.091585							PPIAL4F	-0.45942
NOVA2	4	-0.3323	0.11958			NOVA2	4	-0.041928	0.90578							DLAT	-0.45919
PNP	4	-0.13377	0.64473			PNP	4	-0.0018287	0.97155							MIOS	-0.45806
NPAS1	4	0.067096	0.88146			NPAS1	4	-0.11194	0.63696							HUWE1	-0.4571
NPAS2	4	0.0054831	0.99661			NPAS2	4	-0.21228	0.27879							CDC37	-0.45597
NPAT	4	-0.2511	0.27798			NPAT	4	-0.34126	0.065849							C9orf78	-0.455574
NPC1	4	0.085093	0.82937			NPC1	4	-0.042056	0.90558							MRPS35	-0.45499
ASPH	4	-0.10923	0.72428			ASPH	4	-0.088233	0.72975							FOXD4L3	-0.45425
NPHP1	4	0.18747	0.43972			NPHP1	4	0.027061	0.86794							DHX16	-0.45347
NPHS1	4	-0.047748	0.89577			NPHS1	4	-0.045036	0.89308							PPWD1	-0.45344
NPM1	4	-0.3045	0.16261			NPM1	4	-0.74822	0							IPO7	-0.45337
NPPA	4	0.014897	0.99098			NPPA	4	-0.019387	0.97678							SPAG6	-0.4531
NPPB	4	0.05097	0.9216			NPPB	4	0.089088	0.56389							NUP188	-0.45272
NPPC	4	-0.22686	0.35085			NPPC	4	-0.059307	0.8433							EIF2B3	-0.4524
NPR1	4	-0.038862	0.9182			NPR1	4	-0.050971	0.87148							EIF2S2	-0.45224
NPR2	4	0.19543	0.40744			NPR2	4	-0.05305	0.8667							RPS15A	-0.4522
NPR3	4	0.19047	0.42504			NPR3	4	-0.079252	0.76476							FAM221A	-0.45205
NPTX1	4	-0.081148	0.80945			NPTX1	4	-0.037209	0.92159							MBTPS1	-0.45095
ASS1	4	-0.058935	0.86994			ASS1	4	-0.40476	0.026257							MCM2	-0.45065
NPTX2	4	0.0012949	0.99147			NPTX2	4	0.011593	0.92939							MBTPS2	-0.44985
NPY1R	4	0.20191	0.38418			NPY1R	4	0.05322	0.75472							ATOX1	-0.44984
NPY2R	4	0.12037	0.70555			NPY2R	4	-0.061318	0.83455							MED11	-0.4496
NPY5R	4	0.22259	0.30137			NPY5R	4	0.023897	0.88262							DDX23	-0.4494
SLC11A2	4	0.1282	0.67486			SLC11A2	4	-0.22912	0.23914							XRCC6	-0.44932
NRAP	4	-0.12052	0.68496			NRAP	4	-0.029922	0.94802							ATP6V1D	-0.44897
NRAS	4	0.024307	0.97596			NRAS	4	0.025309	0.87439							CIRH1A	-0.4489
NRCAM	4	0.17809	0.47852			NRCAM	4	0.11903	0.398							C1orf131	-0.44879
NRD1	4	-0.32153	0.13592			NRD1	4	-0.66784	0							PPIL1	-0.44874
NRF1	4	-1.0761	0			NRF1	4	-1.387	0							TUBD1	-0.44872
ASTN1	4	0.051398	0.92078			ASTN1	4	-0.046169	0.89041							RPP14	-0.44862
NRGN	4	-0.10019	0.74664			NRGN	4	-0.051371	0.87066							CREB1	-0.448413
NRL	4	0.13175	0.65915			NRL	4	0.11618	0.41372							NSUN4	-0.44673
NRTN	4	-0.15762	0.57258			NRTN	4	-0.02067	0.97366							SYMPK	-0.44659
YBX1	4	-1.022	0			YBX1	4	-0.75337	0							RPUSD4	-0.4464
NSF	4	-0.90605	0			NSF	4	-1.5477	0							UBE2D3	-0.44624
NT5E	4	-0.081894	0.80813			NT5E	4	0.045302	0.79							DDX28	-0.4459
NTF3	4	-0.0067314	0.97828			NTF3	4	0.062366	0.70537							CDC123	-0.44556
NTF4	4	-0.35139	0.095649			NTF4	4	-0.24306	0.20717							ADSL	-0.4454
NTHL1	4	-0.089932	0.77896			NTHL1	4	-0.16693	0.42426							NUBPL	-0.44537
NTRK1	4	-0.29812	0.17724			NTRK1	4	-0.10968	0.64333							DARS2	-0.44531
SERPINC1	4	0.028206	0.96824			SERPINC1	4	-0.2245	0.25143							TUBGCP3	-0.4453
NTRK2	4	0.18731	0.44037			NTRK2	4	0.029897	0.8584							PSMA4	-0.44511
NTRK3	4	-0.045817	0.90104			NTRK3	4	-0.19023	0.34643							POLA2	-0.44485
ASIC1	4	-0.090584	0.77665			ASIC1	4	-0.14391	0.50743							RPL34	-0.4444
NTN3	4	-0.13968	0.62642			NTN3	4	0.0069879	0.94525							NOP16	-0.4444
ROR1	4	0.055778	0.9089			ROR1	4	0.032066	0.85041							EIF2S3	-0.4442
ROR2	4	-0.28524	0.20152			ROR2	4	-0.017769	0.98257							NGDN	-0.44389
DDR2	4	-0.021511	0.95295			DDR2	4	-0.13288	0.55068							NPM1	-0.44372
NTS	4	-0.018028	0.95983			NTS	4	-0.06545	0.81982							RRP15	-0.44277
NTSR1	4	-0.091808	0.7729			NTSR1	4	-0.091521	0.71723							THOC5	-0.44244
NUCB1	4	-0.24338	0.29713			NUCB1	4	-0.094275	0.70581							TNIK	-0.44243
NUCB2	4	0.029252	0.96595			NUCB2	4	0.073006	0.64889							TEFM	-0.44225
ZFHX3	4	-0.122	0.67934			ZFHX3	4	0.0016994	0.96152							FXN	-0.4421
NUMA1	4	-0.53031	0.0052356			NUMA1	4	-0.59095	0.0023585							SPDL1	-0.44169
NUP88	4	-0.91452	0			NUP88	4	-1.4015	0							EIF6	-0.4413
NUP98	4	-0.64725	0			NUP98	4	-1.232	0							ISY1	-0.44104
NR4A2	4	-0.044976	0.90301			NR4A2	4	0.0043721	0.9542							OR4C13	-0.44049
NVL	4	-0.52511	0.0063001			NVL	4	-0.75681	0							TCP1	-0.439
GPR143	4	0.041554	0.94083			GPR143	4	-0.033594	0.93353							DHX8	-0.43897
OAS1	4	-0.11458	0.70827			OAS1	4	-0.035464	0.92695							LTV1	-0.43868
OAS2	4	-0.054561	0.88167			OAS2	4	-0.15493	0.46908							XRCC4	-0.43835
OAS3	4	0.096259	0.79251			OAS3	4	-0.037938	0.9189							INTS8	-0.43824
OAT	4	0.18465	0.45229			OAT	4	0.022635	0.88823							ASXL1	-0.438139
ATF1	4	-0.11718	0.69978			ATF1	4	-0.31616	0.0851							AFG3L2	-0.43776
TBC1D25	4	0.084572	0.83013			TBC1D25	4	-0.11658	0.61746							MYC	-0.4375
OAZ1	4	-0.12942	0.65797			OAZ1	4	-0.25214	0.18455							RPL7L1	-0.43744
OAZ2	4	0.029669	0.96581			OAZ2	4	0.11025	0.44753							CSE1L	-0.43725
OCA2	4	-0.24875	0.28289			OCA2	4	-0.17604	0.39271							COPS5	-0.43665
OCM2	4	-0.13891	0.62904			OCM2	4	-0.11066	0.63992							RFT1	-0.43627
OCRL	4	-0.097647	0.75534			OCRL	4	-0.075977	0.77689							PPAN	-0.43615
ODC1	4	-0.15148	0.5916			ODC1	4	-0.063533	0.8269							ANAPC10	-0.436112
NAT2	4	0.075957	0.85808			NAT2	4	0.14556	0.26077							FDX1L	-0.4361
ODF1	4	-0.022066	0.95164			ODF1	4	0.023896	0.88262							GPS1	-0.43598
ODF2	4	0.052986	0.91623			ODF2	4	0.031967	0.85041							ANKRD49	-0.4358
OMD	4	0.26275	0.17873			OMD	4	-0.1023	0.66852							PDLIM3	-0.43555
ATF3	4	-0.22356	0.3602			ATF3	4	-0.17512	0.39423							TICRR	-0.4353
OGDH	4	-0.74001	0			OGDH	4	-1.0121	0							GABPB1	-0.43494
OGG1	4	0.03975	0.94574			OGG1	4	-0.14241	0.51264							XPO5	-0.43459
OGN	4	0.0098368	0.99677			OGN	4	0.047884	0.77703							NUDT21	-0.4345
OLR1	4	-0.082378	0.80689			OLR1	4	0.03346	0.8449							MRPL34	-0.43434
OMG	4	0.028148	0.96826			OMG	4	0.014997	0.91701							CLTC	-0.43355
OMP	4	-0.12185	0.67962			OMP	4	-0.064133	0.82518							NCAPG	-0.43298
OPA1	4	-0.081578	0.80858			OPA1	4	-0.70317	0							ZBTB8OS	-0.4329
OPCML	4	-0.029111	0.93871			OPCML	4	-0.046926	0.88823							HDAC3	-0.43286
TNFRSF11B	4	0.17113	0.50765			TNFRSF11B	4	0.085407	0.58661							TNFRSF19	-0.432634
OPHN1	4	0.22199	0.30372			OPHN1	4	0.022158	0.88977							XRCC3	-0.4325
ATF4	4	-0.015658	0.96506			ATF4	4	-0.30546	0.097482							PPIL2	-0.4321
OPRD1	4	-0.11923	0.6914			OPRD1	4	-0.13404	0.54649							CFDP1	-0.43173
OPRK1	4	-0.14536	0.60961			OPRK1	4	-0.15182	0.47951							CDC16	-0.43129
OPRL1	4	-0.15191	0.5916			OPRL1	4	-0.1086	0.64605							CDCA8	-0.43126
OPRM1	4	0.039129	0.94677			OPRM1	4	-0.088428	0.72918							EPRS	-0.43096
SIX6	4	-0.14283	0.61605			SIX6	4	-0.093401	0.70829							SLC35B1	-0.43088
OR1F1	4	0.09669	0.79098			OR1F1	4	0.070763	0.65874							SLC30A9	-0.430863
OR3A1	4	-0.0068534	0.97826			OR3A1	4	-0.047573	0.8854							THAP1	-0.43044
OR3A2	4	-0.14436	0.61219			OR3A2	4	0.032488	0.84892							AGPAT2	-0.42961
ATIC	4	-1.1111	0			ATIC	4	-0.82705	0							DONSON	-0.42878
ORC1	4	-0.73474	0			ORC1	4	-1.342	0							DDX24	-0.42854
ORC2	4	-0.11043	0.72143			ORC2	4	-0.38984	0.030991							MED7	-0.42805
ORC4	4	0.0098368	0.99677			ORC4	4	-0.16124	0.44407							DCTN4	-0.42772
ORC5	4	-0.36439	0.07852			ORC5	4	-0.50702	0.0073529							STX4	-0.4277
SLC22A18	4	0.079028	0.8482			SLC22A18	4	-0.019096	0.97845							SNAPC2	-0.42753
SLC22A18AS	4	0.037757	0.95024			SLC22A18AS	4	0.065522	0.68696							PDHB	-0.42748
ORM1	4	-0.06935	0.83984			ORM1	4	-0.2057	0.29729							VPS36	-0.42736
ORM2	4	0.047173	0.92944			ORM2	4	-0.09638	0.69474							ABCB7	-0.4273
OSBP	4	-0.78453	0			OSBP	4	-0.28585	0.12726							TRAPPC3	-0.42671
OSM	4	-0.43347	0.02994			OSM	4	-0.15192	0.47944							CENPT	-0.42667
ATM	4	0.068568	0.87785			ATM	4	-0.22074	0.26003							MTERF4	-0.426
OTC	4	0.058143	0.90301			OTC	4	0.032441	0.84892							NDUFA2	-0.4256
CLDN11	4	-0.13701	0.63526			CLDN11	4	-0.045102	0.89301							SNAPC1	-0.42463
OTX1	4	0.22966	0.27646			OTX1	4	-0.024619	0.96287							ZNF90	-0.42456
OTX2	4	0.084352	0.83037			OTX2	4	-0.028585	0.95153							PISD	-0.42442
OVGP1	4	-0.018178	0.95983			OVGP1	4	-0.12913	0.56617							TSR1	-0.42414
OVOL1	4	0.07431	0.86157			OVOL1	4	-0.10538	0.65717							HNRNPU	-0.42409
OXA1L	4	-0.89322	0			OXA1L	4	-1.5335	0							ZMAT2	-0.424
OXCT1	4	0.16616	0.53184			OXCT1	4	-0.074749	0.78198							ITGAM	-0.42391
OXT	4	-0.032327	0.9321			OXT	4	0.067242	0.67798							EIF3B	-0.42288
OXTR	4	-0.055075	0.8797			OXTR	4	0.00060039	0.96468							PPRC1	-0.42265
RERE	4	0.29434	0.10842			RERE	4	0.058531	0.7279							C1orf109	-0.422
P2RX1	4	-0.13276	0.64759			P2RX1	4	-0.16578	0.42755							RPS2	-0.4215
P2RX3	4	0.00083495	0.99147			P2RX3	4	-0.01048	0.99806							MFSD2B	-0.42133
P2RX4	4	-0.070006	0.83802			P2RX4	4	-0.0202	0.97524							ZNF410	-0.42123
P2RX5	4	0.1153	0.72437			P2RX5	4	0.0013651	0.9628							NOL10	-0.4208
P2RX7	4	0.046288	0.93119			P2RX7	4	0.0012245	0.96308							LAMTOR3	-0.42078
P2RY1	4	0.15466	0.57926			P2RY1	4	0.0037238	0.95573							USP39	-0.4203
P2RY2	4	0.17308	0.49814			P2RY2	4	0.10374	0.48208							MTRF1L	-0.4198
P2RY4	4	0.033658	0.95767			P2RY4	4	0.13869	0.29751							NDUFB4	-0.4195
P2RY6	4	-0.057079	0.87416			P2RY6	4	-0.11349	0.62797							ELOF1	-0.41931
P2RY11	4	-0.020252	0.95522			P2RY11	4	0.072372	0.65154							SLC25A19	-0.41919
P4HA1	4	0.10621	0.75365			P4HA1	4	0.051252	0.76232							THOC2	-0.41815
P4HB	4	-0.15155	0.5916			P4HB	4	-0.1379	0.53194							FAM149B1	-0.41764
PA2G4	4	-0.59868	0.0019182			PA2G4	4	-0.55301	0.00369							RBM25	-0.41703
PEBP1	4	-0.17938	0.49814			PEBP1	4	-0.31808	0.084044							SQRDL	-0.41659
PABPC3	4	0.19883	0.39424			PABPC3	4	0.028778	0.86438							NACA	-0.41624
FURIN	4	0.10432	0.76073			FURIN	4	-0.044258	0.89691							PTCD1	-0.41619
PCSK6	4	0.073755	0.86421			PCSK6	4	0.11424	0.42454							UTP20	-0.41613
PAEP	4	-0.085352	0.79579			PAEP	4	0.05704	0.73396							CHCHD4	-0.41604
PAFAH1B1	4	-0.7819	0			PAFAH1B1	4	-1.4331	0							CEP97	-0.415877
PAFAH1B2	4	-0.25546	0.26862			PAFAH1B2	4	-0.098072	0.68858							RPL21	-0.41573
ATOX1	4	-0.22909	0.34243			ATOX1	4	-0.67893	0							WDR74	-0.41547
PAFAH1B3	4	-0.12795	0.6611			PAFAH1B3	4	-0.039775	0.91339							ISCU	-0.41506
PAFAH2	4	0.032441	0.95983			PAFAH2	4	0.085405	0.58661							MRPS18B	-0.41495
PRDX1	4	0.03196	0.96082			PRDX1	4	0.0062813	0.94915							PDCD10	-0.41494
PAH	4	0.056248	0.90748			PAH	4	-0.13855	0.52816							UTP14A	-0.41487
SERPINE1	4	-0.068095	0.84498			SERPINE1	4	-0.062284	0.83117							LRR1	-0.41481
SERPINB2	4	-0.0088834	0.97634			SERPINB2	4	0.12044	0.38937							TRMT61A	-0.41454
PAK1	4	-0.17269	0.52233			PAK1	4	-0.11838	0.61327							EXOSC8	-0.41443
PAK2	4	-0.38461	0.060897			PAK2	4	-0.14861	0.49221							RPTOR	-0.4142
PAK3	4	0.026277	0.9722			PAK3	4	-0.010797	0.99921							SRSF6	-0.41329
PALM	4	0.067027	0.8815			PALM	4	0.035347	0.83532							KDSR	-0.41301
ATP1A1	4	-0.90311	0			ATP1A1	4	-1.2184	0							C12orf54	-0.41269
PAM	4	0.073154	0.86476			PAM	4	-0.072901	0.78967							ZNF586	-0.41268
CNTN3	4	-0.11582	0.70387			CNTN3	4	-0.1021	0.66907							SRPRB	-0.4124
ACHE	4	-0.2286	0.34512			ACHE	4	-0.11304	0.63028							DNAL1	-0.41233
REG3A	4	-0.14738	0.60397			REG3A	4	0.16519	0.1786							ROMO1	-0.41233
PAPPA	4	0.1989	0.39364			PAPPA	4	0.0732	0.64786							SLC3A2	-0.4123
PARK2	4	0.040259	0.9445			PARK2	4	0.061469	0.70972							THRAP3	-0.41218
PARN	4	-0.48632	0.010455			PARN	4	-0.49715	0.0077187							ZNF415	-0.412111
PAWR	4	-0.00039897	0.99047			PAWR	4	-0.014849	0.99023							DIS3	-0.412
PAX2	4	-0.41714	0.036139			PAX2	4	-0.38043	0.036959							PKM	-0.41169
PAX3	4	-0.11088	0.7198			PAX3	4	0.020091	0.8988							ARF4	-0.41148
ATP1A2	4	-0.083322	0.80405			ATP1A2	4	-0.12997	0.56173							MCTP1	-0.411424
PAX5	4	-0.013046	0.96874			PAX5	4	-0.011539	0.99969							CNOT8	-0.41121
PAX6	4	0.13955	0.63263			PAX6	4	0.15969	0.19911							SNW1	-0.41099
PAX7	4	-0.072785	0.83037			PAX7	4	0.042105	0.80605							NDE1	-0.41065
PDCL	4	-0.33678	0.11411			PDCL	4	-0.42289	0.021448							RPL10A	-0.4106
PAX9	4	-0.27101	0.23684			PAX9	4	-0.20116	0.30941							MRPL52	-0.4101
PBX1	4	-0.041087	0.91412			PBX1	4	0.059518	0.72234							UBE2D4	-0.40967
PBX2	4	-0.33714	0.11389			PBX2	4	-0.1378	0.53211							GPN1	-0.40966
PBX3	4	-0.18692	0.47625			PBX3	4	-0.11866	0.61204							YBEY	-0.40958
PC	4	-0.15467	0.58281			PC	4	-0.42245	0.021448							LIPG	-0.409131
ATP1A3	4	0.0022466	0.99275			ATP1A3	4	-0.086632	0.73666							TLE3	-0.40903
PCBD1	4	0.097074	0.78986			PCBD1	4	-0.045207	0.89301							CNOT3	-0.40893
PCBP1	4	-0.67512	0			PCBP1	4	-0.90956	0							YTHDC1	-0.40872
PCBP2	4	-0.92679	0			PCBP2	4	-1.2349	0							RNASEK	-0.40845
PCCA	4	0.045283	0.9336			PCCA	4	-0.0048069	0.98071							FARSB	-0.40839
PCCB	4	0.032416	0.95983			PCCB	4	-0.11809	0.61495							COX11	-0.4083
PCDH1	4	0.021634	0.97947			PCDH1	4	0.044015	0.79633							SMC4	-0.4082
PCDHGC3	4	-0.037394	0.9223			PCDHGC3	4	0.083514	0.59815							ATP5D	-0.4076
PCDH7	4	-0.075811	0.82413			PCDH7	4	-0.19737	0.32385							RAB5B	-0.40749
PCDH8	4	0.10719	0.74952			PCDH8	4	0.067622	0.67618							ZNHIT2	-0.4067
PCDH9	4	0.12143	0.70202			PCDH9	4	0.010787	0.9328							GTF2F1	-0.406374
ATP12A	4	0.17825	0.47799			ATP12A	4	0.028085	0.8667							PRKRIR	-0.40635
SERPINA5	4	-0.0096997	0.97521			SERPINA5	4	0.011097	0.93183							SETD1A	-0.4063
PCK1	4	-0.10781	0.72972			PCK1	4	0.078734	0.62092							GTF3C5	-0.4061
PCK2	4	0.059488	0.90007			PCK2	4	0.066925	0.6799							EXOSC7	-0.40595
PCM1	4	-0.15339	0.58666			PCM1	4	-0.64539	0							ZPR1	-0.40526
PCMT1	4	-0.18803	0.47372			PCMT1	4	-0.097856	0.68929							RPS26	-0.4049
PCNA	4	-1.1045	0			PCNA	4	-2.0165	0							PLEKHA1	-0.40487
PCNT	4	-0.2607	0.258			PCNT	4	-0.35082	0.055316							OR5M9	-0.40464
PCOLCE	4	0.053733	0.91469			PCOLCE	4	0.057967	0.73082							GEMIN7	-0.40457
CHMP1A	4	-0.58369	0.0019182			CHMP1A	4	-0.63095	0							PES1	-0.40457
PCP4	4	0.32958	0.061379			PCP4	4	-0.044462	0.89618							ATP5B	-0.4042
ATP1A4	4	-0.069045	0.84038			ATP1A4	4	0.010666	0.9328							OST4	-0.40417
PCSK1	4	-0.0052291	0.98178			PCSK1	4	-0.0057535	0.98332							UBTF	-0.40411
PCSK5	4	0.15516	0.57636			PCSK5	4	-0.093525	0.70826							USP17L28	-0.4041
PCSK2	4	-0.055735	0.87933			PCSK2	4	0.086135	0.58185							MRPS10	-0.40405
CDK16	4	0.23646	0.25417			CDK16	4	0.079263	0.61927							LSM7	-0.4034
CDK17	4	0.16321	0.54301			CDK17	4	-0.041463	0.90726							TTF1	-0.40318
CDK18	4	-0.1765	0.50891			CDK18	4	-0.10562	0.65619							ZC3H13	-0.40289
PCYT1A	4	-0.17974	0.49757			PCYT1A	4	-0.55339	0.00369							TSG101	-0.4024
PDC	4	0.0052825	0.99656			PDC	4	-0.030438	0.94516							NUP107	-0.40233
PDCD1	4	-0.039528	0.91695			PDCD1	4	0.11373	0.42755							THAP11	-0.40213
PDCD2	4	-1.2313	0			PDCD2	4	-1.8416	0							ZNF823	-0.401435
ATP1B1	4	0.05225	0.91772			ATP1B1	4	0.047395	0.78025							COX5B	-0.40138
PDE1A	4	0.36249	0.034421			PDE1A	4	0.051495	0.76155							MMS22L	-0.4013
PDE1C	4	0.10539	0.75697			PDE1C	4	-0.097449	0.69035							PUM1	-0.40103
PDE2A	4	0.053326	0.91534			PDE2A	4	-0.14193	0.51508							EFTUD2	-0.40082
PDE3A	4	-0.13318	0.64552			PDE3A	4	0.14003	0.28989							LSM4	-0.4008
PDE3B	4	-0.05077	0.8899			PDE3B	4	-0.076905	0.77278							RNF216	-0.400433
PDE4A	4	-0.12702	0.66455			PDE4A	4	-0.279	0.13744							OR8B4	-0.40032
PDE4B	4	0.12786	0.67599			PDE4B	4	0.12152	0.38413							OR1L1	-0.399769
PDE4C	4	-0.038021	0.92148			PDE4C	4	0.056068	0.73965							HSPA9	-0.39942
PDE4D	4	0.36338	0.033784			PDE4D	4	0.073979	0.64488							OLA1	-0.39925
PDE6A	4	-0.1247	0.67182			PDE6A	4	-0.025177	0.96065							GLE1	-0.3992
ATP1B2	4	-0.079333	0.81588			ATP1B2	4	-0.019162	0.97806							MASTL	-0.39827
PDE6C	4	0.25061	0.21419			PDE6C	4	0.024954	0.87676							NSMCE1	-0.39809
PDE6D	4	0.088341	0.82244			PDE6D	4	0.027404	0.8667							MRPL20	-0.39762
PDE6G	4	-0.15683	0.57551			PDE6G	4	0.09837	0.51405							SPDYE6	-0.39733
PDE6H	4	0.047877	0.92875			PDE6H	4	0.01691	0.91107							CCDC84	-0.397
PDE7A	4	-0.028683	0.93973			PDE7A	4	-0.27241	0.14777							TYMS	-0.396787
PDE8A	4	0.22956	0.27646			PDE8A	4	0.073699	0.64552							RPL23A	-0.3967
PDE9A	4	0.1555	0.57539			PDE9A	4	0.014839	0.91731							RAD51B	-0.39641
PDE1B	4	-0.046551	0.8992			PDE1B	4	-0.24088	0.2126							FER	-0.396233
PDGFA	4	-0.051943	0.88683			PDGFA	4	-0.13617	0.53774							METAP1	-0.3959
PDGFB	4	-0.025055	0.94688			PDGFB	4	0.11862	0.4008							CDC5L	-0.39579
ATP1B3	4	-0.30761	0.15558			ATP1B3	4	-0.17144	0.4094							GMPPB	-0.3956
PDGFRA	4	-0.029208	0.93841			PDGFRA	4	0.046829	0.78292							LYRM4	-0.39545
PDGFRL	4	0.17872	0.47587			PDGFRL	4	0.035092	0.83691							PSMA5	-0.3953
PDE6B	4	-0.09441	0.76288			PDE6B	4	0.15767	0.20631							LSM5	-0.39509
PDGFRB	4	0.05878	0.9011			PDGFRB	4	0.053413	0.75391							HAUS8	-0.39505
PDHA1	4	-0.39979	0.050232			PDHA1	4	-0.76349	0							SRP19	-0.39465
PDHA2	4	0.12994	0.6677			PDHA2	4	-0.18607	0.36151							CENPL	-0.39421
PDHB	4	-0.94962	0			PDHB	4	-1.3771	0							SMG5	-0.39421
PDK1	4	0.092006	0.80837			PDK1	4	0.11518	0.41832							EIF4G2	-0.39399
PDK2	4	0.0042673	0.99585			PDK2	4	-0.0016029	0.97073							PINX1	-0.39324
PDK3	4	0.1905	0.42504			PDK3	4	0.19254	0.088182							ABCF1	-0.3931
FXYD2	4	0.079895	0.84524			FXYD2	4	0.0094753	0.93627							UMODL1	-0.39282
PDK4	4	0.072128	0.86735			PDK4	4	0.21536	0.044959							WAPAL	-0.39281
ENPP1	4	0.11899	0.71092			ENPP1	4	0.086005	0.58305							SMU1	-0.3927
ENPP2	4	0.14476	0.61322			ENPP2	4	0.031533	0.85176							ZRSR2	-0.39269
ENPP3	4	0.24335	0.23274			ENPP3	4	-0.08466	0.74381							ASPN	-0.392648
PDPK1	4	-1.3652	0			PDPK1	4	-1.1946	0							MTG2	-0.39261
SLC26A4	4	0.037226	0.95024			SLC26A4	4	0.11322	0.42983							DDX59	-0.39254
PDZK1	4	0.12995	0.6677			PDZK1	4	0.12685	0.35835							MMS19	-0.39227
PECAM1	4	0.0035637	0.99487			PECAM1	4	-0.057539	0.85041							EIF2B4	-0.39204
SERPINF1	4	0.090402	0.81524			SERPINF1	4	0.071264	0.65657							ZNF99	-0.391992
ATP2A1	4	-0.28263	0.20928			ATP2A1	4	-0.2059	0.29729							YPEL3	-0.391575
PEG3	4	0.23039	0.27455			PEG3	4	-0.079579	0.76296							AP1B1	-0.39148
PENK	4	0.053232	0.91562			PENK	4	-0.014247	0.99186							CCDC94	-0.39113
PEPD	4	0.17032	0.5125			PEPD	4	0.37626	0							ANAPC1	-0.3911
PER1	4	0.086991	0.82521			PER1	4	0.077121	0.62894							SHFM1	-0.39098
GATB	4	-0.76934	0			GATB	4	-1.3443	0							MRPS16	-0.39065
PEX1	4	-0.038338	0.92062			PEX1	4	-0.3094	0.09207							PSTK	-0.3906
PEX6	4	-0.30998	0.15042			PEX6	4	-0.39451	0.027626							MED18	-0.39055
PEX7	4	-0.06099	0.86558			PEX7	4	-0.079846	0.7622							RPAP2	-0.39053
PEX10	4	-0.24758	0.28408			PEX10	4	-0.35898	0.048436							ATR	-0.39029
PEX12	4	-0.083153	0.80453			PEX12	4	-0.26764	0.15648							RPS4X	-0.3901
ATP2A2	4	-0.91465	0			ATP2A2	4	-1.5744	0							MRPL4	-0.3901
PEX13	4	0.061478	0.89361			PEX13	4	-0.19571	0.32815							PTGS1	-0.38997
PEX14	4	-0.32301	0.13251			PEX14	4	-0.33793	0.068458							CCT7	-0.3894
ACLY	4	-0.94918	0			ACLY	4	-1.054	0							WDHD1	-0.38933
PF4	4	-0.037306	0.92244			PF4	4	-0.12337	0.59271							TSPAN5	-0.38902
PF4V1	4	-0.020845	0.95397			PF4V1	4	-0.015223	0.98898							RANGAP1	-0.389
PFAS	4	-0.81568	0			PFAS	4	-0.95958	0							PIKFYVE	-0.38897
CFP	4	-0.092318	0.77062			CFP	4	-0.092223	0.71317							ALG1	-0.38862
PFDN1	4	-0.38468	0.060897			PFDN1	4	-0.58543	0.0023585							FAM81B	-0.388532
PFDN2	4	-1.1685	0			PFDN2	4	-1.7198	0							HMGCLL1	-0.38807
PFDN4	4	0.23546	0.2577			PFDN4	4	0.23018	0.029603							SENP6	-0.388
PFDN5	4	-1.4039	0			PFDN5	4	-1.3759	0							ANO10	-0.38791
ATP2A3	4	0.17996	0.47192			ATP2A3	4	0.2005	0.073025							RPS10	-0.3878
ATP8B1	4	0.12446	0.68958			ATP8B1	4	0.12521	0.36407							NDC80	-0.3877
PFKFB1	4	0.14461	0.61322			PFKFB1	4	0.102	0.49228							TTI2	-0.38712
PFKFB2	4	-0.02786	0.94083			PFKFB2	4	-0.060615	0.83809							THAP7	-0.38709
PFKFB3	4	-0.23717	0.31599			PFKFB3	4	-0.039342	0.91423							TDP2	-0.386973
PFKFB4	4	-0.11208	0.71598			PFKFB4	4	0.02015	0.8988							FASTKD5	-0.38697
PFKL	4	0.19552	0.40717			PFKL	4	0.0078208	0.94399							PAM16	-0.38674
VIT	4	0.050788	0.92214			VIT	4	0.0039955	0.95489							UPF2	-0.38631
PFKM	4	-0.051531	0.88815			PFKM	4	-0.1696	0.41506							DDX55	-0.38592
PFKP	4	-0.21215	0.39695			PFKP	4	-0.035656	0.92644							RPL36AL	-0.38546
PFN1	4	-0.3635	0.080317			PFN1	4	-1.0965	0							UBE2I	-0.3854
ATP2B1	4	-0.075802	0.82413			ATP2B1	4	-0.053152	0.8667							ATXN7L3	-0.38479
PFN2	4	-0.041663	0.91265			PFN2	4	-0.092104	0.71348							CKAP2	-0.38479
CDK14	4	0.10444	0.76073			CDK14	4	0.029248	0.86222							TUBA3D	-0.38477
PGA5	4	-0.0073336	0.97801			PGA5	4	0.00953	0.93584							SUN2	-0.38461
PGAM1	4	-0.74841	0			PGAM1	4	-1.0983	0							AP3M2	-0.38445
PGAM2	4	-0.12783	0.66126			PGAM2	4	-0.20536	0.29755							RPS3	-0.38443
PGC	4	-0.089409	0.78048			PGC	4	-0.17698	0.38828							TRIM77	-0.384425
PGD	4	-0.94147	0			PGD	4	-1.5083	0							TNRC18	-0.38411
PGF	4	-0.28808	0.19403			PGF	4	-0.23056	0.23454							ATP7A	-0.383807
PGGT1B	4	-0.66156	0			PGGT1B	4	-0.72941	0							SHQ1	-0.38343
PGK1	4	-1.139	0			PGK1	4	-1.2082	0							DIEXF	-0.38317
ATP2B2	4	-0.022735	0.95024			ATP2B2	4	0.014338	0.9204							OR5B17	-0.383023
PGM1	4	-0.023059	0.95024			PGM1	4	-0.061198	0.83537							POP1	-0.38278
PGM3	4	-0.97014	0			PGM3	4	-1.2988	0							LAGE3	-0.38265
PGM5	4	-0.1685	0.53481			PGM5	4	-0.13854	0.52816							GTPBP8	-0.38249
PGR	4	-0.26994	0.23984			PGR	4	-0.038358	0.91722							MED29	-0.38224
ABCB1	4	-0.04334	0.90742			ABCB1	4	-0.090329	0.72273							ANGEL1	-0.38204
ABCB4	4	0.063287	0.89051			ABCB4	4	-0.17252	0.4051							ZSCAN2	-0.382037
PHB	4	-1.0411	0			PHB	4	-1.9554	0							DHX35	-0.38187
SLC25A3	4	-0.57001	0.0024631			SLC25A3	4	-0.79481	0							FIP1L1	-0.38142
PHEX	4	0.15354	0.58324			PHEX	4	0.12376	0.37113							PLK4	-0.38126
ATP2B3	4	0.11203	0.73468			ATP2B3	4	-0.056978	0.85157							PLEKHB1	-0.381222
PHF1	4	-0.1272	0.66405			PHF1	4	-0.1635	0.43539							RPL5	-0.3811
PHF2	4	-0.006734	0.97828			PHF2	4	0.0056304	0.95092							MRPS22	-0.38103
PHKA1	4	0.0022666	0.99275			PHKA1	4	0.17303	0.14428							TXNRD1	-0.38098
PHKA2	4	0.085134	0.82937			PHKA2	4	-0.019544	0.97666							ASH2L	-0.3809
PHKB	4	0.082863	0.83559			PHKB	4	0.10366	0.48244							GFER	-0.3809
PHKG1	4	-0.022465	0.95032			PHKG1	4	-0.37139	0.040859							HAUS7	-0.38079
PHKG2	4	0.0017272	0.99229			PHKG2	4	-0.13458	0.54436							ZMYND19	-0.380779
PHYH	4	0.031753	0.96233			PHYH	4	-0.020468	0.97469							MRPS6	-0.38064
SERPINA1	4	0.062885	0.89068			SERPINA1	4	0.083416	0.59865							TTL	-0.38061
PI3	4	0.047212	0.92944			PI3	4	0.05398	0.75117							RBM19	-0.38051
ATP2B4	4	-0.1379	0.63263			ATP2B4	4	-0.18161	0.37281							ARCN1	-0.38044
SERPINA4	4	0.089357	0.81941			SERPINA4	4	0.051751	0.76035							ACTR10	-0.38042
SERPINB5	4	0.16296	0.54467			SERPINB5	4	0.12576	0.36194							LUC7L3	-0.3799
SERPINB6	4	-0.1836	0.48675			SERPINB6	4	-0.25976	0.16849							RSL24D1	-0.3799
SERPINE2	4	0.21153	0.34716			SERPINE2	4	0.051348	0.76215							C18orf21	-0.37986
SERPINB8	4	0.13261	0.6576			SERPINB8	4	0.086625	0.58004							NDUFS2	-0.3794
SERPINB9	4	-0.11432	0.70856			SERPINB9	4	0.11136	0.44203							PRPF38A	-0.3793
SERPINB10	4	0.11038	0.73984			SERPINB10	4	-0.00088906	0.9688							BPTF	-0.37928
SERPINI1	4	0.41564	0.0092041			SERPINI1	4	0.041374	0.8087							MRTO4	-0.37921
SERPINB13	4	-0.00090528	0.98979			SERPINB13	4	0.091997	0.5476							SUGP1	-0.37906
SERPINI2	4	0.17646	0.48605			SERPINI2	4	-0.052208	0.86704							SUPV3L1	-0.37903
ATP4A	4	-0.05424	0.88218			ATP4A	4	-0.12992	0.56184							TEAD4	-0.378847
PIGA	4	-0.072831	0.83031			PIGA	4	-0.20762	0.29152							MRPL18	-0.3788
PIGC	4	-0.22411	0.35831			PIGC	4	-0.24163	0.21095							COA4	-0.3787
PIGF	4	0.003081	0.99379			PIGF	4	-0.13148	0.55491							ACKR1	-0.3787
PIGH	4	-0.36274	0.081264			PIGH	4	-0.33796	0.068458							NUP133	-0.37861
PIGR	4	0.063904	0.88959			PIGR	4	-0.0016191	0.97084							ZNHIT1	-0.37852
PIK3C2A	4	0.035893	0.95285			PIK3C2A	4	0.18011	0.12169							RQCD1	-0.37849
PIK3C2B	4	-0.073246	0.82965			PIK3C2B	4	-0.029038	0.95029							ZFX	-0.3784
PIK3C2G	4	0.027234	0.96979			PIK3C2G	4	-0.0030707	0.97493							AHCY	-0.37824
PIK3C3	4	-0.55011	0.0030102			PIK3C3	4	-1.0271	0							VEZF1	-0.378047
PIK3CA	4	-0.78056	0			PIK3CA	4	-0.95526	0							SOD1	-0.37802
ATP4B	4	0.030338	0.96474			ATP4B	4	0.061681	0.70829							CIAPIN1	-0.377808
PIK3CB	4	0.15275	0.58534			PIK3CB	4	-0.043692	0.8988							HSPA14	-0.3777
PIM1	4	-0.10121	0.74305			PIM1	4	-0.0053537	0.9824							NAA50	-0.3776
PIK3CD	4	-0.019049	0.95795			PIK3CD	4	0.0060227	0.95004							PSMB3	-0.37735
PIK3CG	4	-0.10705	0.73114			PIK3CG	4	-0.067601	0.81175							DDX52	-0.37733
PIK3R1	4	0.017196	0.98747			PIK3R1	4	-0.14832	0.49311							TRMT6	-0.37715
PIK3R2	4	-0.24677	0.28541			PIK3R2	4	-0.11689	0.61634							SASS6	-0.37683
PI4KA	4	-0.58812	0.0019182			PI4KA	4	-0.47553	0.010482							SCO2	-0.37678
PI4KB	4	-0.2398	0.30977			PI4KB	4	-0.2515	0.18539							DVL2	-0.37644
PIN1	4	-0.17199	0.52563			PIN1	4	-0.11696	0.61634							ATP5J2	-0.3756
PIN4	4	0.2452	0.22816			PIN4	4	0.035183	0.83691							MRPL53	-0.3753
ATP5A1	4	-1.0119	0			ATP5A1	4	-1.9331	0							EMG1	-0.3751
PIP	4	0.10199	0.76804			PIP	4	0.12456	0.36751							LST1	-0.37492
PIP4K2A	4	-0.016471	0.96393			PIP4K2A	4	-0.022537	0.9688							RPL37	-0.3749
PITPNA	4	0.13517	0.64759			PITPNA	4	0.14156	0.28145							MRPS14	-0.3748
PITX1	4	-0.23957	0.31039			PITX1	4	-0.34782	0.057705							ARL13A	-0.37453
PITX2	4	0.078633	0.84988			PITX2	4	-0.099485	0.68124							PPP2R4	-0.37443
PITX3	4	0.027928	0.96874			PITX3	4	0.0064496	0.94816							FZR1	-0.37434
PKD1	4	-0.19182	0.46407			PKD1	4	-0.01751	0.98332							SERPINI1	-0.374266
PKD2	4	0.19345	0.41301			PKD2	4	-0.05416	0.86239							ATP13A4	-0.37416
PKLR	4	-0.17729	0.50583			PKLR	4	-0.1118	0.63708							GALNT6	-0.37412
PKHD1	4	0.016123	0.98979			PKHD1	4	-0.25103	0.18749							PCP4	-0.374042
ALDH7A1	4	-0.21302	0.3936			ALDH7A1	4	-0.12744	0.57351							SLC35D3	-0.374015
PKM	4	-0.29721	0.17762			PKM	4	-0.7089	0							DLD	-0.37384
PKNOX1	4	-0.18698	0.47606			PKNOX1	4	-0.28245	0.13234							SPCS2	-0.37384
PKP1	4	-0.11866	0.69345			PKP1	4	-0.066805	0.81551							WDR24	-0.37379
PKP2	4	-0.0024743	0.987			PKP2	4	-0.044464	0.89617							PCYT1A	-0.37365
PLA2G1B	4	-0.20759	0.40858			PLA2G1B	4	-0.13701	0.53512							ACIN1	-0.37361
PLA2G2A	4	0.085593	0.82902			PLA2G2A	4	0.00065003	0.96468							ADIG	-0.373027
PLA2G4A	4	0.053108	0.91562			PLA2G4A	4	0.044961	0.79179							INPP5D	-0.372962
PLA2G5	4	-0.051675	0.8877			PLA2G5	4	0.029927	0.8584							BLCAP	-0.37296
PLAG1	4	-0.28531	0.20079			PLAG1	4	-0.13529	0.54194							ATP6V1C1	-0.37296
PLAGL1	4	0.11641	0.72143			PLAGL1	4	0.0052263	0.95199							MRPS7	-0.37258
ATP5B	4	-1.0034	0			ATP5B	4	-1.4076	0							TIPRL	-0.372437
PLAGL2	4	-0.16257	0.55601			PLAGL2	4	-0.31012	0.091585							PPP1CB	-0.37236
PLAT	4	-0.18427	0.48605			PLAT	4	-0.15017	0.48578							CIC	-0.372269
ACO1	4	0.014388	0.99147			ACO1	4	0.036318	0.83101							PSMC1	-0.37224
PLAU	4	-0.093238	0.76657			PLAU	4	-0.23976	0.21341							UQCRC2	-0.37169
PLAUR	4	-0.0087674	0.97664			PLAUR	4	0.10873	0.45564							COX15	-0.3709
PLCB2	4	0.13331	0.65345			PLCB2	4	-0.02879	0.95127							SF3B3	-0.3707
PLCB3	4	0.058351	0.90248			PLCB3	4	0.10869	0.45573							MRPL10	-0.37063
PLCB4	4	-0.012524	0.9694			PLCB4	4	-0.088292	0.72948							HUS1	-0.37062
PLCD1	4	0.026012	0.9731			PLCD1	4	-0.066426	0.81653							FBXW11	-0.37038
PLCL1	4	-0.093483	0.7648			PLCL1	4	0.035599	0.83378							RPA2	-0.3699
PLCG1	4	0.10069	0.77342			PLCG1	4	0.14433	0.26804							VPS28	-0.36989
ATP5C1	4	-0.52868	0.0057803			ATP5C1	4	-1.1459	0							ASPDH	-0.369526
PLCG2	4	-0.12439	0.67265			PLCG2	4	-0.097181	0.69161							RPS17	-0.3695
PLD1	4	-0.057886	0.87204			PLD1	4	-0.035166	0.92785							EPHA6	-0.369163
PLD2	4	0.097655	0.78783			PLD2	4	0.051487	0.76155							RHOG	-0.369061
PLEC	4	0.099787	0.7771			PLEC	4	-0.030752	0.94476							CAPN9	-0.368893
PLG	4	-0.33642	0.11468			PLG	4	-0.096761	0.69314							LENG8	-0.36872
PLEK	4	0.16924	0.51932			PLEK	4	0.042951	0.80154							RUVBL2	-0.3685
PLGLB2	4	-0.099865	0.74701			PLGLB2	4	-0.12553	0.58185							ANKRD52	-0.368261
PLGLB1	4	0.10934	0.74175			PLGLB1	4	-0.42625	0.020479							SDHA	-0.36809
SERPINF2	4	-0.019036	0.95801			SERPINF2	4	0.019354	0.9024							DR1	-0.368
PLIN1	4	0.01617	0.98979			PLIN1	4	-0.12985	0.56227							NODAL	-0.36792
ATP5D	4	-0.9248	0			ATP5D	4	-1.3324	0							RPL41	-0.36776
PLK1	4	-1.1533	0			PLK1	4	-1.4681	0							ASNA1	-0.36765
FXYD1	4	0.0041195	0.99568			FXYD1	4	-0.12622	0.57946							AHCYL1	-0.367544
FXYD3	4	-0.15904	0.56829			FXYD3	4	0.0015553	0.9623							GTF2H3	-0.36739
PLN	4	0.13293	0.65519			PLN	4	0.061216	0.71091							SLC40A1	-0.36737
PLOD1	4	-0.015848	0.96492			PLOD1	4	0.075872	0.63692							MEI4	-0.367177
PLOD2	4	0.15817	0.56437			PLOD2	4	0.088094	0.56964							SF3A1	-0.36711
PLP1	4	0.19594	0.40639			PLP1	4	0.1298	0.34329							VGLL2	-0.36647
PLP2	4	-0.00054922	0.9903			PLP2	4	0.0075855	0.94422							LGALS9B	-0.36641
PLRG1	4	-0.66766	0			PLRG1	4	-0.9749	0							DHDDS	-0.36616
PLS1	4	0.15341	0.58353			PLS1	4	-0.0024985	0.97303							ADRA1D	-0.36588
ATP5E	4	-0.79212	0			ATP5E	4	-1.3205	0							KRI1	-0.36563
PLS3	4	-0.072804	0.83031			PLS3	4	-0.15957	0.45053							SPC25	-0.36549
PLSCR1	4	0.075354	0.85933			PLSCR1	4	-0.080344	0.76123							CNTNAP3	-0.365401
PLTP	4	-0.032283	0.93251			PLTP	4	-0.29939	0.10971							ALCAM	-0.365361
PLXNA1	4	0.045557	0.93335			PLXNA1	4	-0.076834	0.77307							NUP62	-0.36531
PLXNA2	4	-0.35737	0.087965			PLXNA2	4	-0.10389	0.66278							OMD	-0.36505
PLXNB1	4	0.092556	0.80761			PLXNB1	4	0.066751	0.68074							PHF6	-0.36488
PLXNB3	4	0.10174	0.76919			PLXNB3	4	0.061865	0.70808							NOLC1	-0.36486
PMAIP1	4	0.026432	0.97201			PMAIP1	4	-0.15609	0.4642							RPS12	-0.3647
PMCH	4	0.052311	0.91737			PMCH	4	-0.029881	0.94804							HMBS	-0.36436
PNOC	4	-0.0492	0.89234			PNOC	4	0.001557	0.9623							LCA5	-0.364203
ATP5F1	4	-0.4744	0.013232			ATP5F1	4	-0.65479	0							MRPS27	-0.36411
PML	4	-0.084024	0.79975			PML	4	-0.052918	0.8667							UQCRC1	-0.3639
PMM1	4	0.020719	0.98184			PMM1	4	-0.072202	0.79334							PDHA1	-0.3637
PMM2	4	-0.47289	0.013664			PMM2	4	-0.63911	0							UQCR10	-0.36351
PMP2	4	0.037869	0.95024			PMP2	4	0.073708	0.64548							AGL	-0.3632
PMP22	4	-0.15403	0.58508			PMP22	4	-0.25047	0.18934							PMVK	-0.3631
PMS1	4	0.1366	0.64218			PMS1	4	0.037607	0.82643							TMEM242	-0.36309
EXOSC9	4	-1.1931	0			EXOSC9	4	-1.7278	0							C6orf201	-0.36302
EXOSC10	4	-1.2234	0			EXOSC10	4	-1.4347	0							CLPP	-0.36268
PMS2	4	0.1104	0.73984			PMS2	4	0.0035056	0.95635							ZNF81	-0.362557
PRRX1	4	-0.19034	0.46777			PRRX1	4	-0.08841	0.72918							DIMT1	-0.36248
ATP5G1	4	-0.15098	0.5919			ATP5G1	4	-0.40246	0.026519							SRRT	-0.36229
PNLIPRP1	4	0.19007	0.42694			PNLIPRP1	4	-0.0014809	0.9707							NCAPD3	-0.36211
PNLIPRP2	4	0.19701	0.40177			PNLIPRP2	4	-0.032152	0.9389							AMACR	-0.36173
PNMT	4	-0.095403	0.76086			PNMT	4	-0.07597	0.77703							KDM8	-0.36143
PNN	4	-0.60963	0.0013468			PNN	4	-0.71412	0							ADAMTS3	-0.361177
UBL3	4	0.072654	0.86594			UBL3	4	0.038093	0.82457							HP1BP3	-0.360993
5-Sep	4	-0.10769	0.72972			5-Sep	4	-0.22142	0.25914							UTP11L	-0.36095
4-Sep	4	0.097913	0.78663			4-Sep	4	0.087272	0.57595							TRAPPC1	-0.36085
PODXL	4	-0.00037595	0.99047			PODXL	4	-0.023833	0.96484							MRPL3	-0.36073
POLA1	4	-0.17612	0.51048			POLA1	4	-0.6773	0							DOLK	-0.3604
ATP5G2	4	-0.2575	0.26616			ATP5G2	4	-0.35364	0.052052							FECH	-0.360357
POLB	4	-0.063934	0.85808			POLB	4	-0.1057	0.65608							ZNF687	-0.36018
POLD1	4	-1.2003	0			POLD1	4	-1.2493	0							RNPC3	-0.36001
POLD2	4	-1.5038	0			POLD2	4	-2.173	0							LOC101060389	-0.3598
POLE	4	-0.53118	0.0052356			POLE	4	-0.77624	0							PHF3	-0.35952
POLE2	4	-0.57452	0.0024631			POLE2	4	-1.1436	0							TMEM258	-0.35931
POLG	4	-0.33416	0.11667			POLG	4	-0.44145	0.01746							CDC27	-0.35927
POLH	4	-0.017498	0.96137			POLH	4	-0.13193	0.55313							HEATR1	-0.35906
POLR2A	4	-0.69291	0			POLR2A	4	-1.7214	0							ADAM10	-0.359012
POLR2B	4	-0.21817	0.37939			POLR2B	4	-0.54939	0.0040816							PAK1IP1	-0.3588
POLR2C	4	-0.68069	0			POLR2C	4	-1.334	0							CCNC	-0.35872
ATP5G3	4	-0.013033	0.96874			ATP5G3	4	0.11957	0.39433							DDX51	-0.35857
POLR2D	4	-1.1392	0			POLR2D	4	-1.4742	0							CFLAR	-0.358447
POLR2E	4	-0.73421	0			POLR2E	4	-0.85107	0							CPSF1	-0.35839
POLR2F	4	-0.70872	0			POLR2F	4	-1.5433	0							DBNL	-0.35825
POLR2G	4	-1.3051	0			POLR2G	4	-1.2418	0							DYNC1H1	-0.3578
POLR2H	4	-0.34438	0.10322			POLR2H	4	-0.59409	0.0023585							GEMIN2	-0.3578
POLR2I	4	-1.6067	0			POLR2I	4	-2.4529	0							ATP6V1F	-0.35768
POLR2J	4	-1.0436	0			POLR2J	4	-1.8633	0							SLC11A2	-0.35732
POLR2K	4	-0.50966	0.0082147			POLR2K	4	-0.98989	0							FDXR	-0.3571
POLR2L	4	-2.3076	0			POLR2L	4	-3.2856	0							C2orf83	-0.356568
POLRMT	4	-1.8728	0			POLRMT	4	-1.8816	0							HSCB	-0.3563
ATP5I	4	-1.2899	0			ATP5I	4	-1.4378	0							TAF1C	-0.3559
POMC	4	-0.23778	0.31413			POMC	4	0.053264	0.75472							LRCOL1	-0.355756
PON1	4	0.22745	0.28271			PON1	4	0.0070591	0.94516							INTS12	-0.3556
PON2	4	0.11547	0.72394			PON2	4	0.14445	0.2678							POTEB3	-0.35534
PON3	4	-0.10303	0.73984			PON3	4	0.013635	0.92242							CXorf56	-0.35528
POR	4	0.067749	0.87962			POR	4	-0.070687	0.79961							SNUPN	-0.35439
POU1F1	4	0.22357	0.29729			POU1F1	4	0.0082217	0.94214							OR4F29	-0.35394
POU2AF1	4	-0.2444	0.29524			POU2AF1	4	-0.2686	0.15452							BCL9L	-0.35391
POU2F1	4	-0.20255	0.42568			POU2F1	4	-0.34014	0.066559							PSMG4	-0.35381
POU2F2	4	-0.21994	0.37278			POU2F2	4	-0.23951	0.21453							DPY30	-0.3536
POU3F1	4	0.19297	0.41578			POU3F1	4	0.17923	0.12455							DNM1L	-0.35355
ATP5J	4	-0.12658	0.66463			ATP5J	4	-0.35938	0.047844							AP2M1	-0.35351
POU3F2	4	0.052209	0.9178			POU3F2	4	-0.14351	0.50916							ZNF703	-0.3533
POU4F1	4	0.20556	0.36976			POU4F1	4	0.10355	0.48301							CHMP3	-0.35284
POU4F2	4	0.024661	0.97548			POU4F2	4	0.024743	0.87783							FGFBP2	-0.35268
POU4F3	4	0.065816	0.88399			POU4F3	4	0.0012737	0.96308							ANXA7	-0.352618
POU5F1	4	-0.15203	0.5916			POU5F1	4	-0.079698	0.76277							NSD1	-0.35214
POU5F1B	4	-0.2193	0.37492			POU5F1B	4	-0.22691	0.24669							KIF17	-0.35153
POU6F1	4	-0.048486	0.89333			POU6F1	4	-0.23589	0.2218							KLF4	-0.35145
PPA1	4	-0.41768	0.036139			PPA1	4	-0.63762	0							UBE2N	-0.3513
PPARA	4	0.054942	0.91197			PPARA	4	0.020028	0.89903							TRIM49	-0.3512
ATP6V1A	4	-0.63175	0			ATP6V1A	4	-1.2386	0							ARPC1B	-0.35083
PPARD	4	-0.099415	0.74884			PPARD	4	0.035614	0.83361							SERTAD2	-0.350685
PPARG	4	0.22846	0.27953			PPARG	4	0.041062	0.81047							NUS1	-0.3505
ACR	4	-0.13762	0.63358			ACR	4	-0.11509	0.62092							C11orf73	-0.3502
MED1	4	-0.28101	0.21245			MED1	4	-0.39047	0.030642							PREB	-0.35
PPEF2	4	-0.088738	0.78391			PPEF2	4	-0.21162	0.28145							PGAM1	-0.34989
PPAT	4	-0.85108	0			PPAT	4	-0.86635	0							SPDYE2	-0.3494
PPBP	4	-0.10661	0.73154			PPBP	4	0.031519	0.85176							WDR91	-0.34928
PPEF1	4	0.14142	0.62572			PPEF1	4	0.23432	0.023282							LDB1	-0.34927
CTSA	4	-0.33926	0.1121			CTSA	4	-0.14168	0.51668							PDSS2	-0.34896
PPIA	4	-0.26166	0.25603			PPIA	4	-0.061449	0.83412							PHKG1	-0.348925
PPIB	4	0.11633	0.72143			PPIB	4	-0.11922	0.60964							ATP6V0B	-0.3489
ATP6V1B1	4	-0.088456	0.78558			ATP6V1B1	4	-0.092785	0.71089							KIAA1429	-0.34862
PPIC	4	0.00049525	0.99147			PPIC	4	0.10593	0.47003							SNRPD3	-0.3485
PPID	4	-0.001876	0.98803			PPID	4	0.013	0.92393							PRSS35	-0.34818
PPL	4	-0.32649	0.12727			PPL	4	-0.05023	0.87414							TIMM44	-0.34797
PPM1A	4	0.039138	0.94677			PPM1A	4	-0.026699	0.95655							SRA1	-0.347962
PPM1B	4	0.032761	0.9592			PPM1B	4	0.05229	0.75772							GOLGA1	-0.34788
PPM1G	4	-0.3141	0.14457			PPM1G	4	-0.26394	0.16363							TSSC1	-0.347801
PPOX	4	-0.20261	0.42568			PPOX	4	-0.22828	0.24123							RNF40	-0.34747
PPP1CA	4	-0.16608	0.54366			PPP1CA	4	-0.26622	0.16017							EXOSC5	-0.34733
PPP1CB	4	-0.68984	0			PPP1CB	4	-1.0622	0							CHMP6	-0.34729
PPP1CC	4	0.17171	0.50544			PPP1CC	4	-0.022833	0.96769							POLR3F	-0.34714
ATP6V1B2	4	-1.2669	0			ATP6V1B2	4	-1.9235	0							MED17	-0.34705
PPP1R1A	4	-0.019116	0.95782			PPP1R1A	4	-0.096303	0.69488							GPR173	-0.34701
PPP1R2	4	-0.49047	0.010455			PPP1R2	4	-0.53123	0.0053788							TMEM261	-0.34683
PPP1R3A	4	0.19169	0.42016			PPP1R3A	4	0.076521	0.63259							URB2	-0.3468
PPP1R3C	4	-0.14898	0.59843			PPP1R3C	4	-0.1269	0.57544							RPL32	-0.34661
PPP1R3D	4	0.024451	0.97548			PPP1R3D	4	0.028523	0.86577							SMAD1	-0.34657
PPP1R7	4	-1.1423	0			PPP1R7	4	-1.2895	0							NFRKB	-0.34647
PPP1R8	4	-1.2714	0			PPP1R8	4	-1.5249	0							NRD1	-0.34631
PPP1R10	4	-1.0918	0			PPP1R10	4	-1.2277	0							ZNF236	-0.3462
PPP2CA	4	0.0090376	0.99821			PPP2CA	4	-0.32919	0.074097							TBC1D3B	-0.34614
PPP2CB	4	0.23946	0.24412			PPP2CB	4	0.17577	0.13674							POLR2J3	-0.34612
ATP6V0C	4	-1.1164	0			ATP6V0C	4	-2.0164	0							RFC4	-0.34591
PPP2R1A	4	-0.25884	0.263			PPP2R1A	4	-0.84824	0							ASS1	-0.345825
PPP2R1B	4	-0.049054	0.89238			PPP2R1B	4	-0.036827	0.92271							RAD21	-0.34577
PPP2R2A	4	-0.011097	0.97226			PPP2R2A	4	-0.34166	0.064943							PSMD11	-0.34565
PPP2R2B	4	0.015685	0.99002			PPP2R2B	4	-0.021181	0.97242							ESPL1	-0.34555
PPP2R2C	4	-0.020228	0.95522			PPP2R2C	4	-0.01128	0.99995							SNX19	-0.34509
PPP2R3A	4	0.15544	0.57539			PPP2R3A	4	0.050621	0.76553							SNRNP40	-0.3449
PPP2R4	4	-0.51665	0.0072666			PPP2R4	4	-0.89108	0							FMNL3	-0.34452
PPP2R5A	4	-0.23058	0.33801			PPP2R5A	4	-0.022987	0.96721							KIR2DL3	-0.34436
PPP2R5B	4	-0.10914	0.72439			PPP2R5B	4	-0.27605	0.14282							OR4K17	-0.344243
PPP2R5C	4	-0.15648	0.57629			PPP2R5C	4	0.14361	0.27045							GTF3C4	-0.34424
ATP6V1C1	4	-0.63004	0			ATP6V1C1	4	-1.003	0							GTPBP10	-0.34421
PPP2R5D	4	-0.39895	0.050251			PPP2R5D	4	-0.19718	0.3246							GNL3	-0.3441
PPP2R5E	4	0.2432	0.23335			PPP2R5E	4	0.072362	0.65154							GID8	-0.343983
PPP3CA	4	0.051413	0.92077			PPP3CA	4	-0.037482	0.92073							GNL2	-0.34391
PPP4C	4	-1.2862	0			PPP4C	4	-2.0755	0							ADAMTS7	-0.34389
PPP3CB	4	0.13462	0.64877			PPP3CB	4	-0.036778	0.92271							MTCH2	-0.34371
PPP3CC	4	0.0078942	0.99995			PPP3CC	4	0.029078	0.86268							NFU1	-0.34366
PPP3R1	4	0.069066	0.87597			PPP3R1	4	0.033496	0.84471							TRPM7	-0.34326
PPP3R2	4	0.077386	0.85256			PPP3R2	4	0.16384	0.18344							CHTF18	-0.3431
PPP5C	4	-0.25112	0.27798			PPP5C	4	-0.045014	0.89317							KRTAP10-6	-0.34269
PPP6C	4	-1.0113	0			PPP6C	4	-1.2442	0							MVD	-0.34252
ATP6V1E1	4	-0.76694	0			ATP6V1E1	4	-0.6688	0							SHMT2	-0.3425
PPT1	4	-0.13794	0.63263			PPT1	4	-0.085298	0.74123							ZNF420	-0.34241
PPY	4	0.031007	0.96393			PPY	4	0.025232	0.87485							BCAP31	-0.3416
NPY4R	4	-0.26364	0.25279			NPY4R	4	-0.10245	0.66814							LOC81691	-0.341454
PRB3	4	-0.11423	0.70917			PRB3	4	-0.13909	0.52715							PRRG1	-0.341383
PRCC	4	-0.4876	0.010455			PRCC	4	-0.74049	0							COPS6	-0.3413
PRCP	4	-0.24974	0.28192			PRCP	4	-0.071824	0.79452							TAGLN	-0.34127
PRELP	4	0.011045	0.99612			PRELP	4	0.045641	0.78918							USP17L19	-0.34123
PREP	4	0.046801	0.92944			PREP	4	0.18144	0.1186							YARS2	-0.3403
ATP6V0B	4	-1.3719	0			ATP6V0B	4	-1.7208	0							ZNF574	-0.34025
PRF1	4	0.052563	0.91718			PRF1	4	0.18878	0.099212							CCDC130	-0.340223
SRGN	4	0.020005	0.98285			SRGN	4	-0.12628	0.57944							PLK2	-0.340154
PRG2	4	-0.17652	0.50891			PRG2	4	-0.016079	0.9864							LIMK1	-0.339773
PRH1	4	0.18637	0.44456			PRH1	4	0.29169	0.0023585							PYROXD2	-0.33976
PRH2	4	-0.087592	0.78896			PRH2	4	0.096447	0.52574							LY6G6D	-0.339568
PRIM1	4	-1.2849	0			PRIM1	4	-1.9763	0							WBSCR22	-0.33956
PRIM2	4	-0.42989	0.032317			PRIM2	4	-1.0745	0							RPP40	-0.33939
PRKAA1	4	-0.32828	0.12583			PRKAA1	4	-0.10652	0.6516							SUDS3	-0.3387
PRKAA2	4	0.093808	0.80236			PRKAA2	4	0.1343	0.32033							JAG2	-0.33864
PRKAB1	4	-0.27839	0.21798			PRKAB1	4	-0.18221	0.37082							LSM3	-0.33856
ATP6V1G2	4	-0.16911	0.53276			ATP6V1G2	4	-0.17148	0.40928							TAS2R46	-0.338412
PRKAB2	4	0.076984	0.85359			PRKAB2	4	-0.011496	0.99969							PPP2CA	-0.338228
PRKACA	4	0.18214	0.46519			PRKACA	4	-0.02673	0.95655							SUCLA2	-0.33819
PRKACB	4	0.027316	0.96966			PRKACB	4	0.016202	0.91374							OR8B2	-0.337713
PRKACG	4	-0.090891	0.7757			PRKACG	4	-0.029487	0.94938							LIMS3	-0.337191
PKIA	4	0.079566	0.84581			PKIA	4	-0.1165	0.61797							CCT8	-0.336848
PKIB	4	-0.079742	0.8142			PKIB	4	0.032809	0.8478							TMEM204	-0.336828
PRKAG1	4	-0.25474	0.27069			PRKAG1	4	-0.22118	0.25954							TRIAP1	-0.3368
PRKAR1A	4	-0.18893	0.47229			PRKAR1A	4	-0.89394	0							GEMIN8	-0.33679
PRKAR1B	4	-0.069078	0.84011			PRKAR1B	4	-0.017221	0.98355							SNRPA1	-0.33672
PRKAR2A	4	-0.043261	0.90748			PRKAR2A	4	-0.086012	0.73884							MTFMT	-0.33651
ATP6V0A1	4	0.021895	0.97889			ATP6V0A1	4	-0.11346	0.62834							RNPS1	-0.33641
PRKAR2B	4	-0.10598	0.73342			PRKAR2B	4	0.032646	0.84821							S100A1	-0.336249
PRKCA	4	-0.22091	0.36949			PRKCA	4	-0.020363	0.97493							LSM6	-0.3359
PRKCB	4	0.057254	0.90514			PRKCB	4	0.053374	0.75444							USP9X	-0.33579
PRKCD	4	0.009724	0.99699			PRKCD	4	-0.11171	0.63708							ATP8A1	-0.3355
PRKCE	4	-0.083408	0.80354			PRKCE	4	-0.077319	0.77107							CRNKL1	-0.3354
PRKCG	4	0.045563	0.93335			PRKCG	4	0.10861	0.45592							DCTN2	-0.33539
PRKCH	4	-0.029132	0.93864			PRKCH	4	0.071187	0.6572							CPT1A	-0.335329
PRKCI	4	-0.052186	0.88647			PRKCI	4	-0.096129	0.69629							IFNA1	-0.33518
PKN1	4	0.032323	0.96002			PKN1	4	-0.15692	0.4602							TAF1D	-0.335021
PKN2	4	-0.15659	0.57583			PKN2	4	-0.16681	0.42454							ARHGEF37	-0.335
ATP6AP1	4	-0.21443	0.38997			ATP6AP1	4	-0.30224	0.10412							POLR2D	-0.335
PRKD1	4	-0.061406	0.86421			PRKD1	4	-0.093336	0.70858							SRP72	-0.33487
PRKCQ	4	-0.019614	0.95676			PRKCQ	4	0.045286	0.79007							METAP1D	-0.334442
PRKCSH	4	0.22597	0.28648			PRKCSH	4	-0.082604	0.75335							PPAN-P2RY11	-0.33396
PRKCZ	4	-0.35115	0.095649			PRKCZ	4	-0.0812	0.75772							ZNRF3	-0.333957
PRKDC	4	-0.85065	0			PRKDC	4	-1.0612	0							RPS27	-0.3337
PRKG1	4	-0.18915	0.47173			PRKG1	4	0.025135	0.87539							SCGB2A2	-0.33354
PRKG2	4	-0.0012314	0.98979			PRKG2	4	0.052508	0.75718							NUBP2	-0.33337
MAPK1	4	0.205	0.37031			MAPK1	4	0.14564	0.26027							MRPL30	-0.33323
MAPK3	4	-0.11067	0.72075			MAPK3	4	-0.14892	0.49092							ATXN10	-0.33303
MAPK4	4	0.035478	0.95331			MAPK4	4	0.12595	0.36164							ANAPC4	-0.3327
ATP7A	4	-0.099323	0.74918			ATP7A	4	-0.48313	0.0097252							OR4X2	-0.332521
MAPK6	4	-0.018536	0.9592			MAPK6	4	-0.19708	0.3246							STX18	-0.33233
MAPK7	4	-0.033233	0.93061			MAPK7	4	-0.18086	0.37588							TBP	-0.3322
ACO2	4	-0.39142	0.054254			ACO2	4	-0.48608	0.0093537							ECSIT	-0.33215
MAPK8	4	0.08862	0.82157			MAPK8	4	0.062655	0.7031							PSMD10	-0.33177
MAPK11	4	-0.27006	0.23944			MAPK11	4	-0.27445	0.14368							NUDT13	-0.331573
MAPK9	4	-0.023331	0.95024			MAPK9	4	-0.016557	0.98593							PLEKHA3	-0.331461
MAPK10	4	0.16325	0.54289			MAPK10	4	0.054625	0.74747							ATP6V0D1	-0.3314
MAPK13	4	-0.1488	0.5992			MAPK13	4	-0.15514	0.46809							MYH9	-0.331348
MAP2K1	4	-0.17054	0.52926			MAP2K1	4	-0.20068	0.31117							RBMS3	-0.33125
MAP2K2	4	0.071049	0.87043			MAP2K2	4	-0.093949	0.70724							POLR2B	-0.33122
MAP2K3	4	-0.021279	0.95331			MAP2K3	4	0.097267	0.52186							TOMM22	-0.33122
ATP5O	4	-0.52757	0.0057803			ATP5O	4	-0.83226	0							ANKRD20A1	-0.33089
MAP2K5	4	-0.11263	0.71453			MAP2K5	4	-0.01571	0.98771							COQ5	-0.33085
MAP2K6	4	-0.029494	0.93832			MAP2K6	4	-0.081533	0.75676							PIWIL4	-0.33064
MAP2K7	4	-0.14215	0.61891			MAP2K7	4	-0.21105	0.28345							HAUS1	-0.33058
EIF2AK2	4	0.10183	0.76904			EIF2AK2	4	0.040838	0.81191							PPP2R2A	-0.330563
DNAJC3	4	-0.20583	0.41301			DNAJC3	4	-0.21012	0.28557							DBR1	-0.33035
PRKRIR	4	-0.36271	0.081264			PRKRIR	4	-0.76906	0							DLGAP4	-0.33033
PRKX	4	-0.044036	0.90514			PRKX	4	-0.051802	0.8684							CCDC90B	-0.329957
PRL	4	-0.017881	0.96003			PRL	4	0.038669	0.82116							MT1E	-0.329494
PRLR	4	-0.39647	0.050251			PRLR	4	-0.14017	0.52405							CMAS	-0.32947
PRM1	4	-0.1724	0.52401			PRM1	4	-0.055856	0.85498							HNRNPA3	-0.329433
ATP7B	4	0.11985	0.70747			ATP7B	4	0.05634	0.73863							GLTSCR2	-0.3294
PRM2	4	0.10979	0.7404			PRM2	4	0.042412	0.80394							MPHOSPH10	-0.32888
PRNP	4	0.055725	0.9089			PRNP	4	0.044472	0.79372							UBE3A	-0.32885
PSPN	4	-0.042406	0.91			PSPN	4	-0.076968	0.77264							HERC4	-0.32875
PROC	4	-0.12666	0.66463			PROC	4	-0.14468	0.50502							EIF3M	-0.32866
PRODH	4	-0.012364	0.96966			PRODH	4	0.007441	0.94476							PGM3	-0.32866
PROS1	4	0.17723	0.48212			PROS1	4	0.072966	0.64893							RICTOR	-0.32856
PROX1	4	0.047225	0.92944			PROX1	4	-0.019049	0.97856							VPS41	-0.328515
PRPH	4	-0.040215	0.91562			PRPH	4	0.099488	0.50673							SNAPC5	-0.32841
PRPS1	4	-0.14255	0.61774			PRPS1	4	0.084099	0.59548							DDX42	-0.32827
ATR	4	-0.34194	0.10842			ATR	4	-0.73223	0							ANAPC13	-0.32804
PRPS2	4	0.08738	0.82354			PRPS2	4	-0.10179	0.67034							ENPP3	-0.32801
PRPSAP1	4	-0.14307	0.61605			PRPSAP1	4	-0.054345	0.86206							MRPL50	-0.32794
PRPSAP2	4	0.032442	0.95983			PRPSAP2	4	0.0081668	0.94251							CSNK2A1	-0.32794
PRRG1	4	0.24367	0.23211			PRRG1	4	-0.097713	0.6898							AHDC1	-0.327821
PRRG2	4	-0.011727	0.97124			PRRG2	4	-0.056985	0.85157							NPRL3	-0.32782
LGMN	4	0.028457	0.96802			LGMN	4	-0.065767	0.81859							GPHN	-0.327787
PRSS1	4	-0.33431	0.11667			PRSS1	4	-0.14366	0.50853							VPS4B	-0.327781
PRSS2	4	0.15909	0.56181			PRSS2	4	-0.030591	0.94506							EDC4	-0.32775
PRSS3	4	-0.11848	0.69353			PRSS3	4	-0.26072	0.16775							ALDH18A1	-0.32767
MASP1	4	0.03771	0.95024			MASP1	4	0.075725	0.63714							BCAR1	-0.32767
ATRX	4	-0.51107	0.0077735			ATRX	4	-0.52859	0.0058088							ERCC2	-0.32765
RELN	4	-0.10441	0.73616			RELN	4	0.11542	0.41753							COQ7	-0.32763
KLK7	4	0.11374	0.73029			KLK7	4	0.034531	0.83918							PSMD1	-0.327598
PRSS8	4	-0.047906	0.8954			PRSS8	4	0.0040042	0.95489							URM1	-0.32759
KLK6	4	-0.15529	0.58107			KLK6	4	-0.066337	0.81656							CHCHD3	-0.32758
HTRA1	4	-0.064846	0.8538			HTRA1	4	-0.0046252	0.98014							C10orf88	-0.327222
KLK10	4	-0.103	0.73984			KLK10	4	0.046399	0.78549							TCEB1	-0.32722
PRTN3	4	-0.041651	0.91271			PRTN3	4	0.0071749	0.94506							PRPF31	-0.32703
PSAP	4	0.026087	0.97298			PSAP	4	-0.071161	0.79778							FZD4	-0.326876
PSD	4	-0.11127	0.71919			PSD	4	-0.18249	0.37028							COX7C	-0.32687
KIF1A	4	-0.070282	0.83743			KIF1A	4	-0.012584	0.99726							COX16	-0.32685
PSEN1	4	-0.032668	0.93165			PSEN1	4	0.0020845	0.95998							LONP1	-0.32678
PSEN2	4	0.16625	0.5314			PSEN2	4	0.077551	0.62709							FAM24A	-0.326715
PSG1	4	0.035902	0.95285			PSG1	4	-0.087681	0.73191							DDX54	-0.3264
PSG2	4	-0.026836	0.944			PSG2	4	-0.092653	0.71091							ACTL6A	-0.32638
PSG3	4	-0.05678	0.87486			PSG3	4	-0.061346	0.83445							RPS27A	-0.3259
PSG4	4	0.23395	0.26193			PSG4	4	0.18584	0.10752							C17orf75	-0.32494
PSG5	4	0.070582	0.87169			PSG5	4	0.10304	0.48564							KIF23	-0.32479
PSG6	4	0.16644	0.53069			PSG6	4	-0.024231	0.96371							C1orf112	-0.324536
PSG7	4	-0.20494	0.41534			PSG7	4	-0.24078	0.2126							GPC5	-0.32419
PSG9	4	-0.013706	0.96803			PSG9	4	-0.096141	0.69605							DYRK2	-0.32402
AUH	4	0.15806	0.56475			AUH	4	0.12565	0.36215							ARHGAP9	-0.3238
PSG11	4	-0.15403	0.58508			PSG11	4	-0.11704	0.6162							MRPS26	-0.3236
PSKH1	4	0.010993	0.99612			PSKH1	4	0.050293	0.76692							CDON	-0.32346
PSMA1	4	-0.3422	0.10842			PSMA1	4	-0.57501	0.0023585							ANAPC2	-0.32339
PSMA2	4	-0.7243	0			PSMA2	4	-0.89976	0							IBA57	-0.3227
PSMA3	4	-0.71577	0			PSMA3	4	-1.4505	0							KIF14	-0.32267
PSMA4	4	-0.84919	0			PSMA4	4	-1.2943	0							ALAS2	-0.322611
PSMA5	4	-1.4802	0			PSMA5	4	-1.8755	0							MRE11A	-0.32261
PSMA6	4	-1.2314	0			PSMA6	4	-2.1038	0							DLGAP5	-0.322446
PSMA7	4	-1.105	0			PSMA7	4	-1.6474	0							SSX7	-0.322397
PSMB1	4	-0.60044	0.0013468			PSMB1	4	-1.2395	0							LRRC37A	-0.32235
AUP1	4	-0.21069	0.40012			AUP1	4	-0.049362	0.87795							AGO2	-0.322227
PSMB2	4	-0.77748	0			PSMB2	4	-1.3738	0							INTS5	-0.32188
PSMB3	4	-0.82695	0			PSMB3	4	-1.2043	0							CCDC6	-0.32177
PSMB4	4	-2.0775	0			PSMB4	4	-2.3745	0							MRPL49	-0.32167
PSMB5	4	-1.4615	0			PSMB5	4	-2.026	0							ZIC4	-0.321656
PSMB6	4	-0.45306	0.021635			PSMB6	4	-0.59652	0.001955							SRSF10	-0.3211
PSMB7	4	-0.78304	0			PSMB7	4	-1.4153	0							USO1	-0.3211
PSMB8	4	-0.22527	0.3551			PSMB8	4	-0.1017	0.67101							FAM204A	-0.32067
PYY	4	-0.34703	0.0988			PYY	4	-0.031286	0.94275							GABRB2	-0.320658
PSMB9	4	-0.065982	0.85032			PSMB9	4	-0.16567	0.42763							EMC2	-0.320617
PSMB10	4	0.082347	0.83699			PSMB10	4	-0.0090849	0.99391							DGCR8	-0.32036
AVP	4	0.016729	0.98821			AVP	4	0.07019	0.66185							CLASRP	-0.32032
PSMC1	4	-0.11437	0.70856			PSMC1	4	-0.48661	0.0093537							SDE2	-0.3203
PSMC2	4	-0.47004	0.015633			PSMC2	4	-1.053	0							HMGCR	-0.32007
PSMC3	4	-0.34153	0.10861			PSMC3	4	-0.4255	0.020801							VHL	-0.3199
PSMC4	4	-1.1431	0			PSMC4	4	-1.0357	0							HAUS4	-0.3198
PSMC5	4	-0.76685	0			PSMC5	4	-0.79772	0							DPH7	-0.319752
PSMC6	4	-0.52181	0.0068104			PSMC6	4	-0.66949	0							SLC13A3	-0.319736
PSMD1	4	-0.056802	0.87486			PSMD1	4	-0.3844	0.034776							RAD54B	-0.31948
PSMD2	4	-0.52546	0.0063001			PSMD2	4	-0.52745	0.0062222							FH	-0.31945
PSMD3	4	-0.82381	0			PSMD3	4	-1.0221	0							RBM28	-0.31942
PSMD4	4	-0.39531	0.05048			PSMD4	4	-0.67097	0							NOP56	-0.3194
AVPR1A	4	0.053091	0.91562			AVPR1A	4	0.036183	0.83155							SMC5	-0.3192
PSMD5	4	0.20209	0.38327			PSMD5	4	-0.40097	0.026828							ARL2	-0.31883
PSMD7	4	-0.79731	0			PSMD7	4	-0.8808	0							LOC101060321	-0.31855
PSMD8	4	-0.77825	0			PSMD8	4	-0.99694	0							TRA2B	-0.31835
PSMD9	4	-0.041584	0.91279			PSMD9	4	0.070936	0.65863							ZNF730	-0.318104
PSMD10	4	-0.14576	0.60807			PSMD10	4	-0.47753	0.010088							ZNF182	-0.31773
PSMD11	4	-0.44806	0.023344			PSMD11	4	-0.79371	0							IFIT1B	-0.317617
PSMD12	4	-0.83377	0			PSMD12	4	-0.73832	0							ACAD11	-0.317507
PSMD13	4	-0.76873	0			PSMD13	4	-0.85143	0							ELF5	-0.31712
PSME1	4	0.18128	0.46777			PSME1	4	0.23018	0.029603							TBX2	-0.31708
PSME2	4	0.18625	0.44538			PSME2	4	-0.010128	0.99742							RPLP1	-0.31704
AVPR1B	4	-0.0033925	0.98522			AVPR1B	4	-0.025899	0.95897							ZNF195	-0.317039
PSPH	4	-0.071731	0.8346			PSPH	4	-0.016407	0.98626							UMAD1	-0.316542
PTAFR	4	0.052844	0.91652			PTAFR	4	0.041643	0.80848							NSMCE2	-0.31653
ACOX1	4	-0.20021	0.43414			ACOX1	4	-0.25217	0.18444							TFRC	-0.31643
PTBP1	4	-0.22074	0.36976			PTBP1	4	-0.31785	0.084044							GTF3C6	-0.31612
TAS2R38	4	0.058595	0.90193			TAS2R38	4	-0.032898	0.93564							YWHAB	-0.31611
PTCH1	4	-0.078591	0.81845			PTCH1	4	0.05653	0.73737							PDHA2	-0.31601
PTEN	4	0.48413	0.0013468			PTEN	4	0.53242	0							DNAJC5B	-0.315946
PTGDR	4	-0.035815	0.92626			PTGDR	4	-0.10642	0.65161							TAF10	-0.31581
PTGDS	4	-0.057348	0.87406			PTGDS	4	-0.16318	0.4371							EXO5	-0.31576
PTGER1	4	-0.016091	0.96428			PTGER1	4	0.081797	0.60899							WBP5	-0.315708
PTGER2	4	0.047737	0.92894			PTGER2	4	-0.030328	0.94525							DGCR14	-0.31554
AVPR2	4	-0.12724	0.66385			AVPR2	4	-0.043093	0.90168							VAMP2	-0.31545
PTGER3	4	0.020754	0.98178			PTGER3	4	0.065813	0.6858							ATP1A1	-0.31529
PTGER4	4	0.0079469	0.99995			PTGER4	4	0.017964	0.90727							RPS20	-0.3152
PTGFR	4	0.047075	0.92944			PTGFR	4	0.13794	0.30186							SARS	-0.31511
PTGFRN	4	0.18109	0.46782			PTGFRN	4	-0.01713	0.98372							ASPG	-0.315098
PTGIR	4	0.005409	0.99656			PTGIR	4	0.1052	0.4745							SEMA3C	-0.31508
PTGIS	4	0.044778	0.93497			PTGIS	4	-0.087503	0.73208							PRDM16	-0.31488
PTH	4	0.14443	0.61322			PTH	4	0.23834	0.020479							ANKRD17	-0.31485
PTGS1	4	0.21217	0.34342			PTGS1	4	-0.1778	0.38451							PLK1	-0.3148
PTGS2	4	-0.049075	0.89238			PTGS2	4	-0.053102	0.8667							CHRAC1	-0.31479
PTHLH	4	-0.079217	0.81645			PTHLH	4	-0.055186	0.85771							CEP57	-0.31477
AXL	4	0.18664	0.4426			AXL	4	-0.075902	0.77703							TMEM185B	-0.31465
PTH1R	4	0.060627	0.89675			PTH1R	4	0.084485	0.59223							AGT	-0.314513
PTH2R	4	0.16731	0.52697			PTH2R	4	0.032945	0.84672							AASS	-0.314491
PTK2	4	-0.61983	0			PTK2	4	-0.54324	0.0040816							PCDHGB1	-0.3144
PTK6	4	-0.27157	0.23503			PTK6	4	-0.033727	0.93336							BFSP2	-0.314363
PTK7	4	0.010473	0.99656			PTK7	4	0.0052781	0.95181							GIPC1	-0.31391
TWF1	4	0.030186	0.96492			TWF1	4	-0.12768	0.57265							SPPL2B	-0.31384
PTMA	4	-0.07154	0.83487			PTMA	4	-0.62862	0.0005071							RRN3	-0.3138
PTMS	4	-0.13356	0.64492			PTMS	4	0.069973	0.66298							SETD9	-0.31378
PTN	4	-0.056826	0.87486			PTN	4	-0.12722	0.57407							OXSR1	-0.31369
QSOX1	4	-0.045695	0.90104			QSOX1	4	-0.10784	0.64851							COX6C	-0.31365
AZGP1	4	0.028988	0.96607			AZGP1	4	-0.03512	0.92824							OBFC1	-0.31349
PTPN1	4	-0.32422	0.13177			PTPN1	4	-0.24878	0.19482							GBF1	-0.31333
PTPN2	4	0.22448	0.2942			PTPN2	4	0.027488	0.8667							COX4I1	-0.3133
PTPN3	4	-0.0097851	0.97501			PTPN3	4	-0.10227	0.66852							TP73	-0.3133
PTPN4	4	-0.14214	0.61891			PTPN4	4	-0.057339	0.85041							RPN2	-0.3131
PTPN6	4	0.19111	0.42244			PTPN6	4	0.23743	0.020801							CSMD1	-0.312936
PTPN7	4	0.037684	0.95024			PTPN7	4	-0.11162	0.63714							TMX2	-0.31287
PTPN9	4	0.24842	0.21798			PTPN9	4	0.056512	0.73754							RNGTT	-0.3128
PTPN11	4	-0.82831	0			PTPN11	4	-0.57626	0.0023585							TUBB8	-0.31276
PTPN12	4	0.28395	0.12727			PTPN12	4	-0.019274	0.97745							INTS6	-0.31262
PTPN13	4	0.13179	0.65915			PTPN13	4	0.12197	0.38173							ATG4C	-0.3121
AZU1	4	-0.21015	0.40174			AZU1	4	-0.088942	0.72775							MFSD2A	-0.312022
PTPN14	4	0.014499	0.99147			PTPN14	4	-0.093582	0.7082							OR14A16	-0.31145
PTPRA	4	-0.073762	0.82937			PTPRA	4	-0.16998	0.41396							SCO1	-0.31117
PTPRB	4	0.08177	0.8383			PTPRB	4	0.052328	0.75772							PDE1A	-0.310995
PTPRC	4	-0.013418	0.96826			PTPRC	4	-0.070486	0.80009							NRF1	-0.3109
PTPRD	4	0.15813	0.56448			PTPRD	4	-0.019637	0.97663							NUP43	-0.3109
PTPRCAP	4	-0.12674	0.66459			PTPRCAP	4	0.012033	0.92724							CWF19L2	-0.310662
PTPRE	4	0.15308	0.58508			PTPRE	4	0.044997	0.79165							SMN1	-0.3106
PTPRF	4	-0.14348	0.61442			PTPRF	4	0.045586	0.78923							ZNF746	-0.31059
PTPRG	4	-0.26923	0.24138			PTPRG	4	-0.11236	0.63509							MED10	-0.31056
PTPRH	4	0.22929	0.27706			PTPRH	4	0.11474	0.42176							PEG3	-0.309969
B2M	4	0.10436	0.76073			B2M	4	0.15741	0.20717							COPZ1	-0.30978
PTPRJ	4	-0.12516	0.67058			PTPRJ	4	-0.20586	0.29729							FEZF1	-0.30958
PTPRK	4	0.10475	0.7595			PTPRK	4	-0.0051209	0.98172							DDX27	-0.3094
PTPRM	4	0.044764	0.93497			PTPRM	4	-0.057791	0.84952							ZC3H8	-0.30925
PTPRN	4	0.095664	0.79556			PTPRN	4	-0.013154	0.99535							DCPS	-0.30916
PTPRN2	4	0.1831	0.46227			PTPRN2	4	0.11023	0.44753							MYOF	-0.309106
PTPRO	4	0.15094	0.5916			PTPRO	4	0.18517	0.10917							CHURC1	-0.309092
PTPRR	4	-0.18836	0.47275			PTPRR	4	-0.073403	0.7887							PPIE	-0.30905
PTPRS	4	-0.14634	0.60742			PTPRS	4	-0.10236	0.66852							OR52W1	-0.30884
PTPRZ1	4	0.09426	0.80025			PTPRZ1	4	-0.098125	0.68837							CEP70	-0.308685
PTS	4	-0.16067	0.56214			PTS	4	-0.20572	0.29729							NDUFA8	-0.30868
BAAT	4	-0.02544	0.94633			BAAT	4	-0.0092339	0.99391							RPS19BP1	-0.30867
PTX3	4	0.13203	0.65886			PTX3	4	-0.003934	0.97678							PRKCSH	-0.308574
RAD1	4	-0.64774	0			RAD1	4	-1.1813	0							METTL15	-0.3085
PURA	4	-0.058431	0.87096			PURA	4	-0.034127	0.93239							SSBP1	-0.30842
PURB	4	-0.075805	0.82413			PURB	4	-0.19542	0.32864							GALC	-0.308256
PVALB	4	-0.1025	0.73997			PVALB	4	-0.14417	0.50717							C11orf57	-0.30814
PVR	4	-0.013024	0.96874			PVR	4	0.01742	0.90919							PCBP2	-0.30811
PVRL1	4	-0.11234	0.71478			PVRL1	4	-0.20102	0.3102							KRTAP4-5	-0.30804
PVRL2	4	-0.28268	0.20928			PVRL2	4	-0.33862	0.068225							TFAM	-0.308
PWP2	4	-0.94948	0			PWP2	4	-1.4381	0							GRIN1	-0.30798
PEX19	4	-0.3588	0.085248			PEX19	4	-0.12949	0.56389							MRPS31	-0.30785
BACH1	4	0.15119	0.5916			BACH1	4	-0.065427	0.81982							SLC39A7	-0.30751
ABCD3	4	0.11118	0.7367			ABCD3	4	-0.14245	0.51264							MRPS9	-0.30743
ABCD4	4	-0.054211	0.8822			ABCD4	4	0.0097066	0.93564							TRIM55	-0.307422
PXMP2	4	-0.15177	0.5916			PXMP2	4	-0.23275	0.22954							KAZALD1	-0.30738
PEX2	4	0.0014101	0.99147			PEX2	4	-0.12853	0.56824							GTF3C2	-0.307275
PXN	4	-0.35966	0.084418			PXN	4	-0.37226	0.04025							PLRG1	-0.30724
PEX5	4	-0.084465	0.79918			PEX5	4	-0.3736	0.04025							CACFD1	-0.307115
PYCR1	4	-0.09542	0.76086			PYCR1	4	0.0050013	0.95273							MROH1	-0.30709
ALDH18A1	4	0.13208	0.65869			ALDH18A1	4	-0.19559	0.32833							GRM3	-0.30672
PCYT2	4	-0.50741	0.0082147			PCYT2	4	-0.69161	0							MGARP	-0.306391
PYGB	4	0.076686	0.85488			PYGB	4	-0.061284	0.83473							RPL26L1	-0.306364
BAD	4	-0.15815	0.57043			BAD	4	-0.34678	0.058592							USP17L17	-0.30588
PYGL	4	-0.096468	0.75899			PYGL	4	0.022115	0.89014							OR4S2	-0.305872
PYGM	4	-0.34512	0.10102			PYGM	4	-0.27762	0.1402							THAP5	-0.305828
PZP	4	0.090945	0.81258			PZP	4	0.060703	0.71395							NDUFAF1	-0.30575
QARS	4	-0.97995	0			QARS	4	-1.4407	0							BCAM	-0.305458
QDPR	4	-0.037273	0.92244			QDPR	4	0.012177	0.92686							OTULIN	-0.30542
RAB1A	4	-0.022525	0.95025			RAB1A	4	-0.073939	0.78549							KIF3B	-0.305328
RAB2A	4	-0.21346	0.39122			RAB2A	4	-0.19592	0.32759							RPL30	-0.3052
RGL2	4	-0.020767	0.95418			RGL2	4	0.038822	0.82091							ZWINT	-0.30513
RAB3A	4	0.003605	0.99498			RAB3A	4	0.033895	0.84206							ERICH3	-0.30505
RAB3B	4	0.12353	0.69345			RAB3B	4	0.0025966	0.95897							DNAJC15	-0.305
BAG1	4	-0.19263	0.46143			BAG1	4	-0.092874	0.71067							NUB1	-0.30498
RAB3IL1	4	-0.068571	0.84251			RAB3IL1	4	0.012322	0.92644							PARVA	-0.304701
RAB4A	4	0.14609	0.60974			RAB4A	4	0.065535	0.68696							ATP5O	-0.30469
RAB5A	4	0.11343	0.73114			RAB5A	4	-0.074797	0.78161							WDR36	-0.30463
RAB5B	4	0.18127	0.46777			RAB5B	4	-0.22622	0.24845							NBPF12	-0.30461
RAB6A	4	-0.22002	0.37252			RAB6A	4	-0.21827	0.26518							MRPL9	-0.30458
MAP4K2	4	-0.25573	0.26802			MAP4K2	4	-0.071304	0.79718							CPNE2	-0.304506
RAB13	4	-0.11127	0.71919			RAB13	4	-0.33966	0.066559							DHX33	-0.3045
RAB27A	4	0.14069	0.62857			RAB27A	4	0.013282	0.92301							KRTAP17-1	-0.304475
RAB27B	4	0.046329	0.93119			RAB27B	4	0.0076611	0.94401							AQR	-0.30411
RABGGTA	4	-1.0158	0			RABGGTA	4	-1.8048	0							EXOC3	-0.30395
ADGRB1	4	-0.069793	0.83874			ADGRB1	4	-0.022617	0.96834							RANBP1	-0.30375
RABGGTB	4	-0.71948	0			RABGGTB	4	-0.96737	0							CRYGS	-0.30372
RABIF	4	-0.51847	0.0072666			RABIF	4	-0.5138	0.0073529							MED14	-0.30358
ACP1	4	-0.037412	0.9223			ACP1	4	0.074021	0.6448							RTF1	-0.30343
RAB5C	4	0.14593	0.60998			RAB5C	4	0.028375	0.86627							GSS	-0.30335
RAC1	4	-0.33191	0.12051			RAC1	4	-0.57974	0.0023585							RDH14	-0.303275
RAC2	4	-0.26629	0.24794			RAC2	4	-0.10698	0.65059							FAM72B	-0.30325
RAC3	4	-0.2977	0.17724			RAC3	4	-0.18874	0.35269							PTPN12	-0.303224
RAD9A	4	-1.7469	0			RAD9A	4	-1.533	0							MRPL55	-0.30318
RAD17	4	-0.040535	0.91534			RAD17	4	-0.2654	0.16104							ELL	-0.3029
RAD21	4	-0.75653	0			RAD21	4	-1.1023	0							ME1	-0.302772
RAD23A	4	-0.08064	0.81151			RAD23A	4	-0.17052	0.41239							SLC34A2	-0.3026
ADGRB2	4	0.015631	0.99002			ADGRB2	4	0.0025633	0.95897							ARIH2	-0.30258
RAD23B	4	-0.25229	0.27561			RAD23B	4	-0.41665	0.022633							OR10X1	-0.302486
RAD51	4	-0.69268	0			RAD51	4	-1.4531	0							NDUFS7	-0.30243
RAD51C	4	-0.75876	0			RAD51C	4	-1.2182	0							COL6A6	-0.30233
RAD51B	4	-0.1397	0.62642			RAD51B	4	-0.53611	0.0053788							CDAN1	-0.30222
MOK	4	-0.25046	0.27943			MOK	4	-0.052312	0.8667							TMEM116	-0.3022
RAD51D	4	-0.59502	0.0019182			RAD51D	4	-1.2107	0							RPL39	-0.3022
RAD52	4	-0.22384	0.35926			RAD52	4	-0.50534	0.0073529							TCHHL1	-0.30206
RAF1	4	-0.043148	0.90769			RAF1	4	-0.024091	0.96408							N6AMT1	-0.30201
RAG1	4	0.13876	0.63526			RAG1	4	-0.028858	0.95105							PLEKHA6	-0.30198
RAG2	4	0.1956	0.40717			RAG2	4	-0.025148	0.96088							TTC14	-0.30198
ADGRB3	4	0.025443	0.97422			ADGRB3	4	-0.040046	0.91228							SUPT6H	-0.30197
RALA	4	-0.14716	0.6051			RALA	4	-0.26648	0.1597							GNB1L	-0.30193
RALB	4	0.13757	0.63912			RALB	4	0.0064959	0.94804							MTERF3	-0.30192
RALGDS	4	0.0090748	0.99821			RALGDS	4	-0.10377	0.66298							DPM1	-0.30187
RAN	4	-0.99643	0			RAN	4	-1.6889	0							KAT5	-0.30185
RANBP1	4	-0.62462	0			RANBP1	4	-0.92837	0							UTP18	-0.30163
RANBP2	4	-0.60229	0.0013468			RANBP2	4	-0.69729	0							TMEM163	-0.301325
RANGAP1	4	-1.9355	0			RANGAP1	4	-2.3245	0							PHIP	-0.301311
RAP1A	4	0.1732	0.49814			RAP1A	4	0.059555	0.72208							OR2V2	-0.301227
RAP1B	4	-0.15243	0.59101			RAP1B	4	-0.18239	0.37058							POTEJ	-0.30122
RAP1GAP	4	0.12822	0.67486			RAP1GAP	4	-0.022366	0.96978							GPATCH8	-0.301022
BAK1	4	-0.17754	0.50544			BAK1	4	-0.30085	0.10739							ZW10	-0.30093
RAP1GDS1	4	-0.0063038	0.97889			RAP1GDS1	4	-0.075531	0.77764							FIBIN	-0.30076
RAP2A	4	-0.0082239	0.97695			RAP2A	4	0.030651	0.85498							GSPT1	-0.3005
RAP2B	4	-0.20362	0.42063			RAP2B	4	-0.13328	0.54864							ZNF37A	-0.300328
RAPSN	4	0.05112	0.92125			RAPSN	4	-0.13505	0.54231							STX19	-0.300036
RARA	4	-0.26888	0.24205			RARA	4	-0.23202	0.23119							COA7	-0.29994
RARB	4	0.0029166	0.99367			RARB	4	-0.14538	0.50219							SPRR2E	-0.29988
RARG	4	-0.24421	0.29583			RARG	4	-0.31111	0.090882							TM6SF1	-0.299686
RARS	4	-0.74189	0			RARS	4	-0.9972	0							CFAP58	-0.299628
RARRES1	4	-0.25371	0.27275			RARRES1	4	0.0047078	0.95339							FNBP4	-0.299607
RARRES2	4	-0.31355	0.14524			RARRES2	4	-0.099987	0.67886							MRGPRF	-0.29959
NKX3-2	4	-0.073086	0.82996			NKX3-2	4	0.14625	0.25869							ZNF28	-0.29951
RARRES3	4	-0.17081	0.52837			RARRES3	4	-0.12318	0.59363							FAM200A	-0.2994
RASA1	4	-0.070081	0.83798			RASA1	4	-0.036165	0.92394							HPCAL1	-0.29934
RASA2	4	0.11101	0.73761			RASA2	4	0.033341	0.84516							CEP162	-0.29903
RASGRF1	4	0.11503	0.72627			RASGRF1	4	0.12545	0.36256							KRT78	-0.299
RASGRF2	4	0.0072899	0.99937			RASGRF2	4	-0.057944	0.849							BUB1B	-0.29861
RB1	4	0.19155	0.42036			RB1	4	-0.046274	0.88977							EEF2	-0.2986
ARID4A	4	0.27263	0.15117			ARID4A	4	-0.27225	0.14792							ATL2	-0.298586
KDM5A	4	-0.04658	0.89909			KDM5A	4	-0.085496	0.74055							ESF1	-0.29846
RBBP4	4	-0.73829	0			RBBP4	4	-1.7257	0							SLC6A4	-0.2981
RBBP5	4	-0.74413	0			RBBP5	4	-1.2542	0							LCOR	-0.297842
BARD1	4	-0.8228	0			BARD1	4	-1.292	0							MMRN2	-0.297736
RBBP6	4	-0.56787	0.0024631			RBBP6	4	-1.0721	0							IMP3	-0.2977
RBBP7	4	-0.63225	0			RBBP7	4	-0.23464	0.22421							VCL	-0.29763
RBBP8	4	-0.38382	0.061005			RBBP8	4	-1.0412	0							ZNF521	-0.297605
RBL1	4	-0.34193	0.10842			RBL1	4	-0.29988	0.1085							HDHD2	-0.297577
RBL2	4	-0.12184	0.67962			RBL2	4	0.22595	0.03368							OR10AG1	-0.297434
RBM3	4	-0.21704	0.3821			RBM3	4	-0.18077	0.37588							RPL7A	-0.2973
RBM4	4	-0.16523	0.54714			RBM4	4	-0.46107	0.013051							PSMB4	-0.297
RBMS1	4	-0.25988	0.26145			RBMS1	4	-0.28181	0.1329							TCEB3B	-0.29687
RBMS2	4	-0.14026	0.62541			RBMS2	4	-0.29537	0.11375							POLQ	-0.29682
RBMY1A1	4	0.24979	0.21519			RBMY1A1	4	0.24931	0.013051							HNRNPL	-0.29678
BAX	4	0.16746	0.5261			BAX	4	-0.026875	0.95573							IQGAP2	-0.29676
RBP1	4	-0.008542	0.97694			RBP1	4	-0.045422	0.89232							ZBTB6	-0.296585
RBP2	4	0.062944	0.89068			RBP2	4	0.010067	0.9342							ASUN	-0.29651
RBP4	4	-0.12209	0.67934			RBP4	4	-0.26218	0.16524							SPINK4	-0.296436
RCN1	4	0.0068609	0.99858			RCN1	4	-0.14589	0.50093							MDC1	-0.29628
RCN2	4	0.033284	0.95843			RCN2	4	0.095034	0.53228							EIF4G1	-0.29627
OPN1LW	4	0.11795	0.71472			OPN1LW	4	0.14391	0.2697							OR4D2	-0.29616
RCVRN	4	-0.1389	0.62904			RCVRN	4	0.061014	0.71204							MTOR	-0.29609
RDH5	4	0.052344	0.91737			RDH5	4	0.0056403	0.95085							RNMT	-0.29607
PRPH2	4	0.079744	0.8456			PRPH2	4	0.062448	0.70514							NUFIP1	-0.29599
BBS1	4	-0.15643	0.57636			BBS1	4	-0.23053	0.23454							RERG	-0.29599
RDX	4	0.034276	0.95549			RDX	4	-0.024806	0.96245							RBM4	-0.29584
RECQL	4	-0.17072	0.52866			RECQL	4	-0.0015155	0.97071							KIAA2022	-0.29572
REL	4	0.082977	0.83559			REL	4	0.071664	0.65477							MTRNR2L2	-0.2954
REG1A	4	0.14821	0.60249			REG1A	4	-0.00091472	0.9688							TBC1D26	-0.295388
REG1B	4	0.12936	0.66975			REG1B	4	-0.042374	0.90393							PMF1-BGLAP	-0.2952
RELA	4	-0.046232	0.90013			RELA	4	-0.1328	0.55086							KRBA1	-0.294764
RELB	4	0.029595	0.96581			RELB	4	0.051402	0.76189							KRTAP12-1	-0.294655
REN	4	-0.10797	0.72928			REN	4	-0.18266	0.36889							UGCG	-0.294653
RENBP	4	0.20187	0.38418			RENBP	4	0.0050839	0.95273							API5	-0.29461
UPF1	4	-1.4411	0			UPF1	4	-1.6789	0							POLE3	-0.2946
BBS2	4	0.12803	0.67536			BBS2	4	-0.042889	0.90263							KATNA1	-0.294589
DPF2	4	-0.43974	0.028878			DPF2	4	-0.34723	0.058014							GCSH	-0.29449
REST	4	-0.0093834	0.97548			REST	4	0.21856	0.041782							NOL9	-0.29442
RET	4	0.11481	0.72713			RET	4	0.060908	0.71279							ACADSB	-0.294172
REV3L	4	-0.49459	0.009636			REV3L	4	-0.76483	0							C15orf41	-0.29394
RFC1	4	-0.66936	0			RFC1	4	-0.6466	0							SYS1	-0.29391
RFC2	4	-0.38887	0.056079			RFC2	4	-0.98105	0							NDUFV1	-0.29388
RFC3	4	-0.826	0			RFC3	4	-1.5646	0							OVCH1	-0.293858
RFC4	4	-0.26799	0.24333			RFC4	4	-0.6139	0.0014742							ZBTB17	-0.2938
RFC5	4	-0.9526	0			RFC5	4	-1.5514	0							PWWP2A	-0.293568
RFNG	4	-0.21354	0.39122			RFNG	4	-0.32382	0.077946							ACACB	-0.29356
BBS4	4	0.078348	0.8503			BBS4	4	-0.12171	0.59912							USP17L18	-0.2934
TRIM27	4	0.032977	0.95914			TRIM27	4	-0.069979	0.80143							ZCCHC11	-0.293095
RFPL1	4	-0.019	0.95813			RFPL1	4	0.020495	0.89733							CBX5	-0.292967
RFX1	4	-0.29553	0.18104			RFX1	4	-0.2353	0.22331							EFS	-0.29292
RFX2	4	-0.03782	0.92188			RFX2	4	-0.024793	0.96245							WTAP	-0.29248
RFX3	4	0.13778	0.63912			RFX3	4	0.032069	0.85041							ELOVL5	-0.292456
RFX4	4	-0.017389	0.96221			RFX4	4	0.10523	0.47449							ANP32D	-0.292391
RFX5	4	-0.49665	0.009636			RFX5	4	-0.27736	0.14039							TBCD	-0.29234
RFXAP	4	0.031509	0.96292			RFXAP	4	0.26219	0.0077187							RPL27A	-0.2922
RGR	4	0.093189	0.80536			RGR	4	-0.0025942	0.97316							BPIFB4	-0.292179
RGS1	4	0.14033	0.62904			RGS1	4	0.16105	0.19321							NDUFAF4	-0.2921
BCAT1	4	0.031549	0.96292			BCAT1	4	-0.026417	0.95711							DMXL2	-0.292019
RGS2	4	0.0033925	0.99449			RGS2	4	0.049681	0.76922							ZNF691	-0.291876
RGS3	4	-0.11191	0.71691			RGS3	4	-0.23856	0.2164							MTUS2	-0.2918
ACP2	4	0.030316	0.96474			ACP2	4	-0.047821	0.88487							OR2A7	-0.291718
RGS4	4	-0.056945	0.87419			RGS4	4	0.0060681	0.95001							OSGEPL1	-0.29162
RGS7	4	0.13998	0.63166			RGS7	4	0.027633	0.8667							BRCA2	-0.29139
RGS10	4	-0.045839	0.90104			RGS10	4	0.079109	0.6198							MRRF	-0.29127
RGS12	4	-0.015524	0.96526			RGS12	4	-0.065044	0.82116							SUMO1	-0.291216
RGS13	4	-0.040253	0.91562			RGS13	4	0.022652	0.88823							VPS16	-0.29111
RGS16	4	-0.020663	0.95457			RGS16	4	0.08309	0.60011							MRPS18A	-0.2909
RHAG	4	0.057122	0.90563			RHAG	4	-0.129	0.56647							TMSB10	-0.29079
RHCE	4	-0.063899	0.85808			RHCE	4	0.023242	0.88549							COX6A2	-0.290781
BCAT2	4	-0.11183	0.7173			BCAT2	4	0.048315	0.77559							MAP3K8	-0.290771
RHD	4	-0.13962	0.62642			RHD	4	0.012227	0.92679							SYNRG	-0.290311
RHEB	4	-0.29199	0.18759			RHEB	4	-0.84361	0							NOP9	-0.29012
RLN1	4	0.098519	0.7838			RLN1	4	0.090697	0.55313							GLIS3	-0.290101
RIT2	4	-0.067757	0.84524			RIT2	4	0.053616	0.7523							GTSE1	-0.289822
RING1	4	-0.0099311	0.97488			RING1	4	-0.18251	0.37013							ATF4	-0.289802
RIT1	4	-0.35415	0.090449			RIT1	4	-0.33757	0.068756							TARDBP	-0.28961
RLBP1	4	0.033288	0.95843			RLBP1	4	0.065004	0.68992							PDE4D	-0.289401
RLF	4	-0.17493	0.51508			RLF	4	-0.056566	0.85256							ATM	-0.289308
RLN2	4	0.072957	0.86532			RLN2	4	0.10888	0.45523							PEX5	-0.289135
BCHE	4	0.10081	0.77329			BCHE	4	0.029006	0.86319							ALG14	-0.28903
RNASE1	4	-0.18328	0.48776			RNASE1	4	0.1318	0.33073							TRMT10C	-0.28901
RNASE2	4	0.14045	0.62904			RNASE2	4	0.16435	0.18213							KRTAP9-4	-0.28887
RNASE3	4	0.19245	0.41637			RNASE3	4	0.089232	0.56308							IL17B	-0.288868
RNASE4	4	-0.017651	0.96082			RNASE4	4	-0.074836	0.78161							CCRL2	-0.28881
RNASE6	4	0.31815	0.072615			RNASE6	4	0.034364	0.83992							SATB1	-0.288483
RNASEL	4	-0.087391	0.7897			RNASEL	4	0.060722	0.7139							DDB2	-0.28793
RNF2	4	0.12954	0.66914			RNF2	4	0.048912	0.77263							GOLGA6L9	-0.28793
BRD2	4	-0.33639	0.1149			BRD2	4	-0.90118	0							DYNC1I2	-0.28781
RNF4	4	-0.51404	0.0072666			RNF4	4	-0.49	0.0077187							CWC25	-0.28777
RNF5	4	-0.21405	0.39067			RNF5	4	-0.13975	0.52517							TRNAU1AP	-0.2877
BCKDHA	4	-0.11097	0.71966			BCKDHA	4	-0.025302	0.96012							RD3L	-0.28755
RNF6	4	0.19345	0.41301			RNF6	4	0.0015887	0.96223							DENND2D	-0.28752
RNH1	4	-0.28556	0.20056			RNH1	4	-0.52012	0.0066401							SLC27A2	-0.287392
RNPEP	4	-0.18999	0.46784			RNPEP	4	-0.16943	0.41513							TYW1	-0.287358
ABCE1	4	-0.49047	0.010455			ABCE1	4	-1.0329	0							LMNTD1	-0.287268
ROBO1	4	-0.1344	0.64213			ROBO1	4	-0.027858	0.95353							ZNF764	-0.287235
ROBO2	4	-0.054801	0.88093			ROBO2	4	-0.037999	0.91839							CCNB2	-0.28711
ROCK1	4	0.32837	0.063241			ROCK1	4	0.042549	0.80346							NDUFAF6	-0.28705
ROM1	4	0.022021	0.97886			ROM1	4	-0.030232	0.9457							OR6P1	-0.286932
RORA	4	0.034858	0.95471			RORA	4	0.0047577	0.95309							YWHAE	-0.286839
RORB	4	0.18015	0.47127			RORB	4	0.089337	0.5626							TMEM2	-0.286825
BCKDHB	4	0.069695	0.87419			BCKDHB	4	0.16528	0.17786							NAIF1	-0.286722
RORC	4	-0.2786	0.21798			RORC	4	-0.29539	0.11375							GABRG2	-0.28657
ROS1	4	0.029997	0.96526			ROS1	4	-0.090526	0.72162							FARS2	-0.28654
RP9	4	-0.011405	0.97169			RP9	4	-0.10222	0.66862							FCRL3	-0.286531
RP1	4	0.05596	0.90812			RP1	4	-0.0035377	0.97595							HLA-F	-0.28601
RP2	4	-0.0020331	0.98747			RP2	4	0.0016561	0.9617							ROCK1	-0.285821
RPGR	4	0.060378	0.89675			RPGR	4	0.13377	0.32217							ECI2	-0.285629
RPA1	4	-0.51902	0.0068104			RPA1	4	-1.0055	0							PTCHD4	-0.285616
RPA2	4	-0.48578	0.010455			RPA2	4	-0.85568	0							SRL	-0.2856
RPA3	4	-1.008	0			RPA3	4	-1.7268	0							HBS1L	-0.28551
RPE	4	-1.5555	0			RPE	4	-1.838	0							CENPO	-0.28544
CCND1	4	-1.9291	0			CCND1	4	-0.2269	0.24669							USP36	-0.28541
RPE65	4	0.18765	0.43919			RPE65	4	0.019944	0.89934							STAMBPL1	-0.28523
RPL3	4	-1.2299	0			RPL3	4	-1.3084	0							NDUFAF7	-0.28517
RPL3L	4	-0.23901	0.31142			RPL3L	4	-0.17827	0.38321							FAM9B	-0.285095
RPL4	4	-0.6056	0.0013468			RPL4	4	-1.253	0							ADIPOR2	-0.28503
RPL5	4	-1.1698	0			RPL5	4	-1.5509	0							WDR1	-0.284755
RPL6	4	-1.3716	0			RPL6	4	-1.8346	0							E4F1	-0.2844
RPL7	4	-0.97539	0			RPL7	4	-1.7227	0							NCSTN	-0.28404
RPL7A	4	-0.8535	0			RPL7A	4	-1.1508	0							FOXC1	-0.2839
RPL8	4	-1.9601	0			RPL8	4	-2.7358	0							RNASE6	-0.283786
RPL9	4	-1.2071	0			RPL9	4	-1.941	0							COL18A1	-0.283512
BCL2	4	-0.21574	0.38529			BCL2	4	-0.16335	0.43616							ARHGEF4	-0.283461
RPL10	4	-1.5658	0			RPL10	4	-2.4048	0							SPATA5L1	-0.28337
RPL11	4	-1.2841	0			RPL11	4	-1.9672	0							ALDOA	-0.28331
RPL12	4	-0.98739	0			RPL12	4	-1.6426	0							TM4SF4	-0.283279
RPL13	4	-1.2205	0			RPL13	4	-1.8445	0							TRIM73	-0.28321
RPL15	4	-0.83728	0			RPL15	4	-1.0928	0							ABLIM2	-0.28316
RPL17	4	-0.99961	0			RPL17	4	-1.7614	0							DDX21	-0.283
RPL18	4	-1.6641	0			RPL18	4	-2.3364	0							STRAP	-0.2829
RPL18A	4	-1.1194	0			RPL18A	4	-1.7799	0							ANKRD55	-0.282886
RPL19	4	-1.5902	0			RPL19	4	-2.3531	0							RNF103-CHMP3	-0.28285
RPL21	4	-0.74837	0			RPL21	4	-1.1641	0							DHPS	-0.28266
BCL2A1	4	-0.0008384	0.98979			BCL2A1	4	-0.046382	0.88954							EXOC3L1	-0.282577
RPL22	4	-0.1063	0.73191			RPL22	4	-0.36487	0.044771							RPE	-0.2825
RPL23A	4	-1.2111	0			RPL23A	4	-1.6078	0							H3F3C	-0.282361
MRPL23	4	-0.79651	0			MRPL23	4	-1.0451	0							CCR5	-0.28223
RPL24	4	-1.2118	0			RPL24	4	-1.724	0							PIWIL1	-0.28217
RPL26	4	-0.63384	0			RPL26	4	-1.4455	0							KLHL36	-0.282163
RPL27	4	-1.4599	0			RPL27	4	-2.1952	0							COA5	-0.28215
RPL30	4	-0.56328	0.0024631			RPL30	4	-0.86848	0							FAM32A	-0.28206
RPL27A	4	-1.3947	0			RPL27A	4	-1.6869	0							BRIX1	-0.28184
RPL28	4	-1.2145	0			RPL28	4	-1.8417	0							KPTN	-0.28175
RPL29	4	-0.28232	0.20928			RPL29	4	-0.38793	0.03368							FAM49B	-0.281735
BCL2L1	4	-0.18977	0.46938			BCL2L1	4	0.080745	0.61361							IKBKAP	-0.28157
RPL31	4	-1.1409	0			RPL31	4	-1.7437	0							RAD52	-0.2815
RPL32	4	-0.79839	0			RPL32	4	-1.145	0							WFDC2	-0.281426
RPL34	4	-1.1177	0			RPL34	4	-1.5621	0							CCBL1	-0.281275
RPL35A	4	-1.1205	0			RPL35A	4	-1.3011	0							SYNJ1	-0.281272
RPL36AL	4	-0.60202	0.0013468			RPL36AL	4	-0.98748	0							KMT2D	-0.28123
RPL37	4	-1.4776	0			RPL37	4	-1.8525	0							RNLS	-0.280926
RPL37A	4	-0.2745	0.22658			RPL37A	4	-0.99534	0							HECTD2	-0.280869
RPL38	4	-0.70443	0			RPL38	4	-1.4947	0							HSF2	-0.2807
RPL39	4	-0.69698	0			RPL39	4	-0.99918	0							RRP36	-0.280598
RPL41	4	-0.27235	0.23197			RPL41	4	-0.64011	0							TBCB	-0.28051
BCL2L2	4	-0.021594	0.95285			BCL2L2	4	0.10602	0.46987							ZNF607	-0.2805
RPL36A	4	0.0039989	0.99568			RPL36A	4	-0.010417	0.99784							MAGI1	-0.280061
RPLP0	4	-1.2775	0			RPLP0	4	-1.9208	0							POC1B	-0.280027
RPLP1	4	-0.65673	0			RPLP1	4	-0.97377	0							OR1D5	-0.28001
RPLP2	4	-1.5372	0			RPLP2	4	-1.6505	0							MRPL40	-0.27998
MRPL12	4	-1.0251	0			MRPL12	4	-1.5368	0							NDUFA11	-0.2798
MRPS12	4	-1.1994	0			MRPS12	4	-1.7236	0							PDCD7	-0.27962
RPN1	4	-1.3346	0			RPN1	4	-1.9871	0							HIVEP3	-0.279547
RPN2	4	-0.7947	0			RPN2	4	-1.1078	0							ORC2	-0.27941
RPS2	4	-0.7113	0			RPS2	4	-1.1328	0							SESN1	-0.279375
RPS3	4	-0.81557	0			RPS3	4	-1.2	0							GRASP	-0.279266
BCL3	4	0.11117	0.7367			BCL3	4	0.04381	0.79723							PTPRQ	-0.279244
RPS3A	4	-0.96243	0			RPS3A	4	-1.6067	0							GOLGA6C	-0.27922
RPS4X	4	-1.4384	0			RPS4X	4	-1.8285	0							LYRM2	-0.27918
ACP5	4	0.089604	0.81845			ACP5	4	-0.013766	0.99384							DNAJC30	-0.278949
RPS4Y1	4	0.14288	0.61925			RPS4Y1	4	0.1821	0.11661							C1QBP	-0.2789
RPS5	4	-0.90509	0			RPS5	4	-1.1394	0							DPH5	-0.27888
RPS6	4	-1.3887	0			RPS6	4	-1.912	0							BAZ1B	-0.27888
RPS6KA1	4	0.17896	0.47395			RPS6KA1	4	0.010156	0.93381							PODN	-0.278715
RPS6KA2	4	0.25651	0.19379			RPS6KA2	4	0.072987	0.64893							NKX2-1	-0.278607
RPS6KA3	4	0.2296	0.27646			RPS6KA3	4	-0.018029	0.98201							HNRNPH3	-0.278552
RPS6KB1	4	-0.35878	0.085248			RPS6KB1	4	-0.45913	0.013051							SPTBN2	-0.278462
RPS6KB2	4	-0.20127	0.4314			RPS6KB2	4	-0.15708	0.45955							BTF3L4	-0.27828
BCL6	4	-0.36637	0.074791			BCL6	4	-0.62469	0.0010005							ACSL3	-0.278239
RPS7	4	-0.37065	0.072748			RPS7	4	-0.90945	0							EMCN	-0.278205
RPS8	4	-2.9446	0			RPS8	4	-2.4353	0							SLU7	-0.27819
RPS9	4	-1.9554	0			RPS9	4	-2.0907	0							ZNF775	-0.278036
RPS10	4	-1.1724	0			RPS10	4	-1.5602	0							ZNF8	-0.277819
RPS11	4	-1.341	0			RPS11	4	-2.0744	0							MRPL16	-0.27763
RPS12	4	-0.61709	0.00069493			RPS12	4	-0.98179	0							TSPAN14	-0.277492
RPS13	4	-1.1837	0			RPS13	4	-2.0865	0							ANKRD62	-0.277476
RPS14	4	-0.89259	0			RPS14	4	-1.621	0							ACAD9	-0.27737
RPS15	4	-0.46738	0.016958			RPS15	4	-1.0957	0							ZNF543	-0.2773
RPS15A	4	-1.0416	0			RPS15A	4	-1.4938	0							RALGPS2	-0.277162
BCL7A	4	0.0015416	0.99148			BCL7A	4	-0.1897	0.34857							SNRNP48	-0.27704
RPS16	4	-1.2663	0			RPS16	4	-1.8846	0							PAXBP1	-0.27697
RPS17	4	-1.0438	0			RPS17	4	-1.4133	0							ZNF792	-0.276806
RPS18	4	-1.1794	0			RPS18	4	-1.7968	0							MYL6	-0.27673
RPS19	4	-1.5281	0			RPS19	4	-2.0369	0							SH3BGRL2	-0.27663
RPS20	4	-1.6606	0			RPS20	4	-1.9758	0							TGFA	-0.27662
RPS21	4	-0.30665	0.15844			RPS21	4	-0.42636	0.020479							TAF13	-0.27658
RPS23	4	-0.88916	0			RPS23	4	-1.405	0							DUX4	-0.276
RPS24	4	-0.82552	0			RPS24	4	-1.6936	0							PLA2G2C	-0.275993
RPS25	4	-0.88496	0			RPS25	4	-1.4262	0							HNRNPA1	-0.27578
RPS26	4	-1.4833	0			RPS26	4	-1.8882	0							PSMD4	-0.27566
BCL9	4	0.052544	0.91727			BCL9	4	-0.033868	0.9328							EIF1	-0.27563
RPS27	4	-1.4401	0			RPS27	4	-1.7738	0							TUBGCP5	-0.27548
RPS27A	4	-1.0984	0			RPS27A	4	-1.4243	0							PTPN23	-0.27544
RPS28	4	-0.76731	0			RPS28	4	-1.2357	0							UNC5B	-0.27517
RPS29	4	-0.72451	0			RPS29	4	-0.90746	0							SYNCRIP	-0.275154
RRAD	4	0.11036	0.73984			RRAD	4	-0.045124	0.89301							PTPMT1	-0.2751
RRAS	4	-0.081192	0.80945			RRAS	4	-0.25598	0.1768							SNRNP70	-0.27503
RRBP1	4	-0.1453	0.60966			RRBP1	4	-0.16298	0.43829							VPS51	-0.27499
RREB1	4	-0.39206	0.054254			RREB1	4	-0.33822	0.068225							SMG7	-0.27489
RRM1	4	-0.92859	0			RRM1	4	-1.5221	0							UBE2Q2	-0.27474
RRM2	4	-1.0084	0			RRM2	4	-0.71091	0							ARL15	-0.274594
TNFRSF17	4	-0.023042	0.95024			TNFRSF17	4	-0.0046888	0.9802							DCTN3	-0.2742
RTKN	4	0.079295	0.84699			RTKN	4	0.076651	0.63151							MRPL42	-0.27413
RSC1A1	4	-0.013225	0.96858			RSC1A1	4	0.080523	0.61503							WDR77	-0.2739
CLIP1	4	-0.084563	0.79901			CLIP1	4	0.041362	0.8087							POLG2	-0.2737
RSU1	4	-0.43904	0.028878			RSU1	4	-0.24191	0.21027							PRSS57	-0.27363
RTN1	4	-0.018933	0.9583			RTN1	4	0.088307	0.56856							GOLT1B	-0.27358
RTN2	4	-0.084176	0.79966			RTN2	4	-0.01357	0.99391							ZBTB11	-0.27358
RXRA	4	0.016411	0.98927			RXRA	4	-0.17452	0.39706							PIK3R4	-0.2735
RXRB	4	0.065565	0.88455			RXRB	4	0.009248	0.93765							LRRC31	-0.2735
RXRG	4	0.0063278	0.99805			RXRG	4	0.11434	0.42426							NDUFS8	-0.27307
HCN2	4	-0.075532	0.82485			HCN2	4	-0.20656	0.29568							MON2	-0.27273
RYK	4	0.060556	0.89675			RYK	4	-0.034814	0.9292							GAL3ST3	-0.27263
RYR1	4	-0.035989	0.92591			RYR1	4	-0.15589	0.46509							YARS	-0.2725
RYR2	4	0.18132	0.46777			RYR2	4	-0.017152	0.98372							POGK	-0.272243
RYR3	4	-0.0066714	0.97845			RYR3	4	0.11341	0.42857							ELP4	-0.27217
S100A1	4	0.26678	0.16772			S100A1	4	-0.069469	0.80346							GOLGA8N	-0.27211
SORT1	4	0.12323	0.69381			SORT1	4	-0.11957	0.60829							OGDH	-0.27209
S100A2	4	-0.089877	0.77896			S100A2	4	-0.18093	0.37565							GTF2E1	-0.27204
S100A3	4	-0.058694	0.87043			S100A3	4	-0.10364	0.66387							VPS33A	-0.27203
S100A4	4	0.009585	0.99741			S100A4	4	0.10551	0.47271							DCLRE1A	-0.27194
S100A5	4	-0.036301	0.92517			S100A5	4	-0.14716	0.49698							PITRM1	-0.27168
OPN1SW	4	0.050384	0.92324			OPN1SW	4	-0.033126	0.93498							NDOR1	-0.27157
S100A6	4	-0.096908	0.75827			S100A6	4	-0.031345	0.94251							SGK2	-0.271382
S100A7	4	0.11439	0.72835			S100A7	4	0.10181	0.4931							MGAT4D	-0.271235
S100A8	4	-0.14445	0.61204			S100A8	4	-0.062948	0.82827							DNAJA3	-0.27119
S100A9	4	-0.0096384	0.97521			S100A9	4	-0.13915	0.5271							NFE4	-0.271137
S100A10	4	0.10992	0.74001			S100A10	4	-0.051868	0.86796							PEX1	-0.271062
S100A11	4	-0.10347	0.73856			S100A11	4	-0.037654	0.92041							OTOP2	-0.271059
S100A12	4	-0.20702	0.40986			S100A12	4	-0.030688	0.94476							AARS2	-0.271
S100A13	4	-0.023599	0.95024			S100A13	4	-0.048456	0.88229							DCLRE1B	-0.27099
S100B	4	-0.031519	0.93456			S100B	4	-0.087695	0.73191							CNOT1	-0.2707
S100P	4	0.036414	0.95144			S100P	4	0.13958	0.29318							SFXN2	-0.27063
BCR	4	-0.18786	0.47385			BCR	4	-0.1443	0.50679							OR1Q1	-0.270532
SAA1	4	-0.1033	0.7389			SAA1	4	-0.064083	0.82518							GRHL3	-0.27053
SAA2	4	0.028404	0.96809			SAA2	4	-0.11444	0.62343							MIS18A	-0.2703
SAA4	4	0.020744	0.98178			SAA4	4	0.067363	0.67709							IFIT5	-0.270295
VPS52	4	-0.68791	0			VPS52	4	-0.92434	0							REV3L	-0.27024
SAFB	4	-0.56571	0.0024631			SAFB	4	-0.56393	0.0028156							LRRFIP2	-0.270131
SAG	4	-0.043566	0.90667			SAG	4	-0.050876	0.87197							TOMM40	-0.27008
ACSM3	4	0.039739	0.94574			ACSM3	4	-0.11275	0.63151							NBPF14	-0.26995
SALL2	4	0.09191	0.80878			SALL2	4	-0.0117	0.99921							CD8B	-0.26991
SALL1	4	0.088223	0.82254			SALL1	4	0.033699	0.84345							UBC	-0.269858
MAPK12	4	0.15222	0.58788			MAPK12	4	-0.098855	0.6858							NPR3	-0.269722
BCS1L	4	-0.9308	0			BCS1L	4	-0.98408	0							PLIN2	-0.269548
SARS	4	-0.80129	0			SARS	4	-1.1164	0							SRPR	-0.26949
TSPAN31	4	-0.30465	0.16185			TSPAN31	4	-0.21737	0.26694							TNFAIP8	-0.26938
SAT1	4	-0.039642	0.91689			SAT1	4	0.07277	0.64928							SYT17	-0.26901
SATB1	4	-0.013577	0.9681			SATB1	4	-0.30206	0.10435							EXOSC2	-0.269
SBF1	4	-0.10273	0.73984			SBF1	4	-0.15927	0.45193							DYNC1I1	-0.26886
MSMO1	4	0.0019508	0.99241			MSMO1	4	-0.057939	0.84901							WASF3	-0.268756
SC5D	4	-0.11946	0.69069			SC5D	4	-0.34057	0.066366							OR4C12	-0.268747
ATXN1	4	-0.10189	0.74117			ATXN1	4	-0.046049	0.89078							TIMM23	-0.26874
ATXN2	4	-0.098556	0.75171			ATXN2	4	-0.1771	0.38803							KIAA0368	-0.26864
ATXN7	4	-0.37774	0.064681			ATXN7	4	0.2474	0.013355							UBE2V1	-0.26843
BDH1	4	-0.17338	0.5203			BDH1	4	-0.22074	0.26003							IGFBPL1	-0.26837
SERPINB3	4	-0.01859	0.95914			SERPINB3	4	0.14106	0.28509							WIF1	-0.268226
SERPINB4	4	-0.044117	0.90514			SERPINB4	4	0.0084216	0.94126							SIX3	-0.268192
SCD	4	-1.3482	0			SCD	4	-1.4659	0							PC	-0.26778
CLEC11A	4	0.22564	0.28797			CLEC11A	4	0.023058	0.8864							PABPN1L	-0.267761
SCML1	4	0.10501	0.75871			SCML1	4	0.082373	0.60522							OR4F17	-0.26771
SCN1A	4	0.15552	0.57539			SCN1A	4	0.26773	0.0070578							WDR46	-0.26758
SCN1B	4	-0.024314	0.94908			SCN1B	4	0.1334	0.32572							EXOC5	-0.26752
SCN2A	4	-0.065593	0.85096			SCN2A	4	0.028435	0.86623							CNOT10	-0.267345
SCN2B	4	0.0031557	0.99379			SCN2B	4	0.0017434	0.96106							PKHD1	-0.267153
SCN3A	4	0.23851	0.2491			SCN3A	4	0.079893	0.6166							PLTP	-0.267107
BDKRB1	4	-0.15972	0.56612			BDKRB1	4	-0.021416	0.97155							NR1H4	-0.267093
SCN4A	4	-0.069503	0.83965			SCN4A	4	-0.15525	0.46752							KRT5	-0.267006
SCN4B	4	-0.039688	0.91675			SCN4B	4	-0.10466	0.65974							SMARCB1	-0.2669
ACPP	4	0.063296	0.8905			ACPP	4	0.094493	0.53495							TTF2	-0.26672
SCN5A	4	0.15445	0.58048			SCN5A	4	0.134	0.3211							VEPH1	-0.266699
SCN7A	4	0.077638	0.85216			SCN7A	4	-0.083657	0.74891							ITIH5	-0.266662
SCN8A	4	0.18905	0.43181			SCN8A	4	-0.036349	0.92393							TDRD5	-0.266521
SCN9A	4	0.025875	0.97346			SCN9A	4	0.044508	0.7936							GPR3	-0.26639
SCNN1A	4	-0.11003	0.72279			SCNN1A	4	-0.062232	0.83143							SLC5A6	-0.266075
SCNN1B	4	-0.063097	0.85942			SCNN1B	4	-0.013315	0.99455							MALRD1	-0.266048
SCNN1D	4	-0.084954	0.7976			SCNN1D	4	-0.10913	0.64513							ZBTB46	-0.26585
BDKRB2	4	0.14726	0.60723			BDKRB2	4	0.03638	0.83079							MRPS36	-0.265792
SCNN1G	4	-0.0055373	0.98147			SCNN1G	4	-0.069358	0.80355							SH2D7	-0.265641
SCO1	4	-0.76953	0			SCO1	4	-1.0807	0							NUP93	-0.26557
SCP2	4	0.13142	0.66102			SCP2	4	0.042198	0.80599							TEX261	-0.265566
SCT	4	-0.018738	0.95868			SCT	4	-0.053527	0.86563							MED24	-0.26556
SCTR	4	-0.044048	0.90514			SCTR	4	-0.082763	0.75236							TUBGCP6	-0.26548
SRL	4	0.14162	0.62483			SRL	4	-0.14398	0.5073							GADD45GIP1	-0.2652
CCL2	4	0.075363	0.85933			CCL2	4	0.13352	0.32491							CDKN1A	-0.265161
CCL3	4	0.0018415	0.99241			CCL3	4	-0.086421	0.73721							IL5	-0.26489
CCL4	4	-0.016876	0.96311			CCL4	4	-0.21646	0.26998							PUS7L	-0.264874
CFB	4	-0.18576	0.47951			CFB	4	-0.20422	0.30209							INHA	-0.26486
CCL5	4	0.086692	0.82602			CCL5	4	-0.16338	0.43616							VWA9	-0.26481
CCL7	4	-0.27996	0.21519			CCL7	4	0.10083	0.49867							PSENEN	-0.26475
CCL8	4	0.17345	0.49757			CCL8	4	0.14605	0.25893							SNX17	-0.26473
CCL11	4	0.033746	0.95748			CCL11	4	-0.028085	0.95287							DNAI1	-0.264664
CCL13	4	0.037492	0.95024			CCL13	4	0.018981	0.90343							CKS1B	-0.26462
CCL14	4	0.11599	0.72285			CCL14	4	0.13434	0.32026							LRP1B	-0.264524
CCL15	4	0.028431	0.96802			CCL15	4	0.097029	0.52292							ANKLE2	-0.2645
SERPINA3	4	-0.017129	0.9628			SERPINA3	4	-0.039685	0.91352							SNRPC	-0.26439
CCL16	4	0.0005724	0.99147			CCL16	4	0.015935	0.91423							GLP2R	-0.264384
CCL17	4	-0.071511	0.83487			CCL17	4	0.18869	0.099388							TCN1	-0.264326
CCL18	4	0.17338	0.49757			CCL18	4	0.075274	0.63904							DSC1	-0.264326
BFSP1	4	0.28638	0.12337			BFSP1	4	0.03861	0.82147							NEXN	-0.264149
CCL19	4	-0.27546	0.22387			CCL19	4	-0.074243	0.78401							GDPGP1	-0.264062
CCL20	4	0.019466	0.98427			CCL20	4	0.11459	0.42262							ANKRD45	-0.263967
CCL21	4	-0.026748	0.944			CCL21	4	0.019149	0.90278							QSER1	-0.26368
CCL22	4	0.0034394	0.99449			CCL22	4	0.011468	0.93006							TIMM13	-0.2636
CCL23	4	-0.058795	0.87043			CCL23	4	-0.045952	0.89082							SAC3D1	-0.263378
CCL24	4	-0.04327	0.90748			CCL24	4	-0.066509	0.81624							HIGD1C	-0.263369
CCL25	4	-0.17429	0.51778			CCL25	4	-0.11247	0.63444							SLC35A2	-0.263342
CXCL6	4	-0.075607	0.82485			CXCL6	4	0.10577	0.47088							KCNK4	-0.263292
CXCL11	4	-0.11561	0.70512			CXCL11	4	-0.026563	0.95693							COLEC10	-0.26327
CXCL5	4	-0.012187	0.96979			CXCL5	4	-0.035658	0.92644							NCAPH	-0.263
BGLAP	4	-0.055152	0.87969			BGLAP	4	-0.055129	0.858							SFRP1	-0.262974
XCL1	4	-0.17593	0.51134			XCL1	4	-0.16617	0.42678							SRRD	-0.26285
CX3CL1	4	0.072971	0.86532			CX3CL1	4	0.097723	0.51787							FAM57A	-0.262844
SDC1	4	0.089773	0.81739			SDC1	4	0.018303	0.90595							KYNU	-0.26278
SDC2	4	-0.021648	0.95285			SDC2	4	0.0070536	0.94516							SMG6	-0.26258
SDC4	4	-0.039056	0.91771			SDC4	4	0.019654	0.90068							AXL	-0.262542
SDCBP	4	-0.25152	0.27755			SDCBP	4	-0.11801	0.61503							WSB1	-0.26253
CXCL12	4	-0.089479	0.78032			CXCL12	4	0.15621	0.2126							GNB2	-0.262416
SDF2	4	-0.034811	0.92827			SDF2	4	-0.070724	0.79949							SLC25A26	-0.26232
SDHA	4	-0.61118	0.0013468			SDHA	4	-0.97927	0							C14orf80	-0.2622
SDHB	4	-0.84441	0			SDHB	4	-1.3561	0							ZASP	-0.26208
BGN	4	-0.047817	0.89562			BGN	4	0.12426	0.36826							CYB5R4	-0.262047
SDHC	4	-0.86062	0			SDHC	4	-1.4331	0							CLRN3	-0.261947
SDHD	4	-0.90509	0			SDHD	4	-1.4472	0							CTNNA1	-0.261535
SEC13	4	-0.84493	0			SEC13	4	-1.3094	0							CEP89	-0.26132
SEC14L1	4	-0.34281	0.10667			SEC14L1	4	-0.092941	0.71067							ZNF48	-0.26125
SECTM1	4	-0.022481	0.95025			SECTM1	4	-0.056561	0.85256							USB1	-0.26124
TRAPPC2	4	-0.45342	0.021195			TRAPPC2	4	-0.54566	0.0040816							ENO1	-0.26112
SEL1L	4	-0.22337	0.36026			SEL1L	4	-0.1846	0.36403							RNF32	-0.261109
SELE	4	-0.10405	0.7367			SELE	4	-0.037472	0.92073							C17orf53	-0.26097
SELL	4	0.025756	0.97371			SELL	4	0.0093977	0.93709							ALG13	-0.2609
SELP	4	0.12129	0.70222			SELP	4	-0.065849	0.8183							PCBP4	-0.260738
CEACAM1	4	0.091486	0.81021			CEACAM1	4	-0.021194	0.97242							RIOK1	-0.26073
SELPLG	4	-0.016454	0.96393			SELPLG	4	-0.015552	0.98816							ISCA2	-0.2607
SEMA3F	4	0.077267	0.85264			SEMA3F	4	0.0081981	0.94215							OR9K2	-0.26069
SEMG1	4	0.052999	0.91622			SEMG1	4	-0.046069	0.89078							BOC	-0.260617
SEMG2	4	0.11373	0.73029			SEMG2	4	-0.13435	0.5455							ISY1-RAB43	-0.26054
SEPP1	4	-0.0015295	0.98893			SEPP1	4	-0.032929	0.93564							C4orf26	-0.260539
SEPW1	4	0.1108	0.73837			SEPW1	4	0.016808	0.91189							SMR3B	-0.260454
MAP2K4	4	-0.16421	0.55088			MAP2K4	4	0.030078	0.85763							NAPG	-0.260346
SET	4	-0.37516	0.069623			SET	4	-0.51006	0.0073529							OR6C6	-0.260342
SETMAR	4	-0.033791	0.92944			SETMAR	4	-0.050781	0.87199							IQCH	-0.260314
SFPQ	4	-1.6825	0			SFPQ	4	-1.9054	0							FCF1	-0.26024
BHMT	4	-0.11094	0.71966			BHMT	4	-0.017456	0.98332							KIAA1522	-0.259927
SFRP1	4	0.21171	0.34596			SFRP1	4	-0.051264	0.87066							ATAD2	-0.259773
SFRP2	4	-0.02921	0.93841			SFRP2	4	-0.032529	0.93752							LZTFL1	-0.259767
SFRP4	4	-0.10692	0.73114			SFRP4	4	-0.11584	0.61947							EIF5A2	-0.259724
SFRP5	4	-0.014022	0.96723			SFRP5	4	-0.13753	0.53253							CYSLTR1	-0.259602
SRSF1	4	-1.4052	0			SRSF1	4	-2.0623	0							SLC43A2	-0.259595
SRSF2	4	-0.93521	0			SRSF2	4	-0.91516	0							OLFML2A	-0.2595
SRSF3	4	-0.73786	0			SRSF3	4	-1.3311	0							CDV3	-0.259467
SRSF4	4	0.13096	0.66455			SRSF4	4	-0.073305	0.78877							PMPCB	-0.25935
SRSF5	4	0.37417	0.02805			SRSF5	4	0.19766	0.07757							GLS	-0.25931
SRSF6	4	-0.89331	0			SRSF6	4	-1.3066	0							DAW1	-0.259269
BICD1	4	0.017174	0.98747			BICD1	4	-0.073055	0.78923							WDR55	-0.25912
SRSF7	4	-0.74954	0			SRSF7	4	-1.8918	0							ZNF292	-0.259095
SFSWAP	4	-0.65485	0			SFSWAP	4	-1.345	0							KRTAP5-11	-0.259071
TRA2B	4	-0.1876	0.47441			TRA2B	4	-0.50595	0.0073529							EIF3C	-0.2589
SFTPB	4	0.10337	0.76258			SFTPB	4	0.09708	0.52268							TMED2	-0.25889
SFTPC	4	0.062718	0.89075			SFTPC	4	0.096476	0.52574							THSD1	-0.258859
SFTPD	4	0.17311	0.49814			SFTPD	4	-0.08225	0.75472							METTL2B	-0.25883
SGCA	4	-0.27412	0.22743			SGCA	4	-0.23353	0.22726							RAB32	-0.258742
SGCB	4	-0.18983	0.46938			SGCB	4	-0.070034	0.8012							CCT2	-0.2587
SGCD	4	-0.15512	0.58195			SGCD	4	-0.16119	0.44416							SEC22B	-0.25868
SGCG	4	0.026532	0.97177			SGCG	4	-0.0082879	0.99126							RPL22	-0.25857
BID	4	-0.12201	0.67934			BID	4	-0.098848	0.6858							SLMO1	-0.258376
SGK1	4	0.064206	0.88908			SGK1	4	0.10577	0.47089							BCL6	-0.25832
SCG5	4	0.10123	0.77145			SCG5	4	-0.025558	0.95982							LRRC74B	-0.258239
SGSH	4	-0.15142	0.5916			SGSH	4	-0.12159	0.59932							ZNF432	-0.25815
SGTA	4	-0.1014	0.74245			SGTA	4	-0.24242	0.20902							SLC35C2	-0.258049
SH3BGR	4	-0.070827	0.8357			SH3BGR	4	-0.19164	0.34194							FLII	-0.25801
SH3BGRL	4	0.29168	0.11294			SH3BGRL	4	0.060672	0.71396							RTTN	-0.25792
SH3BP2	4	-0.012446	0.96951			SH3BP2	4	-0.11401	0.62608							CYC1	-0.2579
ITSN1	4	-0.094584	0.76258			ITSN1	4	-0.27546	0.14297							ENDOU	-0.257881
SH3GL1	4	-0.17695	0.50773			SH3GL1	4	0.027522	0.8667							KHDRBS1	-0.25785
SH3GL2	4	-0.087978	0.78783			SH3GL2	4	0.11646	0.41168							CDADC1	-0.25783
BIK	4	0.16506	0.53705			BIK	4	0.0060028	0.95004							PSPC1	-0.25771
SH3GL3	4	0.013858	0.99147			SH3GL3	4	-0.028015	0.95291							MTRNR2L1	-0.25767
SHB	4	0.022695	0.97801			SHB	4	0.027593	0.8667							LCE1B	-0.25755
ACRV1	4	-0.026927	0.94373			ACRV1	4	0.044564	0.79345							TINAGL1	-0.257422
SHBG	4	-0.012465	0.9694			SHBG	4	0.054165	0.75004							MRPL14	-0.2573
SHC1	4	-0.32642	0.12727			SHC1	4	-0.3718	0.040541							PEX13	-0.257188
[truncated: 16,776 more rows]

## Sheet: Fig. 2
Fig. 2A. Uncropped Western blot image											Fig. 2B. Cell growth								Fig. 2C. Uncropped Western blot image									Fig. 2D. Dose response curve of pemrametostat											Fig. 2F. Organoid growth
																																								Pem					Palbo
												-DOX			+DOX														WT			RBKO_C8			RBKO_C6				Conc. (nM)	0	20	100	500	1000	200
											shCtrl	95.2574	101.578	103.165	98.3203	100.669	103.989											Conc. (nM)	Rep 1	Rep 2	Rep 3	Rep 1	Rep 2	Rep 3	Rep 1	Rep 2	Rep 3		Rep1	105.018	57.9559	30.216	16.5831	12.6612	107.325
											EGFP	103.355	98.8472	97.7976	51.7022	60.9927	62.5123											0.001524	104	117.4	112	83.8	77.3	83.7	102.6	98.7	104.2		Rep2	99.2995	61.1286	27.6346	16.6943	15.8163	110.421
											PRMT5_WT	100.149	99.5058	100.345	72.0921	91.5779	87.806											0.004572	97.5	110.9	89.8	94.1	76.3	87.3	94.6	80.5	68.2		Rep3	95.682	63.5461	34.4949	19.7206	17.3206	115.795
											PRMT5_E444Q	103.331	98.4548	98.2146	48.0456	49.85	49.933											0.013717	98.2	97.6	84.9	90	93.9	88.5	84.1	78.7	69.6		Rep4	100	50.6975	31.7262	14.6397	16.8348	99.2995
																												0.041152	79.8	98	75.5	90.5	63.9	88.2	68.9	63.3	60.3
																												0.123457	50.8	50.3	40.4	41.9	45.8	41.3	48.9	46.1	36.7
																												0.37037	21.5	24.9	25.7	33.7	22.1	28.2	26.2	31.3	33.5
																												1.11111	12.5	18.5	15.3	19.9	19.6	18.2	28.7	23.9	22.1
																												3.33333	12.2	17.9	12.1	19.3	12.3	11.9	22.3	19.4	22.1
																												10	15.8	14.5	10.1	12.8	11.5	12.1	19.4	20.4	23.5
																													WT			RBKO_C4			RBKO_C9
																												Conc. (μM)	Rep 1	Rep 2	Rep 3	Rep 1	Rep 2	Rep 3	Rep 1	Rep 2	Rep 3
																												0.001524	96.4	96.1	105.7	95.2	94.1	111.5	102.8	101.4	85.1
																												0.004572	91.9	92	101	98.9	101.8	91.3	94.4	101.1	98.7
																												0.013717	88.9	90.8	96.4	77.4	91.3	89.3	89.1	101.6	91.2
																												0.041152	89.2	84.2	89.5	86.4	87.4	68.5	85.2	90.7	93.6
																												0.123457	69.8	78.9	79.9	66.5	86.2	64.6	64.8	83.4	52.6
																												0.37037	47.4	65	59.4	51	59.8	54.6	59.6	64.3	58.7
																												1.11111	41.3	43.5	39.4	43.9	44.6	38.4	36.6	42.8	40.7
																												3.33333	37.9	41.4	35.5	33.1	36.9	27.9	26.3	33.5	34.1
																												10	33.5	35.9	34.4	20.1	26.7	24.8	24.3	25.1	24.7
		SDMA
		Rep1	Rep2	mean
shCtrl	DOX-	1.25223	0.747766	1
	DOX+	1.25889	0.884434	1.07166
EGFP	DOX-	1.32662	0.778353	1.05249																MCF-7_RBKO	SDMA
	DOX+	1.06239	0.340451	0.701421																	Rep1	Rep2	Rep3	mean
WT	DOX-	1.39208	0.593079	0.992582																	1.04992	0.921233	1.02885	1
	DOX+	1.44773	0.634393	1.04106																	0.488792	0.489704	0.295115	0.424537
E444Q	DOX-	0.750795	0.510113	0.630454																	0.323825	0.264748	0.255342	0.281305
	DOX+	0.31647	0.441936	0.379203																	0.344329	0.230979	0.145503	0.240271
																				T47D_RBKO	SDMA
																					Rep1	Rep2	Rep3	mean
																					1.48992	1.08181	0.428261	1
																					0.56215	0.253842	0.133037	0.316343
																					0.474647	0.167653	0.160585	0.267628
																					0.448493	0.0900629	0.155359	0.231305

## Sheet: Fig. 3
Fig. 3A. GSEA analysis (RBKO vs. WT)						Fig. 3B. Gene list for GSEA analysis						Fig. 3C. Uncropped Western blot image							Fig. 3D. Cell cycle analysis											Fig. 3E. Cell cycle analysis											Fig. 3F. qRT-PCR
						MCF-7_RBKO_siPRMT5 vs siCtrl_DN	MCF-7_RBKO vs WT_UP	T47D_RBKO_siPRMT5 vs siCtrl_DN	T47D_RBKO vs WT_UP
MCF-7_RBKO	NES		T47D_RBKO	NES		THSD4-AS1	SCIN	ELN	NTNG1											G0/G1			S			G2/M					G0/G1			S			G2/M					Veh			Pem
G2M_CHECKPOINT	-2.40877		E2F_TARGETS	-2.33527		ETV1	VAV1	KLK6	HPGD										MCF-7_RBKO	Rep 1	Rep 2	Rep 3	Rep 1	Rep 2	Rep 3	Rep 1	Rep 2	Rep 3		Conc. (nM)	Rep 1	Rep 2	Rep 3	Rep 1	Rep 2	Rep 3	Rep 1	Rep 2	Rep 3			Rep 1	Rep 2	Rep 3	Rep 1	Rep 2	Rep 3
E2F_TARGETS	-2.35225		G2M_CHECKPOINT	-2.22159		TMEM108	BRINP3	TRIM55	PDE4B										siCtrl	54	54	54	28.2	28.5	28.35	15.7	15.5	15.6		0	55.2	61.8	64.4	28.7	24.8	17.3	11.6	11.3	16.1		ASF1B	1.30995	0.925859	0.824518	0.527659	0.50764	0.368504
ESTROGEN_RESPONSE_LATE	-1.92145		ESTROGEN_RESPONSE_EARLY	-2.00248		RNF39	SPDYC	APLNR	COL11A1										siPRMT5_1	67.9	70.9	69.4	12.5	9.25	10.88	16.9	17.5	17.2		20	60.3	60	58.7	26.6	22.1	26.3	11.1	15.3	13.4		CDC25B	1.15557	1.09449	0.790668	0.822982	0.719761	0.673618
ESTROGEN_RESPONSE_EARLY	-1.89712		ESTROGEN_RESPONSE_LATE	-1.98214		VGLL3	LINC01351	CYP21A1P	USHBP1										siPRMT5_2	63.6	68.8	66.2	3.91	9.94	6.93	30.6	17.5	24.05		100	73.3	74.8	63.9	11.3	13.7	18.6	13.5	10.1	14.6		CTPS1	1.26246	0.937737	0.8447	0.730893	0.648594	0.624358
MITOTIC_SPINDLE	-1.79963		MITOTIC_SPINDLE	-1.62645		BFSP2	GJA1	KCNU1	LINC00200																					500	81.4	76.5	77.6	6.5	8.21	7.57	10.9	13.8	12.7		KIF2C	1.2103	0.972538	0.849574	0.320191	0.275354	0.210099
MYC_TARGETS_V1	-1.77659		WNT_BETA_CATENIN_SIGNALING	-1.31489		STXBP5L	DYNC1I1	CPXM1	FGGY											G0/G1			S			G2/M															KPNA2	1.08929	1.07234	0.856099	0.526014	0.54004	0.419896
MTORC1_SIGNALING	-1.76436		MTORC1_SIGNALING	-1.31354		LOC101928858	APBB1	CST11	SLC1A3										T47D_RBKO	Rep 1	Rep 2	Rep 3	Rep 1	Rep 2	Rep 3	Rep 1	Rep 2	Rep 3													MCM7	1.01009	1.05447	0.938872	0.666819	0.589519	0.492538
SPERMATOGENESIS	-1.62942		ANDROGEN_RESPONSE	-1.2994		PRMT5	MDGA2	NRG2	HOXB-AS3										siCtrl	67.7	63.9	65.8	18.8	21.5	20.2	13.1	14.2	13.7													MKI67	1.12302	0.980288	0.908365	0.421094	0.338151	0.234378
MYC_TARGETS_V2	-1.62046		HEME_METABOLISM	-1.28196		DEPDC1-AS1	PTPRO	IL24	SOX5										siPRMT5_1	77	80.4	78.7	11.6	8.33	10	9.72	9.95	9.8													MXD3	1.02888	1.24079	0.783317	0.449787	0.465034	0.338494
CHOLESTEROL_HOMEOSTASIS	-1.61422		DNA_REPAIR	-1.26103		CCR1	AATBC	GABRP	FAM178B										siPRMT5_2	70.6	68.5	69.6	17.1	18.5	17.8	11.3	12.3	11.8													TOP2A	1.20097	1.09262	0.76208	0.331892	0.248947	0.200761
DNA_REPAIR	-1.33395		SPERMATOGENESIS	-1.25915		B3GNT6	CBLC	SH3TC1	HAGLR																																TK1	1.16453	1.13938	0.753671	0.356524	0.321295	0.222797
ANDROGEN_RESPONSE	-1.33047		ANGIOGENESIS	-1.25047		SPIB	NDUFA4L2	ZBTB16	CES4A																																POLA1	1.14442	0.975749	0.895521	0.856811	0.710299	0.531283
UNFOLDED_PROTEIN_RESPONSE	-1.26074		BILE_ACID_METABOLISM	-1.23697		KLK4	SNRPN	KCNQ1	LOC101060391																																MYBL2	1.19908	0.968065	0.861486	0.548524	0.471845	0.390034
WNT_BETA_CATENIN_SIGNALING	-1.24346		APICAL_SURFACE	-1.22624		PGLYRP2	HDAC9	ANGPT4	TIMP3
HEME_METABOLISM	-1.20559		GLYCOLYSIS	1.14019		LOC105369747	APOL6	STK31	KIF1A
EPITHELIAL_MESENCHYMAL_TRANSITION	-1.19053		HYPOXIA	1.14623		KCCAT211	DACH1	GMPR	LOC100128988
APICAL_JUNCTION	1.19705		INTERFERON_GAMMA_RESPONSE	1.16309		LRRC4	RASGRP2	LINC00933	GABRQ
OXIDATIVE_PHOSPHORYLATION	1.19754		FATTY_ACID_METABOLISM	1.16326		PRMT5-AS1	SCNN1G	CYP4F8	DLC1
PANCREAS_BETA_CELLS	1.21065		COMPLEMENT	1.19074		GATA4	CPXM2	ERICH3	HIST2H2AA3
APOPTOSIS	1.24282		UV_RESPONSE_DN	1.19142		KLK12	ANKRD20A11P	ITIH6	CXCR4
XENOBIOTIC_METABOLISM	1.27437		APOPTOSIS	1.22274		NEURL1	ERAP2	CYP24A1	MAGEA6
INTERFERON_GAMMA_RESPONSE	1.28063		APICAL_JUNCTION	1.2627		FSD1	NECTIN3	WNT11	SLC6A14
INTERFERON_ALPHA_RESPONSE	1.39671		INFLAMMATORY_RESPONSE	1.26311		ANTXR1	FAM156A	NTRK2	GAS1
INFLAMMATORY_RESPONSE	1.41177		HEDGEHOG_SIGNALING	1.27817		MT2A	PKDCC	RBP4	MAGEA3
P53_PATHWAY	1.43232		ADIPOGENESIS	1.2833		IGFBP5	SCHIP1	B3GNT6	MEF2C
IL6_JAK_STAT3_SIGNALING	1.48106		P53_PATHWAY	1.30255		GCK	EMP1	CHRD	PEG3
KRAS_SIGNALING_DN	1.56761		IL6_JAK_STAT3_SIGNALING	1.35626		PARM1	CAV1	CYP2B6	DLX5
			NOTCH_SIGNALING	1.43219		CLSTN2	IQCJ-SCHIP1	CXCR4	RORB
			TNFA_SIGNALING_VIA_NFKB	1.47378		ATP8A2	SGCE	PGLYRP2	GALNT14
			REACTIVE_OXYGEN_SPECIES_PATHWAY	1.5457		SYNPO2	SCNN1B	FXYD6	VGLL3
			OXIDATIVE_PHOSPHORYLATION	1.89338		OXTR	HOXB2	CPN2	RBP4
						GAL	VEPH1	GGT5	ZNF300P1
						FILIP1L	RRP1	HPSE2	CSAG3
						RNU6-1	TRIB2	PRMT5	EMP1
						CCNB2	EFNA5	SFRP4	SOCS2
						OPRD1	GATA4	PINLYP	NPAS2
						RAB30	FAM196A	NKAIN1	GCNT2
						LINC01488	ZC4H2	C10orf105	DHH
						AP2B1	S100P	MDGA1	KCNK3
						TERT	SULF1	VCAN	C2CD4A
						APOC1	MUC5AC	COL6A3	KCNG3
						TSPEAR-AS2	ZFP37	LINC01016	ZNF257
						LHB	BMP5	THPO	STEAP4
						THEG	GSTM2	BMPER	GJA1
						AFF3	SLFNL1	ANKRD35	TMPRSS3
						APOO	PTGES	BLK	CDH10
						ATPAF1	UBA7	TH	NMNAT2
						PRKAR2B	TEX15	OLFM1	CXADRP2
						MYCBP	CACNA1I	PRMT5-AS1	TEX14
						ASCL1	PADI3	GRIK3	CLEC2A
						TRPM5	MESP1	C1orf168	RNF150
						CCNA1	HSPB8	GSN-AS1	GNG4
						CASC1	INHBB	KLK11	LOC101927377
						AREG	FKBP10	KRT13	HOXB5
						C12orf80	HSD17B11	LINC01342	LINGO1
						GJA9-MYCBP	PEG10	FOXF1	LOC100506159
						CCDC88A	FAR2	GABRQ	HPSE2
						NAV2	SAMD9	ADGRE2	LAMC2
						AFAP1L2	LOC100130238	KLK4	CLEC2B
						GMPR	LINC00648	IGFBP5	FZD8
						BLK	NUPR1	DRD2	P3H2
						RNF11	TEX14	ACE	TMEM178B
						CDCA5	PLXNA4	CAMP	OR7E47P
						BFSP2-AS1	CYP2S1	EXOC3L4	PRDM1
						PROX2	TRIM6	FAM65C	EDN2
						DYX1C1	RAB3B	CECR2	SGK1
						GPX3	LYN	KIF12	COLCA1
						PTHLH	CRAT	LINC00887	RNF128
						MT1X	NCR3LG1	KLK10	KRT4
						BACH2	EFEMP1	MYOM3	GRM4
						FTO	KCNG3	POM121L9P	STMN3
						TPSG1	LAMB3	LRRC15	BARX2
						MREG	SUSD3	SLC47A1	FGF12
						ADRA2A	GPNMB	ETV4	PRSS36
						LMO3	IGFBP6	EGR3	LIF
						IL24	ACE	NES	OLR1
						KIFAP3	PCDH10	LRRN3	CECR6
						PLAT	LINC00173	CEACAM5	FGFBP2
						XBP1	ADRA2A	CHST1	RHOBTB1
						SHISA2	LPAR6	WBP2NL	CALCR
						EGR3	CD22	IGSF10	MET
						PGBD1	CHRM1	DUSP4	ARSJ
						FCGR2B	NPY1R	ANTXR1	KRT13
						MTSS1	GPX8	HOXB5	MESP1
						HPRT1	KCNN4	NRCAM	SH3PXD2A
						SCUBE2	ADGRA2	TFF1	GDF15
						ZMYND10	SYT17	PLA2G3	BCL2
						OLFM1	HAUS1	PLCL1	LYPD5
						MOB3A	EGR1	LOC103021296	PPM1E
						GNMT	ACSL4	NEURL1	MS4A15
						HIST1H2BK	ZP3	ITM2C	SCARA3
						TXNDC16	NCAM2	PEG10	STMND1
						KRT32	TBX1	CLDN25	UNC13A
						AMBP	RPL22L1	ADRA2A	TMEM52B
						MYB	ALDH3B1	AQP3	CTGF
						PLS3	LOC101929567	SCN1B	EREG
						IAH1	TCF7	GNAT3	RASGRF1
						MGP	ELF5	PGR	CFAP58-AS1
						DSCC1	IFI30	RAI2	LOC101928659
						BMPER	CA2	DISP3	GABRA3
						GNAI1	GALM	MYCBP	SHISA9
						TMEM169	CPM	CCL22	TSPAN5
						AATBC	PRIM1	COLCA1	TP53AIP1
						CENPQ	TCIRG1	GRPR	SLCO3A1
						ZNF385B	TRIM47	CHST8	ALDH1A3
						ASF1B	MMP16	SLC22A18AS	LEF1
						CDC14A	TMTC1	XBP1	ENHO
						KIF3C	MLKL	MIR6840	RGL1
						ARNTL2	STAG3L4	LOC339622	CAMK1D
						IL2RB	DMC1	GRIK4	LOC101927751
						BLMH	BCAR3	MCHR1	SCIN
						ASPH	TFPI	FTO	TCF4
						REPS2	KCNJ3	DDIT4	SLC7A5
						ETV4	FCGRT	PARM1	NXPH3
						ATXN1	CTSC	FHL2	EP300-AS1
						FHL2	RADIL	GJA9-MYCBP	HOXB6
						TOX3	ARL11	ADAMTS10	MAML2
						KLK11	CYP4F35P	REPS2	LINC01443
						ETV5	MAPK12	C2CD4A	OR7E14P
						UBE2F	EIF3CL	ATPAF1	CDKL3
						STC1	BST2	GRIA2	NDUFA4L2
						HVCN1	ANKRD18B	INAFM2	CLU
						NDRG1	TNNT1	GATA4	SLC7A11
						CALHM1	SLC6A14	FAM210B	SLC16A9
						ARL6	PARP14	UNC5C	PALM2
						TFF1	ASNS	CUX2	PPARGC1A
						KIAA1324	HK2	CCNB2	ADGRA2
						PRAF2	PCP4	LINC01132	HSPB6
						TIMP3	LSS	STMN3	SEPT4
						THAP12	ITPRIPL2	TGFB1	SCHIP1
						IGSF1	SHROOM1	MAPK15	ABCC2
						DDAH1	ELFN2	ARC	MT2A
						CEP128	RHOBTB1	PRKAR2B	COLCA2
						MUC5AC	CCDC82	PLAGL1	AMOTL1
						FAM161A	RPF1	TAT	PCDHB5
						FARP1	H2AFY2	SIX2	TM6SF1
						PODXL	TMC8	GPR161	NDRG1
						ERCC6L	HIVEP3	FAM212B-AS1	NRADDP
						DUSP4	AKAP12	CLEC2A	CACNA1D
						AMIGO2	IGFBP5	SYNPO2	CDC42EP3
						TSPAN3	KYNU	ATP8A2	ZC4H2
						LOC105378047	SLC6A9	RASD2	TRPV4
						FHL1	SSBP2	EFNB3	CHAC1
						FBXO48	UBE2QL1	DLX6	ZFPM2
						MAP1A	C18orf54	RAB11FIP3	EVA1C
						SCN1B	CDC7	SUSD3	PTRF
						TCTN2	DTX3L	KIF3C	LPAR6
						CSE1L	CPAMD8	LOC105370943	FAM89A
						PDK4	CCDC88A	LOC101054525	EPAS1
						ENTPD8	RANGRF	MYB	TNFRSF11A
						PLCD3	ATG4C	HOXB-AS3	ARHGAP32
						GRIK3	LCP1	MAPT	C2CD4D
						SNORD15A	DHRS2	UBE2MP1	CCDC88A
						CACNA1G	PLXDC2	REEP1	PPP1R3B
						CYP4F29P	CCNO	MAGEB17	FAT1
						MAPK1	NTSR1	TNFRSF18	EML5
						RET	TNFAIP2	DLX5	RNF125
						FYTTD1	HPN	CPA4	LRP4
						UCP2	H1F0	RIMS2	CHST15
						UBL7	TH	MIR4635	IL16
						C4orf32	MIR99AHG	RAPGEFL1	TERT
						PLA2G3	SSPO	CACNA1G	FAM110B
						TUBB2A	NLRX1	FGFBP2	STC1
						TP63	SALL4	GAS1	TMEM61
						GRB10	PARP10	CITED1	ASPHD1
						GPN1	GJB2	ACTR2	GPC4
						C1orf194	SORL1	FLT4	SHISA8
						ANLN	NR1H3	DKK1	DLX1
						CA8	CYB5RL	RET	HRASLS5
						ITM2C	CDCA7	DOK7	C2orf72
						TUBA1A	SLC16A7	HMGCS2	MTSS1
						CMC1	TIPIN	CCL28	GEM
						CPNE1	CRABP2	SLC40A1	PDZK1
						APOA1	PARP9	LRRC49	ID2
						C6orf141	FOXI1	C2CD4C	CGNL1
						ITIH6	SCNN1A	LINC00536	IQCJ-SCHIP1
						C14orf132	RPL34	SYN1	HSPB11
						DCLK1	FCHO1	TXNDC16	TAPT1
						MRPS27	SHISA9	LINC01488	C2orf48
						SLC38A3	ADAM22	ACOX2	EDARADD
						PLCE1	GPAT3	MAN1A1	IL17RB
						DPCD	TRMT13	HR	KCNC1
						TTC25	TMEM56	ABCC11	LINC01016
						FOXM1	MXD1	ITGA10	VLDLR
						SAMD15	ARTN	LEF1	NANOS1
						CMTM6	ZRANB2-AS1	WNT9A	CDKN2B-AS1
						UBE2Q1	BRI3	PNMT	CDKN1A
						RPIA	TESK2	KCNMA1	CITED2
						FAM46C	STAT6	SLC1A2	NEDD9
						CCDC74A	AQP3	SNAP23	PHLDA1
						LHX1	KRTCAP3	AP2B1	PLEKHF1
						MRPS23	HYAL1	FBXO32	HYI
						SPC25	RPL35A	NAT8L	PALM2-AKAP2
						DUSP13	ARL4A	ARNTL2	CYP4V2
						TM6SF1	DOCK7	SCUBE2	GRIN3B
						EFR3B	IPP	PAMR1	PDE8A
						DNALI1	FZD8	CDCA5	NOVA1
						EIF3I	SASS6	PTGES	DLX2
						SFXN2	SEC14L2	LOC101928718	PRSS23
						MOB1A	CAV2	AFF3	TFF3
						SMTNL2	ST3GAL3	PRAF2	ANO1
						ACOX2	FLT4	PIP	CTSH
						TSPEAR	STARD10	THRSP	HAS3
						ICMT	NUP107	ADGRB2	SLC3A2
						MKX	ANK1	SLC2A4	C3orf58
						IFT46	MYEOV	LINC00514	AKAP2
						KLK8	FGD3	HDAC11	DIO1
						RANBP1	GTPBP10	LRRC8C	MDK
						SORT1	CCT8	BFSP2	LOC100505938
						SOBP	FGD1	DMBX1	TINAGL1
						MNS1	SLC35G1	BCAN	MIR99AHG
						FBXL17	SEMA3C	NCMAP	ITPRIP
						MME	PEX1	AMPH	CAMK2N2
						FAM131C	PPM1K	WISP2	NCALD
						HP09053	GPR173	STC2	PELI1
						KIF12	DPH5	AR	TSKU
						FANCD2	SEMA4C	LANCL1	CYP27B1
						PTPRO	FAAP24	RNF11	C1GALT1
						MESDC2	OMA1	CSPG4	GCHFR
						SGCG	TSKU	SIX1	LOC101927391
						C18orf54	SGF29	PRPH	REEP2
						POLDIP2	LOC100289561	HPRT1	C3orf70
						EPB41	C4orf32	EREG	SNX10
						TMPRSS6	HIP1	CHRNA3	GULP1
						LOC729652	ABCA3	RNF157	SETBP1
						LINC00342	CYR61	ESR1	SH3BGR
						DPF1	BFSP1	CYP2B7P	IGFALS
						RAB23	HIKESHI	SFXN2	PCP4L1
						ITGA2	KLHL8	NTNG1	SEMA3B
						RASSF3	PTTG1	CCDC117	TMEM249
						PRRT3	SLC25A40	LINC01588	ST8SIA1
						CRAT	MTERF1	PLXND1	LDLRAD3
						KIF2C	FSBP	ALDH6A1	FARP1
						LRRC10B	MAPK11	GRM4	PRICKLE1
						TXNDC5	RBM48	PRCAT47	ACKR2
						MBOAT1	NDC1	HOXB6	NR3C1
						LOC105377105	MUC1	ZNF703	CYP4F35P
						TTC26	CCNE1	PTP4A2	FAM84B
						DNAAF5	MYL6B	LINC01443	PMP22
						B4GALT5	CD47	AREG	CHST11
						TFF3	CKMT1B	CEACAM6	KYAT1
						SLC35B4	RAB27B	ABCC3	SOX9
						FXYD6	CYP51A1	NFAM1	DPP9-AS1
						LOC100507002	FOS	NDRG1	CYP2S1
						CAMK2B	ARPC1B	SLCO2A1	FAM107B
						LRRC73	COPB1	ZFYVE28	ARL4C
						BLOC1S5-TXNDC5	GAR1	LINC01348	ATG10
						PDLIM7	HS2ST1	DPYSL2	LINC01270
						SPRY4	CAB39L	BCAS4	FAM198A
						MTFR2	PCLO	MOB3A	LINC01271
						CHST1	SKP2	FOXM1	KCNB1
						CFAP69	INPP5B	EFR3B	MAST4
						B4GALT3	PMPCB	LINC00969	STARD5
						JUND	LYAR	SORT1	ABHD3
						AMFR	NUDT9	MFAP2	BMP8A
						TSPAN5	RAI14	PGLYRP1	CLN6
						CNKSR3	GPALPP1	SYT8	MSRA
						DYRK1B	CPSF4	SLC23A1	LIMCH1
						HS6ST3	ZNF512	TPSG1	OSBPL6
						LANCL1	SLC16A1	FMN1	ZSWIM5
						CAPNS1	CA11	TMEM229B	TNFSF12
						FAM131B	CSTF2	SEMA6A	TTLL3
						NPC1L1	NFATC4	MIR149	UNC5B
						ESR1	ASPHD1	FYTTD1	RND3
						ICA1L	SH3GLB1	APOO	DHRS3
						NIPAL3	SAMHD1	SNAI3	CLEC11A
						GLRX3	ENO2	AMFR	DCP1B
						CLIC6	HOOK1	NPNT	ZSCAN31
						GAB2	RAD54B	CDH13	ZNF439
						BAMBI	DSC2	CAMKK1	TIPIN
						ANKRD36C	MCM7	DDAH1	FAM46C
						FSIP1	RPL26	SUSD2	ARPIN
						BET1	DOK1	AZGP1P1	PARD6A
						CCDC34	SSX2IP	SPDYE2	DTNB
						PIGA	SLC7A11	RAB23	KLF5
						NRAS	FRMD5	PKP1	BTG2
						ZNF385C	ARPC1A	XKRX	ADAL
						ZDHHC9	SLC25A13	PRR7-AS1	CYP26B1
						BMT2	DTWD1	IGFBP4	ID1
						LONRF1	FOXD2	CERS1	SYDE1
						ARRDC4	ADAMTS19	LOC399715	LAMP3
						BHLHE40	ECHDC2	CARNMT1	RCOR2
						LZTFL1	SYDE2	IGFALS	MLLT11
						SRPK3	PMS2P1	CEACAM16	CHDH
						ANKRD20A19P	GPR68	HRASLS5	GLDC
						GLYCTK-AS1	ZNF326	CACNA1I	CCDC189
						TANGO6	VDR	YPEL3	ZNF503-AS2
						RHNO1	INTS6L	C15orf59	GPT2
						EAF1	PTRF	CLEC2B	ELF3
						SHC4	ARL5B	MIR6845	TIGD3
						SNAP23	DLX3	PROX2	SLC6A9
						OR7E47P	LAMTOR4	ERBIN	ARPC4-TTLL3
						GFRA3	KRIT1	SHISA2	ETV6
						HN1L	RPS8	CENPQ	HCAR1
						WDR35	TMEM243	KIFC1	LOC101927151
						SLC9A3R1	SBDS	DPF1	RASL10A
						FLNB	PMEL	ZMIZ1	HOXB2
						CHMP5	HINT2	GCSH	CNIH2
						NR4A3	CCT2	ZNF286B	PKIA
						GSG2	CHCHD2	TGM2	DNAJA4
						PKM	TP53I3	LRFN1	GBAP1
						CCDC74B	SLC52A1	SPEG	TGFB2
						ARF5	MCM8	CCDC88A	SMAD6
						SLC1A1	APTR	TNFRSF11A	PROSER2
						ERAL1	CENPK	MANEAL	UQCC2
						INAFM2	RABGGTB	ASF1B	HAP1
						SSFA2	DBF4	RGS19	WDR76
						CLHC1	ACKR3	KLHDC10	HOXB3
						SYTL5	PSMG1	RAD21	LAMC1
						PGR	IRS2	SIPA1	SFMBT2
						TNFRSF19	FOSL2	ICK	MST1R
						DBF4	DDB2	LINGO1	TAPT1-AS1
						TPM3	DBT	NR2F1	NIPAL4
						SOWAHA	DDX1	MRPS27	CDKN2D
						ZNF883	GATA2	ABR	SREBF1
						FANCB	PKN1	DUSP5	GATA6
						BLM	AGFG2	IFITM1	LIPH
						MANEAL	GRM4	LOC101060391	TMA7
						KDELC1	ZNHIT6	SLC9A3R1	MTMR9LP
						ATG13	PRPF38A	LOC102723566	SLC1A4
						ETNK2	BET1	SARDH	AIMP1
						COLQ	RAD52	CORO1A	CEP152
						RFWD3	CASP8	GNG13	SLC1A2
						ORC1	S1PR3	CHEK2	PITPNM2
						SNRNP27	CITED4	GRB10	PGAM2
						POLR2F	TGFA	SNORD134	SESTD1
						GSN-AS1	KNTC1	NUSAP1	FERMT1
						LOC101054525	ADM2	RTN1	HES6
						OIP5	SP6	CCR7	RGMA
						SLC39A6	NAT1	NRBP2	ABHD8
						IGDCC3	CNPY4	FZD3	BAG2
						UHRF1	CERK	NIPAL3	NDUFAF3
						EIF4EBP2	NAAA	LMO3	DST
						SENP2	DNAJC21	SENP2	EOGT
						PLIN5	MRPL11	IZUMO4	TMEM62
						CXCL16	SELENBP1	SEPT4	LYPD6B
						ERBIN	TEX30	AHNAK2	CCNE1
						MCF2L	NUDT12	EPHB6	ATF3
						CCDC115	NAP1L1	GDPD5	LINC00265
						LINC01016	ACADM	KRT15	SFN
						TAF4B	OSBPL9	ZDHHC9	LDOC1
						GINS1	MATN2	EPB41	SLC39A8
						DDIAS	VPS50	HN1L	TOE1
						KLK6	PPT1	TNNI2	RGS16
						PSAPL1	PKN2	MRPS23	CNFN
						PALLD	MFSD14A	EDN2	RBPMS2
						SESN3	MRE11A	TRPC6	HSPA12A
						GRIN1	MBNL3	UBE2D4	SLC25A35
						NHEJ1	KLHL5	GPN1	RUSC2
						MORN2	PFKM	BET1	LOC100288162
						FUT8	COPS6	FXYD3	RNF223
						MAD2L1	THBS1	CCDC115	TRIM2
						FAM178B	AKAP9	EHF	RELT
						ZWILCH	ACSL1	GREB1	SRRM3
						ANKRD36BP1	ZNF789	TXNIP	MYO10
						UBE2D4	NFYC-AS1	RAB37	NR6A1
						CALML5	SUCLG2	CLDN8	FRMD6
						FAM210B	TNFSF13	UHRF1	AP4E1
						HNRNPA1	MTF2	MEST	TINCR
						GINS2	SYNGR1	GINS2	SPTBN4
						OIP5-AS1	TBX3	EPHB2	VWA5B2
						CARNMT1	GATAD1	ARL8A	MKRN3
						ICK	LINC00997	BNIP3L	ANKRD13B
						SLC35G1	ATP5J2-PTCD1	RDH16	ZNF710
						ITGB8	MMACHC	FBLN7	CHST3
						GLA	SIPA1	ICMT	WDFY2
						SPTSSB	COA7	BLMH	AUTS2
						MIR924HG	TAF6	MGP	HS6ST1
						DYM	TMEM248	METTL7A	SYT12
						MYBL2	YBX2	STEAP1	LOC100507373
						CCNF	BUD13	ELK3	KLHL13
						CFAP157	EBNA1BP2	PHOSPHO1	FGFR1
						CMSS1	KANK1	MIR924HG	FN3K
						CLSPN	SLC16A2	THAP12	ZNRF2P1
						LRIG1	PTCD1	BHLHE40-AS1	PEG10
						CDC6	DHX57	FLJ12825	YTHDF3-AS1
						RNF141	UQCRB	LOC100129434	IGF2BP2
						BRINP2	DDIT4	MAG	CDC25A
						POLA2	COL9A2	FAM212B	CCDC82
						LOC100507424	MRPS15	VTCN1	CYP1B1
						ELP2	HAUS5	EMID1	GNAI1
						FADS1	TRIM4	TP63	DPM3
						RPAP3	NDUFB5	RNU6-8	AMIGO3
						STAG3L1	SLC35A3	TNS4	FOXO6
						PDE10A	UTP11	TUBA1A	SAC3D1
						WDR19	ZCWPW1	CXXC5	FA2H
						PAK4	GNL2	GDF1	L3MBTL3
						SMAD5	TMEM161B	IRF5	PTGES
						ACTR2	CTSB	ANKRD36BP1	MESDC1
						C10orf35	MIGA1	B4GALT1	PFKFB3
						RTN4	COPG1	CMTM6	CRISPLD1
						B3GALT5	LOC283335	SNRNP27	BTG1
						ISOC2	RPS13	CDK19	RAD51
						SVBP	BTBD6	NCAM2	TMEM110
						MGAT5	TMED5	FADS1	PRICKLE2
						ZFP1	CENPA	SULF2	SEMA3F
						ST8SIA6-AS1	ECSIT	ADAMTS15	CHRNA5
						PIK3IP1	POLR2B	DNAAF3	TBC1D1
						UBE2QL1	AMACR	PFKFB3	ZNF503
						SNORA26	LMTK2	PARD6B	PLIN2
						RNF130	CBFA2T3	DYRK1B	ARID3C
						CCDC138	FUBP1	UBE2F	CARD10
						HIST2H2AC	METTL7A	PRPS2	LINC00899
						FAM96A	MUTYH	AZGP1	TPM1
						NEIL2	MDM1	MESDC2	ARIH2
						PSMB7	UROD	TRAPPC11	SIX1
						PCNP	EEF1A2	ASPH	LCAT
						CCDC150	BTF3L4	GPR160	SOWAHC
						RHOH	CIART	RNF125	ERCC1
						ZNF496	FUT1	IAH1	BCL3
						HOMER1	ENG	SMAD5	SPATA33
						PCNX2	ST8SIA4	MREG	KDM7A
						CMAHP	MTMR11	MXD4	TUBGCP4
						C1orf111	POP7	HIST1H2BK	DHX30
						PSMD6	CLSPN	LOC101929613	SOD3
						H1FX-AS1	EPB41L1	ZNF778	NHSL1
						CENPI	RMI2	KIF7	MPC1
						NCAPH	KDELR3	CHMP5	DHCR24
						DUSP5	TYW1	NFIB	STOML1
						DMBX1	DNAJB11	FBXL17	DUSP7
						ENDOU	DUSP1	PAK4	SVIL
						FXYD3	FNBP1L	GREM2	FER1L4
						COX7C	WRB	FAM8A1	OIP5-AS1
						NOS1AP	PRPS1	OIP5	CITED4
						LOC389831	ZBTB10	ERAL1	ASNS
						SPEF2	STIL	WFIKKN2	ANKRD20A5P
						ADORA1	ATAD5	NOL4L	RCCD1
						ARL13B	SEP15	PDCD4-AS1	BRIX1
						IER5L	RAB27A	MAPK1	AGAP2-AS1
						DERA	VGF	NOVA1	COL7A1
						TBX1	PA2G4	LOC285593	C7orf26
						PIK3CB	SF3A3	ABCG4	CHST14
						IDI1	AIMP1	ERCC6L	ELF5
						MCM10	MSH2	BAHCC1	RHBDD2
						GREB1	MED8	NDNF	PLCD4
						GCH1	CCDC18-AS1	RAI14	NT5DC2
						REEP2	ZNF644	CD53	ADGRB2
						KIF24	CHMP5	B4GALT3	SPATS2L
						PC	PLOD3	USP46	HDDC3
						MPV17L2	HIRIP3	SOX9	SLC4A7
						PLA2G16	KIF2C	PDZD4	CMYA5
						DHCR7	PSMC3IP	STC1	C19orf54
						C12orf49	COBLL1	CCNF	DHFR
						CDH18	KLHDC8B	ARHGEF37	PKP2
						GDF1	NCAPH	GSN	C3orf14
						BMP6	UIMC1	TPM3	ABCG1
						ARMT1	RRM1	LOC100288846	ARRDC2
						KATNB1	TMEM126B	S100A14	ARFRP1
						XKRX	GCNT1	SPDEF	IDH3A
						MKLN1-AS	TMA7	FAM134C	ZNF703
						KLHDC10	ALDH7A1	PLEKHG2	IFRD2
						FNDC3A	SLC16A3	PLCD3	C15orf52
						MAP2K2	RYBP	TM6SF1	RASA3
						SDF2L1	DR1	CAPNS1	GOLGA2P10
						DOK7	CCDC59	TMTC1	GSTM3
						RFX5	TMEM143	NIN	STX2
						NBL1	RPN2	PROM1	TMED3
						LOC100288846	XPOT	PP14571	ABHD14B
						CDK19	NCEH1	C12orf75	RMI1
						GRWD1	CRCP	SHROOM1	FAM65A
						SFMBT2	PRPF19	TRPS1	PEAK1
						CTXN1	POLD2	PIGA	CSTF3
						UTP11	PCYOX1L	THSD4	CDKN2A
						PPARGC1A	P3H4	LOC100507424	HOXB-AS1
						SGCB	ABCD3	ZNRF2P2	HOMER2
						LPCAT1	SMAD7	MFNG	MIRLET7BHG
						BRCA1	PADI2	PCNP	METTL21A
						MAT1A	TNFSF12-TNFSF13	GLYCTK-AS1	ATP1B1
						KLHDC9	CACNA2D2	ZNF496	CD55
						RRP1	USP1	PRLR	PLA2G4B
						FLT3	C1orf52	DSCR9	TET1
						RAD21	PPP1R35	FOXJ1	FBXL6
						NCAM2	MATK	SRPK3	TEX264
						LOC101928433	MRPL37	CYP2S1	NT5C3A
						BSG	YBX1	VIPR1	MGAT4A
						CD24	TMEM106C	CDC20B	TLE2
						DOK3	LOC100630923	PLEKHD1	RBM6
						SNORA103	ATP5L	TLDC2	SAT1
						LOC102723471	SGO1	AIM1	FJX1
						CRABP1	PSPH	ACBD7	SNRNP25
						MASTL	RECQL	TXNDC5	GSTM4
						IZUMO4	RNF43	AXL	MAMDC4
						TMCC2	ISOC1	JAK1	NCKIPSD
						APPL1	FXYD3	BLOC1S5-TXNDC5	RHOV
						DLL4	RHOBTB3	DPY19L2P2	THOC7
						PSME3	SERBP1	CLSTN2	MPDU1
						CHD5	RIPPLY3	BCL6	CCDC12
						ZNF132	NFYC	SPRY4	RPP25
						TRAPPC1	KRT18	GPR37L1	SPATA5L1
						LRP8	RRP8	KIFAP3	SLC37A1
						BSCL2	C17orf58	FIBCD1	GSTM2
						MTURN	CLDN15	PRRX2	H2AFJ
						C9orf47	ROCK2	HOXB2	CD3EAP
						MCM7	ZNF672	SLC43A2	ENTPD1
						AMPD3	TRAPPC8	HTRA1	VEGFA
						LINC01420	LRRC8D	SOX2	VIMP
						IRX5	CLU	AIF1L	YJEFN3
						MXD1	RMDN1	CLVS2	MAPK8IP1
						SLC25A44	PSMC2	TMEM59L	PRRT2
						NUSAP1	CENPU	NXPH3	HSPA1A
						MAF	NSUN5	KAT6A	CASP8
						HES6	ADRA2C	THRB	CKMT1A
						SHC2	ATP5J2	RANBP3L	KAZN
						TMEM67	SMURF1	FAR2P1	MAGIX
						CEMIP	DOC2A	SEMA3F	SRSF10
						NTN1	LOC81691	GPR173	FLJ37453
						C1orf226	INPP5J	TTC6	PDXP
						TM9SF1	MSX2	PTPN18	LIMD1
						FLOT2	CDC73	OLR1	RASSF1
						SEC14L1	BCKDHB	KDELC1	TBC1D2B
						SNORD17	C5orf30	RHNO1	MRPS11
						CERS1	CABLES1	PKD1L1	FAM57A
						RAD51	PTK6	HOXB4	TMEM254-AS1
						TICRR	TMEM38B	HNRNPA1	ZNRF2
						JAK2	RAB12	S1PR5	ZNF767P
						MINOS1-NBL1	PAAF1	CALCR	CCDC149
						FAM122B	TIMELESS	EPHA8	HAUS2
						UCHL3	OAS3	GNMT	CAPN2
						PFN2	MCM2	CACNB1	NQO1
						C1QTNF9B	SIAH2	YPEL2	TMEM238
						FLJ23867	MCM5	KCP	PRSS27
						CENPW	ZMPSTE24	PADI3	PSTPIP2
						SEMA6C	SPAG1	SERPINA1	TMEM201
						PCDH8	TMEM69	TFF3	MTMR11
						GYG2	UBE2K	DTX3L	LIMD1-AS1
						SMAD9	MAPKAPK5	DBF4	ITGA6
						AATK	LRRC8B	PALM	LOC644794
						BMP7	TYW3	MTSS1	SDC1
						STK40	COQ5	KIF18B	LINC00997
						SPTBN1	MARS	CCDC85A	RFT1
						ANKRD50	REL	IRX5	CARHSP1
						KAT6A	C14orf93	AMIGO1	LOC150776
						SLC7A2	MRPL17	LINC00565	SLC35E4
						TRPS1	KIF21A	MED13L	BAHD1
						NEU3	PACSIN3	KIF14	RFC2
						KRT81	SLC5A3	BDKRB2	COMT
						TIPARP	ZSCAN25	RPS6KA5	MANEAL
						C2orf81	RBL1	ARSB	C2CD2
						POP5	ALG1	RAP2C	MTSS1L
						SNX6	TRIM56	LOC100130872	ST3GAL1
						EXO1	RNASEH2A	MIR6753	PSMG3
						NIN	SF3A1	BMT2	ARID5B
						FIGNL1	EID2	ESPL1	SNRPG
						DNASE2	C21orf58	CCDC40	AHR
						ADAMTS15	SEPW1	ATAD3C	CHSY1
						KPNA2	CACYBP	NEIL2	MNX1
						GTF3C6	RSBN1L	ATP10A	RAPH1
						TBK1	RFC5	KCNIP3	ARTN
						FZD3	PHTF2	EIF3I	DHRS13
						MCM2	PIK3R3	PVRIG	ADAMTSL4
						DDHD1	COMMD2	PADI2	TRIB3
						KIF20B	PRKCD	MFSD6	LINC01578
						C16orf59	DNMT3A	UNC5B	SLC12A4
						E2F2	KCTD7	SNORA50C	RECQL4
						HLA-DQB1	MARCH1	PDLIM7	GPD2
						FAM216A	DNTTIP2	MOB1A	KCNF1
						DDIT4	CBX4	POLDIP2	LINC00963
						HAUS8	TIRAP	TMEM170B	TNS3
						LARGE1	NADK2	RPH3AL	TMEM65
						MIR614	KTI12	KCNH2	TMEM87A
						C2CD4C	HS1BP3	CXCL16	CD24
						GNB1	ATAD2	CENPI	CCDC51
						LRRC49	PGBD2	ATG13	LRRC24
						USP46	MCM3AP-AS1	PLIN1	SLC20A1
						MET	RFC2	RAB7B	CCNDBP1
						CCDC189	ADCY9	SLC35B4	NUDT5
						UGGT1	KIAA0101	DENND5B	HSBP1
						NUF2	PLS1	SPC25	TIFA
						DRC3	PCK2	BCORL1	POLG
						RAB3IP	DSN1	CCDC170	TPPP
						LCA5L	PIAS2	CAMK2N1	TRIM24
						INIP	LIMA1	DEGS1	DOT1L
						RNFT2	TFAP2A	FN3KRP	LEO1
						TTI1	KIAA1551	ENO2	ASB16
						SLC39A11	NMD3	SPRY2	FAM174B
						GTF2H2C_2	C4orf19	VPS37B	DOHH
						THSD4	NASP	ATP7A	MLH1
						SDK2	GPSM2	PTGS2	TOMM40
						RCOR2	MEAF6	SLC25A44	AMH
						LMBR1	PKP3	HEY2	ABHD17C
						KIF18B	PPM1L	DLX2	ITPR3
						NOVA1	ANKS3	ENG	TTC6
						SKP2	ANP32A	INS-IGF2	SERTAD2
						PLK2	UHRF1	SLC25A43	KIF7
						AMIGO1	MEPCE	ABCA3	ATXN7
						SLC16A8	POLD3	HBS1L	PAXBP1
						POLN	TYMS	BCHE	ENKD1
						PBK	SNIP1	SYCP3	LOC100288637
						MPHOSPH9	NUP160	DUSP22	C15orf38-AP3S2
						CEACAM6	PEX11A	SCART1	PPP1R35
						ARMCX6	IER2	C10orf35	SLC25A11
						MIS18A	RFC4	IQCK	ZC3H6
						DTNA	HS6ST2	ENTPD5	EGLN2
						VAPA	NEAT1	NRARP	NPIPB15
						AZGP1	RBM34	ASIC1	GPAA1
						TRAIP	CUX1	ELL3	SNX8
						POTEKP	HSPG2	RAB3B	MTUS1
						ZNRF2	PDAP1	EP300-AS1	HEMK1
						NCOR2	TET2	IGF2	KNL1
						WRB	GINS4	GJA1	ICAM5
						C4orf46	SLC2A1	ADAMTS7	MAN2A2
						RFC2	VKORC1L1	C15orf52	CEBPG
						RNF10	LMAN1	STAG3	ZNF764
						MBOAT2	ATPAF1	FAM102A	SOAT1
						SNAI1	ERI2	STAG3L2	MON1A
						STUM	RNF223	KIF2C	ZNF106
						MYEOV	ENGASE	GTSE1	ATRIP
						TAF11	ZKSCAN1	CIT	CNDP2
						FAM167A	FRYL	MED14OS	COMTD1
						RPN2	MRPS35	GPR137B	PIF1
						COPS3	OBSCN	DBNDD2	RAB4B-EGLN2
						CNPY3-GNMT	RAD1	CASZ1	EXOSC6
						FGFR1	TMTC3	TP53INP1	ZNRF3
						SNORA73B	CDK2	SMIM3	FXR2
						LRRC28	GORAB	GDF11	BLVRA
						MFAP2	AMDHD2	OSBPL7	PTP4A2
						BHLHE40-AS1	SMPD1	ASAP2	FANCI
						ALKBH5	RRAGC	CEBPA	EPOR
						CETN2	TMEM135	RND2	JMJD7-PLA2G4B
						ANKRD42	PXMP4	TSPAN3	CCNE2
						NFIB	CAMK2N1	IRX3	TIAF1
						DBNDD2	UBA3	GINS1	RAI1
						GNPTAB	PPIE	ZNF664-FAM101A	AMACR
						MSMB	TRPM7	ETNK2	MARCKSL1
						ELK3	SLC19A2	PIF1	ZNF580
						QPCTL	DSG2	TICRR	SETMAR
						GNA11	ZNF394	TRIM8	RNF138
						SMIM3	TPD52	MGAT5	RBM24
						PAFAH1B2	GS1-124K5.11	DOCK1	FOPNL
						TRAPPC11	LTBR	RNF141	PTK6
						CXXC5	IFITM10	MISP	CCDC106
						NAT10	RCC1L	COQ8A	ST20-AS1
						GLRA3	GSR	CACNB2	GTPBP3
						PACSIN2	VAPA	GRIN1	FBXO6
						KIF18A	DMTF1	CENPBD1P1	IFFO2
						CTSD	RND3	FKBP1A	LOC730101
						KIF23	SLC25A35	TCTN2	AP3S2
						UXS1	EPS15	CAMSAP3	TRAF4
						RCE1	SRRT	CCDC136	AQP3
						CCDC117	MANEAL	PLS3	NECAB3
						RIBC1	ANKIB1	GNB1	WWP2
						LOC339803	PRDX1	OXTR	STIM2
						MLEC	PDHA1	BOC	SMAD3
						SNORD79	BTF3	CHN1	TACC2
						NMD3	CHAF1A	HFE	AFAP1
						DBF4B	COMTD1	SP6	S1PR5
						LINC00504	GALNT6	TMEM200B	HIVEP1
						DNAJC9	PRKRIP1	MICALCL	YARS2
						SERPINA3	SZT2	SLCO4A1	NR2F2
						MAN2A1	MEGF9	C12orf49	CCNF
						COCH	SLC12A2	GALNT16	LARS2
						CCDC127	SLC38A1	SLC39A11	RAB27A
						PRR22	PCDH1	AGPAT3	FAM20C
						VAMP3	TRRAP	SCARNA9	CMAS
						LIN52	NR1D2	MIR429	ZNF428
						CNPY3	IFRD1	TWSG1	HES4
						ASCC1	SCML1	HSD11B2	PVR
						PTGER2	TSR3	WBP1	TCIRG1
						SLC25A10	SLC7A8	SAMHD1	RMDN3
						SFXN3	SOD2	RANBP1	MAD1L1
						WDYHV1	JDP2	C5orf30	CCDC107
						MLXIP	DIP2A	GNPTAB	ZNF331
						NSMCE4A	RTN4RL1	BHLHE40	MBTPS1
						KRT15	ZMYM4	VAMP3	RRP7A
						FANCM	UBE2I	UBE2Q1	RNF19A
						ZNF268	LSM5	CENPF	MYD88
						CENPE	B4GALT1	KIF24	P2RY6
						ABHD17C	CCDC51	AGR2	REPS1
						LYAR	BBS4	RORB	AHI1
						ZNF614	POP1	LRRC26	SCNN1A
						RIPK2	GRPEL2	UGGT1	FDX1
						PKMYT1	KCNAB2	SEMA6A-AS1	ATP6V0B
						PPP2R2C	LRRC58	FLJ23867	PRMT7
						GBE1	CHAMP1	TMEM121	VPS13B
						VOPP1	NOL10	SHMT1	GLS
						RAB3A	ZKSCAN5	KPNB1	DCUN1D2
						MYBL1	SLC25A36	CTXN1	ABTB2
						IMPA1	TXNDC11	PIP5KL1	FAM20B
						SGO1	KLF10	C1R	SNX18
						LRRC75A	BRCA1	GATA3	TARS
						C5orf22	AP4M1	IL16	ATG4D
						RIMKLA	DTL	TTI1	ZNF592
						FN3KRP	CCNB1	PBK	EIF2AK2
						NPPA	GPATCH11	LCLAT1	ASH2L
						TUBG2	OXR1	RARA-AS1	C9orf3
						CEP55	SLC5A2	POU3F2	CEBPB
						DEPTOR	SENP1	HOXB-AS1	CTF1
						ARPC1A	TWSG1	FAM96A	MFI2-AS1
						C17orf53	SHMT2	SIRPA	GRPEL1
						SMARCC1	PRPS2	C5orf22	AKAP13
						PIF1	DNMT1	SPTBN1	RBM20
						ZFP36L2	NIP7	SEMA3C	NUSAP1
						PLK4	CCDC47	BOK	SORL1
						RPF2	ELOVL5	FER1L4	HILPDA
						FADD	SSBP3	HAGH	RPUSD2
						SNORD81	GUSB	ITGA2	C10orf12
						BCL2	MAP7D1	NBL1	B3GAT3
						LOC145694	MRM3	PLPP4	MYO18A
						KIF14	CEBPG	FKBP5	ACP2
						TH	FZD1	UBL7	MADD
						FOXO3	NPTN	SFMBT2	FGD1
						SNX7	KEAP1	FAM171A2	CPPED1
						SPAG1	E2F7	EIF4EBP2	MTAP
						ATP5EP2	SMAD2	PODXL	BMF
						GPX2	CLDN12	HECA	LRIG1
						NUP58	SEZ6L2	RHOU	DPH3
						LOC100506127	GNB2	MDM2	ZNF23
						ULK4	PSIP1	TM9SF1	ZFYVE19
						HS3ST3A1	PPCS	PMS2P5	C1orf21
						WDHD1	HADHB	NKX2-2	TBL2
						ADCY5	PURA	GNG11	RNF207
						ZNF286B	GJA9-MYCBP	MIR4517	TMEM107
						RSPH1	PDCD4	ZNF664	SLC35C1
						MDC1	ACP1	REEP2	PIM3
						CD44	NRDC	ABTB1	PLXNB1
						WBP1	DNAJA4	C2orf72	PDLIM2
						DRG1	SUZ12	NMNAT2	RPS6KA1
						SSR1	KRT8	FLOT2	PRKCD
						PEX19	DPY19L4	ATP1A3	DESI1
						NXPE3	RUNX1	ITIH4	CYB561D2
						PASK	NUP58	DYM	FAM111B
						ZNF154	URGCP-MRPS24	RPL13P5	DONSON
						SLC26A5	CCNF	RARA	OSBPL10
						C1QTNF9B-AS1	GATSL2	CSNK1A1	DDIT4
						LINC00176	TMEM170A	GSTCD	GNL3
						EP300-AS1	MYCBP	HOXB3	CSRNP1
						CLVS1	HSD3B7	C9orf47	UMAD1
						ARL5A	PUM2	S1PR3	ELP6
						CHPT1	SLC22A5	ZNF445	IRS2
						POMK	CAD	RELT	MAP2K1
						SERP1	TRAPPC3	NFIX	PAPD7
						RAD54B	PLK4	MXRA7	D2HGDH
						ZHX3	HADHA	ESRP1	SNX21
						TK1	MRPL35	TBX1	SPHK2
						COL4A5	ABHD14B	FASN	KIAA1217
						G6PD	PER3	SPOCD1	NR1D1
						SUZ12	STK26	PIK3CB	USP19
						SNORD76	DHRS13	RAB40B	MAGEA12
						SNORD25	QPRT	RFWD3	APC2
						ARID5A	KNOP1	UBALD2	SCML1
						PFN1P2	ZNF467	ZFP1	LRRC57
						HBS1L	CPT2	PSME3	CDC25B
						ARHGAP11A	EEF2KMT	PKM	OIP5
						GABRP	LARP4	FLNB	MTG1
						FDFT1	IPO13	SLC25A10	VAMP2
						CDC45	AARS	ARID2	SORBS3
						BEGAIN	FURIN	HEATR3	SEPT10
						LDLRAD4	SUPT7L	SUZ12P1	NOXO1
						C15orf59	ADPRHL2	ATXN1	TMEM222
						PPM1J	DDX56	ATP2A3	RHOB
						PRR11	B4GALT2	CACNA1H	TONSL
						IFT81	NSRP1	TBC1D24	BTN2A1
						UBE2M	GIGYF1	HNF1A	UBE2S
						LCTL	GART	BCL3	GS1-124K5.11
						LINC01087	MYSM1	NEMF	MYO5A
						LITAF	CEMP1	HES6	DCP1A
						RANGAP1	VDAC1	LOC101927267	CCDC117
						LMLN	EEF2K	ARF5	DNAJB1
						GNAZ	MTCH2	C16orf71	MELTF
						DZANK1	CPD	FANCD2	NADK2
						SNRNP25	PRKCI	KIAA1324	IMPA2
						RNF216P1	ANLN	TMED7	SAMD10
						RAP2C	ALKBH4	C19orf71	CYCS
						XRCC4	PRKAA1	GRID2IP	STPG3
						RGMA	BAZ1B	RNF216P1	ATP11B
						GTSE1	C1orf109	RCBTB1	FBXO41
						REEP1	LIMS1	WNK4	ZNF621
						MEST	MCM4	FGFR1	ZBTB47
						RPS6KA5	MDH2	ERO1B	CCDC71
						PTTG1IP	CHEK1	LRRC73	MAPK6
						MGAT4A	C5orf15	MINOS1-NBL1	ARHGAP19
						PTP4A2	RBM14	L3MBTL1	IP6K1
						ATP5E	BRCC3	MBOAT1	ARHGEF16
						EID2B	MKRN2	FPGT	USP53
						TMED7	CEP57	TFAP2B	PDF
						SUSD3	OCIAD1	RHBDL3	EIF4EBP1
						CYP51A1	BAG3	ERBB3	JUND
						UNG	ATP5A1	SIGLEC6	MLST8
						ITGA6	SULT1A1	ZNF483	RTEL1-TNFRSF6B
						HMGCS1	TXNIP	SMC1A	ZNF574
						MCM5	MCM3AP	RANGAP1	KCTD15
						NCK1-AS1	DNM1L	RAB3A	PARP3
						TMEM216	ZDHHC23	RIPPLY3	FEM1B
						RUBCN	TMEM70	LOC102723344	KNOP1
						LOC101927870	DMXL2	BACE2	CDK10
						SLC36A1	SMYD4	PGK1	ADGRL1
						EXOSC9	BCAM	ENTPD8	NME6
						RAB12	HMGB2	TSPAN13	CKMT1B
						ZMIZ1	ELF3	TPTEP1	C6orf132
						SEC14L2	THUMPD3	ROBO2	NIPAL2
						ORC6	SLTM	STPG3-AS1	P4HTM
						ARID2	SSRP1	MAD2L1	WDR90
						KIAA1524	ARHGEF10L	SLC9A2	TYMP
						FCMR	ECT2	KNL1	GPI
						LRCH3	ARID1B	CEP128	FAM127B
						NECAB1	LMNB1	NRAS	CHAF1B
						OCRL	TSC22D4	PRR11	UBXN11
						NRAV	SLK	DNA2	PDZD2
						LINC01481	PAICS	CDC25C	SNRK
						STPG3	YWHAG	TMED2	URGCP
						CEP126	LINC01578	DDX11L2	CENPM
						LOC101929767	G3BP1	ZFYVE21	ASAP1
						RECQL	CDT1	GSG2	PADI2
						LRRC6	H1FX	GSK3A	FUT1
						SPATA33	APC	FUT1	SBDSP1
						MOCS1	ATXN2L	CTSB	GTF2IRD1P1
						SNORD31	KCNS3	H1FX-AS1	JMJD7
						DPYSL2	CDC20	NR2F1-AS1	AP4B1
						INPP5K	SEPT11	TPPP	SLC2A1
						DHCR24	AP1AR	SLC16A3	MFSD3
						ZNF483	EWSR1	LOC100130548	PSPC1
						LOC100129534	SKIL	BAMBI	GSE1
						NEIL3	NOL11	MMP25	ECE1
						RTTN	SLBP	DHCR24	DCAKD
						SLC19A2	RPL6	FOXO3	TMSB4X
						TMPRSS3	RAD23A	ASCC1	PRPF38A
						GSTCD	SRSF7	APPL1	SCAND1
						ANKRD36	PILRB	KDM4B	CCM2
						ZFYVE21	NME3	FBXL20	DNMT1
						SPOCK1	LRCH4	MED12L	WDR4
						TMEM64	METTL9	RAB3IP	CCND3
						HIPK2	SYTL5	SYS1-DBNDD2	DNASE1L2
						RAD54L	GTF2H3	IFITM10	DUSP4
						VPS37B	NET1	OIP5-AS1	CRTC3
						TTF2	CGN	E2F8	NEIL1
						CYP4F35P	PSPC1	SNORD17	KIAA0040
						EYA3	ABCE1	ARHGAP33	RTEL1
						EML4	BCL7B	FAM46C	CYB561A3
						EML1	PRKDC	SKP2	WHAMM
						B4GALNT1	C20orf24	RACGAP1	ABCA7
						IDI2-AS1	UBE2G2	KCNJ11	POMGNT2
						MAPK6	MKL2	MTOR	SPINT1
						SDHAP3	FOXRED1	KCNQ4	PLEKHG4B
						ENAH	TNS2	GLRX3	MAP4
						PVRIG	FADS1	POLN	LMF2
						DKFZP586I1420	UBFD1	SNCB	PPCDC
						C19orf71	SEMA3F	NEURL1B	ROGDI
						SLC4A5	FOXM1	ARVCF	SBK1
						SRRM5		POP5	RNF135
						CENPJ		ALKBH5	EMC7
						FN1		SLC38A3	ZNF821
						SPIRE1		DSCC1	KCTD7
						SMC1A		SLC39A8	CCT6A
						POLQ		RTN3	COBL
						HS6ST1		ATP8B2	DDX56
						KLK10		FGFR3	RAD54L2
						ZKSCAN8		GPC2	BRPF1
						WDR66		DTWD2	GMPPB
						GCLM		LOC101927793	PHPT1
						TRPC1		TROAP	ANKRD28
						ARHGAP19		HIPK1	FBXW7
						CD109		ZWILCH	C7orf50
						QDPR		SYNGAP1	LSM4
						IRAK1		TGFA	TNS4
						ACBD7		C2orf48	RBM38
						C15orf48		DEPTOR	PPP6R2
						APBB2		RAB11FIP5	ZNF316
						ZBED4		KPNA2	PPFIA3
						MTBP		TBK1	GUSB
						RAB37		TAF11	MIR9-3HG
						SLC10A3		NRSN2	LRRC14
						YPEL3		AKAP12	RPAP1
						BCL7A		DESI1	E2F2
						DNTTIP2		DIRAS1	CDCP1
						GRPEL1		SNAPC3	ZNF778
						NELL2		FOS	VGLL4
						ADGRB2		STAG3L1	HIRIP3
						DSP		SLC10A3	FAM201A
						ST6GALNAC2		LMO2	PRKAR2A
						HDAC11		POMK	TNFRSF6B
						PGK1		MN1	CHML
						NT5DC3		PLEKHS1	KCTD6
						SNORD30		TNFSF12	DUT
						KIF26A		DNAJC22	CTXN1
						NR1D2		GJC1	ZNF135
						NEK7		MAP4K4	AAGAB
						IRAIN		KIF20B	SYNGR1
						AR		LRCH3	FAM219B
						MTPAP		UBE2R2	TRAPPC12
						PUS7		PEX19	SLC26A6
						SPATA13		PDZK1	BRK1
						LRFN4		DTX4	ZAK
						SELK		COLQ	PROSC
						ODF2		ESRP2	KLHDC4
						LRRC3		MMP25-AS1	FAM86C1
						FOXI1		AGPAT4	LOC155060
						LYRM4-AS1		STX1B	ULK3
						ZNF286A		SH3PXD2A	C16orf59
						CHAF1B		PRR36	ANKRD11
						FKBP1A		GATS	TXNRD1
						ABCC8		TOB1	TMEM223
						PCTP		ZNF382	C19orf24
						MCUB		CSE1L	CHCHD4
						BOLA3		GAS6-AS2	ELL3
						SNORD27		CABLES2	NPAT
						THRB		SMARCC1	RCC1L
						SUSD4		PPP1R3B	GLYCTK
						IMP4		PASK	EPB41L2
						VRK3		COL27A1	PRSS8
						IMMT		PLXNB3	URGCP-MRPS24
						TIFA		PTTG1IP	RCAN1
						FASTKD3		HS3ST3B1	CATSPER2
						SMIM15		NCAPH	C5orf22
						MTOR		RBM20	PRPS1
						NDRG4		PPP2R1B	EHD2
						TBC1D25		FSTL1	NGRN
						CDC25B		GRWD1	HES1
						C5orf30		GSTT2	PARP16
						TFDP2		MLEC	ARHGAP45
						SF3B2		TUBGCP4	NBEAL2
						ESPL1		DEPDC1	TMEM138
						FAR2P1		LIN28A	GNE
						MAP1B		MIRLET7BHG	KIAA0930
						DNAJC3		UNG	MFAP1
						ATG16L1		MICALL1	TGFBRAP1
						SQLE		ENSA	ANO8
						CABLES2		SNORD31	MCAT
						ACTG1		BMP6	IDH2
						BAHD1		HMGCS1	GLO1
						SPEG		B4GALT5	WDR82
						IGFALS		MDC1	GOT1
						RCN2		DHCR7	CDT1
						PPA1		LOC100128770	MTMR12
						RTN3		ANKRD54	MPHOSPH6
						CCDC28B		PRKCG	ZBTB21
						FAM64A		ITPRIP	CISH
						ZNF674		ISOC2	FBXO46
						CACNG4		SOWAHA	MAK16
						MOCOS		MIR7-1	AEN
						EVL		PLEKHO1	CENPJ
						LCLAT1		RASL10A	COG4
						LOC100996437		DNAAF5	TMED4
						SGTA		RAD54L	SLC7A6
						FAM102A		AAK1	PRC1
						PDCD7		CABLES1	ZNF117
						CA5B		PAQR4	SEPT5-GP1BB
						CFAP36		RERG-AS1	HECA
						RAB31		SUZ12	ING5
						CACNA1H		SRRM5	FZD4
						KLF9		INSIG1	PDXDC2P
						RPGR		ENTPD2	ABHD12
						GLYCTK		SNORD29	INAFM2
						EPS8		INHBB	POC1A
						MRPS33		BAHD1	COBLL1
						CDC14B		TYW1	SLC4A2
						ZSCAN16-AS1		HIP1	LDHD
						DPY19L2P2		SNORD26	BAG1
						NEK2		TCF12	VPS9D1-AS1
						DYNC2LI1		TMOD2	TRIT1
						CACNA2D4		CGNL1	RBM17
						HEY2		RNF130	PBRM1
						NUP54		E2F2	DSP
						ARMCX3		PHACTR1	GABARAPL2
						DHRS13		ZNF74	SCAND2P
						FAM134C		FKBP1A-SDCBP2	OGG1
						SNORA73A		PATJ	RNF144B
						NRCAM		CRB2	B3GALT6
						TUBB4B		SPTB	CHP1
						CBARP		NKX3-1	RBM5
						TSG101		ANKRD22	DMXL2
						SEPT5		CDC6	SORT1
						POC1A		EYA3	SHOC2
						CRLF3		HOXC4	ITGB5
						KCNJ11		ST8SIA1	SH3BP2
						OCLN		SHC2	RIPK4
						YIPF6		AKT1	DIS3L
						KAT6B		SLCO3A1	MAFK
						CA2		IDI1	GADD45GIP1
						ZBTB2		KIF18A	ELOVL7
						UBXN2A		TP53AIP1	UACA
						LETM2		CAPS	MRPL36
						TTK		ARHGEF19	PDDC1
						C14orf119		USP1	ERV3-1
						FAM111B		TAF4B	SMARCC1
						MSMO1		SLC25A42	CLDN4
						CCNG2		FBXL7	THAP7
						PPM1H		BAIAP2L2	NUDT22
						OSBP2		SPTBN5	MAN2C1
						SEPT5-GP1BB		CDCA8	NISCH
						ESCO2		ADRA2C	TMF1
						ASAP2		SLC9A3R2	IQCE
						FOXA1		RFX5	PKM
						ARL8A		SNORD25	GAS6
						AFG3L1P		PIP5K1C	PML
						PDS5A		ANO1	ASAP2
						PIM1		RAB12	ADPGK
						DTL		RAB30	DDX11
						SYT13		SETBP1	CDKN2AIP
						NXT1		IQGAP1	SIGMAR1
						PPP1R1C		ITPKA	ARPP19
						USP4		KCNK6	DNASE2
						SRRM2		MNX1	THAP9-AS1
						FOS		COL12A1	ATG7
						WEE1		LOC100129973	IMP3
						GEMIN2		PTK6	CENPB
						FANCI		PNPLA7	HGH1
						MOCS2		IRX4	TRAPPC2L
						ST3GAL5		ZNF268	PTGFRN
						AP1M1		LOC100130417	PRAF2
						SPRED2		CACNG4	GORASP1
						NKAIN1		LCTL	CAPN15
						CTNNAL1		ADAM11	LRRFIP2
						ARSB		ADCY9	EMC6
						LOC730098		MTMR9LP	NFIB
						AKAP12		C11orf95	VPS28
						GK		TRIM46	PGP
						CDK5R1		VAPA	HOTAIR
						LCOR		TTC28	PARP6
						AGPAT3		PTGS1	MRPS24
						EXOSC6		ARL13B	ANKRD54
						ZNF778		C21orf58	FBXO22
						C17orf49		XYLT1	NECAP1
						ARID3A		LMX1B	HR
						POMT1		POLA2	PLK1
						SLC2A4		MYBL2	ATMIN
						SYTL2		UBN2	GINS2
						BCAT2		LONRF2	MAL2
						FAM117B		MASTL	DNAAF5
						HIST1H2AG		MAN1C1	GFER
						AP4E1		DDHD1	PDXK
						ZNF322		B4GALNT4	COMMD7
						IL10RB		DTX2P1-UPK3BP1-PMS2P11	ARPC5
						B2M		JPH3	HLCS
						RAI14		EDEM1	CUL7
						SHMT1		S100P	IVD
						YWHAH		CDKN2D	YARS
						MYO5C		PAFAH1B2	IP6K2
						SMAD3		FOXA1	ENDOD1
						SSBP2		CRLF1	CYC1
						ACKR3		NDRG4	JAGN1
						SLC25A51		LINC01481	ATAD3A
						PDE4DIP		FAM111B	FKBP14
						DYNLT1		GRHL2	TERF2IP
						MYC		KIF23	ACTB
						DLGAP4		IMP4	TRIP13
						GSN		DSP	HADH
						CSNK1A1		LOC646762	PSKH1
						WDR62		CENPE	PASK
						KRT86		GK	KDELC2
						NPNT		PDLIM3	FGFR2
						C1orf21		PITX1	MMP24-AS1
						TRAPPC3		INIP	RHOT2
						GAS8-AS1		HEATR5B	GLT8D1
						AP3M2		LMAN1L	PKD1
						KIF7		ZNF37BP	SYTL1
						SHB		TUBB3	NFATC3
						CSPP1		C16orf59	FANCA
						GNE		BLM	ADGRA3
						IFT172		NUAK2	UNC45A
						CBR1		LOC105377105	RAF1
						ADD1		MCUB	AIMP2
						CYP2W1		LIN52	AKT1S1
						DLEU2		ETV6	PKMYT1
						ZXDB		ST3GAL2	DDA1
						STXBP4		CRAT	MZF1-AS1
						POLR3G		HNRNPA1L2	MRPL57
						FADS3		ELF5	EML3
						CHEK2		TBC1D30	PPIP5K1
						SCNN1B		CECR6	SRF
						ZNF391		RGS12	PARP10
						SPACA9		EAF1	PAGR1
						GSE1		CMC1	IL17RA
						MPDZ		CACNA2D2	POR
						MARK3		CELSR2	NINL
						XRCC2		MCM2	CLASP2
						FBXO5		INPP5J	CTC1
						CCDC167		ANKRD26	CLSPN
						PDZD7		IL17RD	GPR137
						CMC4		INO80B-WBP1	ICE2
						MORN1		MKI67	TBC1D4
						BAIAP2L2		SLC35E4	SERF2
						HNRNPA1L2		FARP2	ZC3H18
						CNOT1		DLX1	SPCS1
						SNORD104		CCDC127	AMOTL2
						SNTB2		PLK2	RAD23A
						DAPK1		WT1	TRA2A
						NDUFV3		PLIN2	TNRC18
						SPATS2L		VMAC	ENOPH1
						ATAD5		KCTD15	EIF3J
						PAK1IP1		IMPA1	COMMD4
						SGTB		GRK6	HSPH1
						DNA2		TSPAN31	SULT1A1
						C8orf88		SPRTN	CDCA5
						DUSP22		GZF1	DOC2A
						SLITRK6		LOC148709	ASF1B
						GSK3A		LOC105371925	CDC42EP1
						CYB561D1		PDK3	RHOF
						RIOK1		BBOF1	PIGT
						EXOSC10		ANLN	MCM6
						OSBPL6		SAPCD2	PCNA
						ATRIP		RNF115	CALML4
						UBE2G1		FAM117B	TATDN2
						SLFN5		FNDC3A	DGCR8
						SRRD		LOC100130899	LIME1
						SERTAD4		FANCB	CCT5
						LOC100133286		INCENP	KIF2C
						MNX1		TMEM50A	CSNK1G1
						IGFBP2		NATD1	LINC01000
						HSF1		ECE1	STRN4
						SLC12A6		SRP68	ARHGAP33
						FRS3		NUP43	AFG3L1P
						SIPA1L2		SPDYE6	KIAA0895L
						PBRM1		ETFBKMT	ADCK2
						ANKRD26		SPTBN2	ASB16-AS1
						SH3KBP1		MIR6723	PIP5K1C
						INO80B-WBP1		DHRS2	SLFN11
						TMX4		TMEM56	CMTR2
						MAN1A2		KIAA1551	SGSM3
						COL27A1		NUF2	THUMPD3
						CBX7		ZNF391	SLBP
						USP1		DNAJC9	MORF4L1
						SNORD22		CCNG2	NICN1
						BBS1		CRNDE	STK11
						HDGFRP3		LRIG1	MFHAS1
						ZGRF1		MIR210HG	SLC35D1
						PREX1		MYO5C	RABGEF1
						ESRP1		ZFHX2	SEMA4C
						STRN3		LOC101928324	DMWD
						SPDYE3		ITGB1BP2	AMZ1
						SNX22		GLA	SRD5A1
						POLD1		NBPF3	AK3
						TRDMT1		SAFB2	DLAT
						ERCC4		NCK1-AS1	MICALL1
						STPG3-AS1		C1QTNF3	ZBTB40
						E2F1		MAN2A1	MORC4
						HSP90B1		PXDN	DALRD3
						MACF1		LRRC3	SLC25A15
						NBPF1		SPAG5	PTOV1-AS2
						DSCR3		GRTP1-AS1	EHBP1L1
						BACE2		F7	LEMD2
						SNORD47		EIF2AK1	EPC1
						JARID2		C17orf53	SERINC4
						STX1A		USP16	MAST2
						SERPINA5		MPV17L2	KLF3
						VKORC1		RAB6B	AIM1
						CENPH		DNAJB5	PARVA
						BPNT1		IPP	ATXN1L
						NAB2		SENP3	PAQR6
						PRKAA1		MED14	NKTR
						ANP32B		KLHDC9	TMEM189
						RFX2		TSC22D3	RHOA
						SPRTN		LONRF1	CEBPA
						FBXL20		TMEM178B	GNA11
						ECE1		KHK	TCEB1
						SCFD2		CYP2W1	CDKN1B
						SNORD29		ERCC4	FAM110A
						LUC7L		IPW	NOL3
						VPS35		UTP11	PACS1
						CEP152		DIO1	TFRC
						NAF1		MPHOSPH9	EDC4
						ZDHHC11		MACROD2	GRK2
						DTD1		HMG20B	FGD5-AS1
						EFHC1		MDFIC	PACSIN1
						GATA3		TRIM25	ELF4
						WDR54		BACH2	CSK
						CDCA8		EPHA6	TOR3A
						CUL4B		CMYA5	SNRPA
						PLCD4		EML4	NR2F6
						PSMD2		MLXIP	RPA2
						POP1		MAP1A	TCF12
						OXNAD1		AGO4	NUP210
						HJURP		PIM1	WHSC1
						SOX2		RMND1	LOC729737
						ORC3		SRRM2	IVNS1ABP
						PPIB		UCP2	ABHD17A
						SAFB2		SDHAP3	TYW1
						CARNS1		HLA-F	KIAA0232
						PDK3		CPNE1	SNAP23
						ZNF530		DCAF10	NXF1
						MIPEP		EXTL3	TBC1D10B
						UNC5A		KLF13	SNX1
						FOXP4		TNFAIP2	TSPO
						KIAA0232		PC	NUP62
						ARL3		ARHGAP11A	CPEB4
						CYB5D1		LOXL1-AS1	NR2C2
						RGS12		ARHGDIG	INTS6
						ACAT2		CARD19	TIMM17B
						ASL		IER5L	ESRP2
						IQGAP1		MAP2K2	LINC00339
						MVD		UXS1	SH3BP4
						CDON		QPCTL	CA12
						ATG4D		LOC101928100	DAGLB
						PRADC1		DHRS7B	HYAL2
						ENO2		UCHL3	THAP11
						CEP72		FAM222B	COLGALT1
						KIF4A		MAP2K1	BLOC1S6
						STRBP		CYP4F35P	WWTR1
						CRLF1		ZNF137P	PPARD
						PTBP2		SLC2A1	CPE
						PDIA2		GPR157	GGCT
						MGAT3		PKMYT1	ARFIP2
						HEATR3		LOC101930370	YBX3
						SRP68		PDE4A	SEC61A2
						ADAT1		ARHGAP44	OTUD6B
						LHPP		GEN1	PPP1R16A
						HIPK1		SLC35F5	SSX2IP
						PEX11B		MIR1244-2	SPIRE2
						MUT		ATP11A	JUNB
						FADS2		PYCARD	TICAM1
						C11orf80		GPRC5C	MRPL37
						PLOD3		SETD6	BCKDHB
						HOOK1		FANCM	HTRA2
						C3orf38		CPLX3	SF3B3
						EIF2AK1		FKBP10	SZT2
						SH3PXD2B		SPEF2	MRPS25
						NELFCD		LRR1	SMG7
						KCNAB3		DERA	DCTPP1
						TMEM50A		ZNF180	SMURF1
						ZP3		POLR3G	ZNF48
						RPRD1A		CLSPN	MYO5C
						MGLL		RPIA	MEF2A
						TMEM104		RUNDC3A	SLC25A22
						ATP2A1		STEAP2	CASP8AP2
						ZNF664		PMS2P1	BRD1
						SLC1A2		ZMPSTE24	TRPM7
						KRT80		MARCKSL1	TMEM179B
						SNORD26		PIANP	RBM15B
						MAZ		TMEM59	PIDD1
						PXDN		STPG3	E2F1
						GMDS		PLK1	USP1
						MAF1		ZNF586	UBALD1
						GPR137B		IRF2BP2	ASMTL-AS1
						TULP4		NCAPD3	RALA
						CAPZA2		CCDC88C	RMDN1
						IL6R		TNFAIP8L1	TUBB3
						LRRC46		SGTA	PPP1R14B
						CSRNP2		CBLN2	IL17RC
						ANAPC11		GNGT1	ZNF787
						SLC4A3		KIF11	ESR1
						RMND1		RUBCN	CENPN
						PTPRG-AS1		A4GALT	FAM91A1
						PADI3		ROGDI	ENDOG
						RHOD		WFIKKN1	UQCC3
						SYS1-DBNDD2		PAIP2B	LYPD3
						GMCL1		STX17	DGKZ
						CEACAM5		RERG	SCAF1
						PPP2R3C		AMIGO2	AP1G1
						WFIKKN1		TTC39B	ZBED1
						TMEM200B		ITGB2-AS1	LRRC45
						FAXDC2		RGMA	C19orf43
						MAMLD1		RALGPS2	PFKFB2
						RFC4		CCNE1	MTHFD2
						USP16		LMAN1	CLDN3
						HIST1H1C		HS6ST3	TMEM43
						GJD3		CNPY4	ILVBL
						WDSUB1		DLX4	SEPT5
						KIAA0513		NSMCE4A	SOX4
						VIPR1		KIF4A	PDE4DIP
						TMEM178B		NR2C1	IGF1R
						NOP14-AS1		TRDMT1	TYMS
						SPTB		ADD1	URB1
						NAA40		ODF2	FARSA
						ARHGAP29		GSE1	MIDN
						TYW1		YBX2	PPM1L
						ATL2		CDC25B	THAP4
						ZNF101		ALOX12P2	THEM6
						MIR1244-2		EFCAB11	GALE
						RHOQ		VWA5B2	ELOVL5
						TIMM8A		ANKRD30B	KIAA0101
						PLEKHG2		FBXO25	CBX5
						YIPF3		FAM69B	FEN1
						PPP1CC		PTPRCAP	EIF3B
						CEP89		ZBTB18	TICRR
						TMOD2		SRPK1	RAB23
						FAM227A		WNK1	H2AFV
						MRE11A		HJURP	PCBP1
						LINC01004		ZNF782	KDELR2
						BTBD3		FAM122B	POLA2
						BCR		KLF7	RNF123
						ZNF180		FAM227A	CEP250
						INCENP		MAFB	RNF114
						TBC1D31		EPS8	PER3
						AGO4		MARCH6	RPP14
						HIST1H2BJ		LOC101927027	VPS4A
						KAT7		ZNF318	SPAG7
						THYN1		ARMT1	KLHL42
						TTC28		PPARA	FAM129A
						CELSR2		GATSL2	POLR2M
						RAB40B		SSR1	AARS
						SLF1		RECQL	NSUN2
						MED28		KAT7	PDGFB
						CACNB1		SLC35G1	TBL1X
						MOK		ALDH3B2	PCNA-AS1
						DIXDC1		PITPNM3	SRXN1
						ANKRD20A5P		SAMD15	YRDC
						GPRC5A		PAQR3	APEH
						PIP5K1C		FANCI	CTDNEP1
						STAU2		MOCOS	SREBF2
						NBPF25P		MAPK13	KLHL8
						MIR25		OSBP2	SLC52A2
						BARX2		C5orf34	SUCLG2
						RECQL4		LINC00176	PPIF
						NEK4		SNORD27	INO80E
						DLX1		ASRGL1	LTBR
						CDK14		MYO1E	SLC25A25
						HECA		WNT4	HERC2P2
						GCSH		TMPO	SERTAD3
						ITPR1		CDK5R1	ASXL1
						FGFBP3		TDH	SCD
						SPC24		MCM10	MESDC2
						PTMA		DAXX	NCAPH2
						MCM4		MCM7	TRIOBP
						CDC20		FASTKD3	BAZ1B
						SDAD1		FAM64A	PRPS2
						DCTN5		FAM83D	MRPS27
						SLC12A2		BBS2	NBPF15
						CIT		IPO5P1	ARIH1
						UAP1		PRRT3	PPRC1
						LMNB1		USP28	CYB5B
						ALDH6A1		ADAM10	VPS39
						LINC00994		NEK7	TCAF1
						KPNB1		ZNF286A	SPOCD1
						BOK		SERHL2	ZMIZ2
						CEP83		DOPEY2	CLDN7
						BDKRB2		SNORD28	ZNRF1
						RAMP1		HAUS3	SORD
						MECR		STAG3L3	GCOM1
						TMEM107		AMZ1	LETM1
						SFR1		TOP2A	EIF2S2
						TRA2A		E2F1	GOLPH3
						CREM		CCDC153	CLPTM1
						DESI1		CBX7	SPEN
						CHAF1A		KIAA1524	WDR77
						INSIG1		KIF13B	SSRP1
						DICER1		FADS2	HSPA14
						ELOVL6		SLC2A8	C11orf95
						ZNF10		ZNF559-ZNF177	SLX4
						CKAP2		SMC2	XRCC5
						TCTN1		PEX11B	SPG21
						TPTE2P5		BARX2	NUDT4
						ZNF182		ATG16L1	SLC25A1
						RACGAP1		SNAP29	METRNL
						TBC1D24		TP53I3	DPP7
						PCSK1N		PPP2R3C	MICAL3
						TTC9		PVR	SEC11A
						B4GALT1		PPA1	KBTBD2
						AUNIP		PET100	SLC7A1
						SPTSSA		NEIL3	TACC3
						SLC7A5		HAP1	IER2
						PTPN12		STAU2	BTBD1
						PROSER3		GP1BB	NRBP2
						TSNAXIP1		SLC29A4	COMMD5
						IRGQ		RECQL4	IREB2
						DBNDD1		C18orf54	ATF4
						CEP135		STRN4	C11orf68
						HAUS5		MAPK12	CXCL12
						EXTL3		CDK2	MARK2
						IQCK		LEPR	SBF1
						LRRC26		GPSM1	COPS6
						NUB1		ZNF687	PREX1
						NRARP		PSMB7	NCBP2-AS2
						SUMF2		FBXO28	PLEKHJ1
						HMG20A		NELFCD	CDC42EP4
						AIM1		FRAT1	SLC26A1
						NAXE		SYNJ2	SLAIN2
						SDK1		LRRC75B	ALDOA
						RFC3		EXOSC9	HOXC13
						FLNA		SGCB	WBSCR22
						ARHGAP33		DCLRE1C	SAMD11
						CDCA7		POLQ	POLD3
						AAK1		ZMYM1	TMEM132A
						CARD19		SEMA4G	KEAP1
						CLASP2		COX7C	FBXL18
						SPAG5		RBPMS2	ZNF609
						SNHG1		FOXN3	QRICH1
						SNORD58C		MTPAP	MC1R
						PRELID1		P3H4	FAM89B
						MFSD12		SEC14L1	TMUB1
						KLF11		UBQLN4	ZNF768
						RAP2A		MCM5	PMM2
						ZHX2		LOC106660606	HPCAL1
						PTPRCAP		FCMR	IQGAP1
						RSU1		NUP88	LRP3
						E2F8		DGKE	SSH3
						LOC102723566		PHLDB3	SPATA2
						CCM2L		KIAA0232	C9orf142
						C5orf34		FRMD5	TM7SF3
						GPR160		SPIRE1	ZNF83
						CPE		ADM2	CHMP1A
						B3GNT2		ZNF772	TMEM129
						UBQLN4		RALGDS	UBE2L3
						GRK4		CLPSL1	SCAMP2
						DNASE1L2		CHSY1
						LRRC57		PARP14
						LINC01355		GTF2I
						PMS2P5		CUEDC1
						WDR41		PLXNB1
						GPR173		MIR635
						MRPL18		ING4
						CABLES1		MTFR2
						HLA-A		GATA3-AS1
						SLC23A3		RSU1
						UBE2R2		SOGA1
						ID2		NEK2
						MMP25-AS1		AP1G1
						CCDC103		FANCA
						TANC2		ZGRF1
						TTL		U2AF1
						RBM24		LTB4R2
						MAP4K4		SEMA6B
						OPHN1		UBE2Q2
						NOL4L		IFT46
						VEZT		PARP9
						RALGPS2		GCAT
						INTU		LRRC28
						LOC101927793		ZKSCAN8
						ZNF331		EHD4
						IL17RD		ANKRD20A5P
						SVIL-AS1		DEPDC1B
						MELK		LRRC75A
						NHS		ZNF395
						SNHG16		PAPD5
						MRPL15		MFSD12
						MAPKAPK2		PARP8
						GNA12		AURKB
						RFX3		TMF1
						CDCA2		TANGO6
						PKP1		HERC3
						LMX1B		SF3B2
						TROAP		NR2E3
						TTC39C		CFAP44
						CAPS		NOD2
						SCLT1		LINC00992
						DNAJB5		C11orf84
						IFT88		TTF2
						EXOSC1		POC1A
						AIF1L		BNIP3
						PGAP1		APLP1
						GEN1		PRDX6
						GP1BB		NKIRAS2
						MAPRE3		IRAIN
						SEPT11		FAM214B
						HAUS3		SOCS2
						SOCS2		LIMK2
						STARD4		CNOT1
						MLF1		BAK1
						OTUD4		NEU3
						SLMO2-ATP5E		NSD1
						CTAGE5		CKAP2
						SNORD44		OLFML2A
						STAG3L2		DCTN5
						NDUFA7		CBFA2T3
						YPEL2		TRIM3
						XRN2		FAM111A
						CLIC4		STX1A
						RUVBL2		TBC1D25
						ACSS2		ERLEC1
						MAP7D3		RPS6KB1
						SEPT9		UST
						PHKG1		NR1D2
						CXCL17		FAM214A
						IQCC		DLEU2
						TRIM8		NBPF1
						C11orf49		CREG1
						AURKB		PTMA
						HMGCR		KDM7A
						NUCB2		SHANK2
						TMEM201		ZNF883
						TXNIP		HYKK
						VRK1		RPAP3
						F7		RPS18
						CROCCP3		ZBTB12
						RNGTT		ATP13A2
						NAE1		PPM1K
						RELN		CYB561D1
						NFKBIZ		WDR90
						TGFB3		PDS5A
						NSD1		FBXO5
						PARPBP		MTMR7
						POLG		DOK3
						H2AFV		OTUD4
						RELT		DICER1
						EPT1		WWC3
						FAM49B		TLDC1
						MXRA7		SEPT5-GP1BB
						FAM107B		ADGRA2
						LOC150776		NDUFV3
						POLR3B		LOC730101
						TONSL		FBXO41
						GCAT		HOXC5
						RBPMS2		ESCO2
						IQCD		TMEM44
						BCL2L11		MLPH
						TUBGCP3		UBE2G1
						MTERF3		TEPSIN
						NF2		NIPAL4
						FAM118B		LINC00673
						PPFIA4		PRX
						RFC5		SGO1
						POLR2K		PPP2R2C
						LURAP1L		MIR99AHG
						FSBP		TRPV4
						ZNF584		PGBD1
						SCUBE3		PABPN1
						ZNF445		PRC1-AS1
						TMEM56		WRB
						PET100		LMNB1
						HSP90AA1		RPN2
						HELLS		PLEKHH1
						CRELD2		BCL2L2-PABPN1
						DEPDC1		RCE1
						MCM8		TPD52L2
						KCTD6		CFAP58-AS1
						MTFP1		VOPP1
						DHTKD1		SNORD16
						ATG2A		SNX6
						NSMF		UBE2M
						RRP7BP		WDR26
						TMED2		MED28
						NAPB		ADAT1
						MAP2K1		DNMT3B
						PAAF1		SIM2
						SENP3		YIPF3
						KNSTRN		PRR15
						RNF25		ARMCX4
						RPL7L1		PRKD2
						VMAC		AHCYL1
						ALDH4A1		HID1
						PDIA4		ARL6
						BTBD6		DNASE2
						TNFAIP8L1		RPL7L1
						HEATR5B		RND1
						AMZ1		PCTP
						MMP25		KIAA0513
						PARP2		CCDC34
						CNNM2		RABEP1
						NKIRAS2		SNORD30
						LIG1		UNC13A
						KIF1B		DYNLT1
						WDR26		SARM1
						IFT22		AKAP1
						EIF2B2		DNAJC6
						BCL2L2-PABPN1		KNSTRN
						TFAM		TUBG2
						SCD		EFCAB2
						INPP5E		IGDCC3
						BRICD5		STARD5
						MARCH6		HAS3
						SLC25A38		ENHO
						ADD3		SGK1
						HINT3		TRMT13
						PRKACA		ARHGAP19-SLIT1
						NEURL1B		LRRC24
						FGD5-AS1		MTMR10
						DNPEP		SPC24
						TEF		NCAPG
						UBAC1		SLC35A4
						CNTRL		BRD8
						RNF157		DCAF11
						C12orf75		LOC283335
						CENPU		TMEM167A
						CNST		MTA2
						DHDDS		HLA-B
						AGBL5		SLFN5
						NEK3		EGFL7
						HOOK3		GNA11
						TDRKH		ATP9A
						PAIP1		KIAA0101
						TRIB1		DGAT1
						LOC81691		PGAM2
						LOC105371925		GTPBP3
						ZFP69B		FKBP4
						ERRFI1		WDHD1
						FBXO45		DEGS2
						FAM13A		SFR1
						CDC25C		CERS6-AS1
						ARHGAP44		EPDR1
						ANKRD9		CSRNP2
						THEMIS2		PRC1
						RHPN2		ZNF571-AS1
						KIAA1191		ARG2
						NME1-NME2		RFWD2
						PLK1		APAF1
						FAM46A		EXOSC6
						ADAM10		NEK4
						ZMYM1		LOC102724571
						SH3BP4		SLC30A5
						PLXNA3		LINC00173
						TSPYL1		EEF1A2
						FAM45BP		SH3PXD2B
						DTWD2		AUTS2
						ZNF782		SALL2
						NDC80		GID8
						ESYT1		BORA
						SRGAP2		ARF6
						TMPO		MYRF
						SNORD80		ASL
						L3MBTL1		KCNK2
						PABPN1		CLIC6
						RFWD2		TMED7-TICAM2
						TMEM39B		SQLE
						CENPK		DHTKD1
						LRR1		PRKAA1
						GPR137C		CCDC189
						TBCB		ZMYND19
						LSM3		GPATCH4
						SNORA10		CA12
						VPS9D1-AS1		NUDT16L1
						NCAPG2		AGAP11
						EFNB3		LINC00665
						ZNF385A		FKBP11
						GRK6		SLC30A4
						RARA		TUBB2A
						CACNA2D2		TOR1B
						TRAF3IP2		JAG2
						NEMF		ISG20L2
						SNORA18		CREBL2
						BAHCC1		TMEM117
						CCNB1		FUT8
						JUP		VPS35
						COPRS		MIS18BP1
						BEND7		CDK1
						TRPM7		C9orf152
						TAMM41		PGD
						SRD5A1		IRAK1
						ACLY		FAM161A
						BROX		MXD1
						RAPGEFL1		POLG
						GPR153		RRP1B
						IRF2BP2		FOXP4
						AGTPBP1		NDC80
						GPATCH8		JAM3
						ING4		BRIP1
						C1orf52		CTSD
						NME2		UBE2C
						EIF1AX		ATL2
						CEP164		ATP5S
						KIAA1656		PATL1
						CCNB1IP1		CASP7
						FAM166A		GPALPP1
						NVL		NUP58
						DUBR		ZNF788
						C17orf97		PUS7
						AARS		SEPT5
						GOLGA7		CKAP2L
						SKA3		MCM8
						PHLPP2		NAA40
						SH3BGRL		AQP1
						TCF12		RASAL1
						CENPF		MED25
						EID1		TPTE2P5
						PATL1		IQGAP3
						ARPC5L		POFUT1
						SLC24A3		PBRM1
						BORA		GTF3C2
						CAMKK1		LOC202181
						MTHFD1		ZNF93
						RRP1B		BCAS3
						KIF11		NFATC3
						PRDX6		IDI2-AS1
						DCK		TACC3
						H1FX		PPP1CC
						TSNAX		GMCL1
						ACACB		POLK
						TBC1D30		ERI2
						BUB1		ZNF614
						KLF13		ALKBH1
						TACC1		VWA1
						IRX3		CLVS1
						TMEM170B		HIPK2
						IDS		ECT2
						ZNF703		ACLY
						XPO6		PACSIN2
						AACS		EXOSC10
						DDX10		CTNNAL1
						PRKD2		SIMC1
						UBAC2-AS1		MTBP
						FBXO42		EXO1
						PDZD4		BRCA1
						RHOB		HOOK3
						TUBA1B		NR4A2
						CENPBD1P1		ZRANB3
						BCCIP		RYK
						NPAT		MAGEF1
						EIF2B3		DGKZ
						LRRC27		PLCD4
						IL4R		LOC100288637
						PANX2		SNHG16
						CEP68		DCK
						TRIP13		GTF3C6
						NCAPG		MARCH9
						PDCD5		ZNF48
						RBM14		STXBP5L
						HELB		SLC22A23
						OSGIN2		RCOR2
						NRSN2		CYP51A1
						BACE1		RNASEH2C
						DHX57		TDRKH
						TMEM39A		SPTBN4
						MKI67		SCLT1
						PMS2P1		ORC6
						TBCCD1		PRMT6
						LOC105372419		BCAT2
						ZNF281		TPX2
						HAUS2		CENPA
						UBE2C		GLYCTK
						MRPL19		EIF1AX
						GFOD1		YIPF6
						LOC100289230		MATN2
						FAHD2A		LINC01420
						LOC646762		MAN1A2
						AMZ2		ADIRF
						SLC30A5		PDXP
						POLG2		ZNRF2
						CASK		KMT5A
						FBXO32		TRIM4
						SCART1		ORC1
						CEP78		NPTXR
						BUB1B		KCNH1
						MAPK14		ZBTB9
						KLF6		HOXC8
						MTMR7		NRF1
						ETFBKMT		LAMP3
						SGK494		PARPBP
						CEP131		COMMD7
						MPND		CDCA2
						PPP1R8		RNF26
						AZI2		TRIL
						FANCA		PCNA-AS1
						EPCAM		MED22
						TACC2		PSMD6
						BLOC1S6		BROX
						HR		USP8
						LOC101927770		DSCR3
						LRRFIP2		SFI1
						IL18BP		DNAJC3
						PRPS2		TTC38
						FARP2		KCTD6
						NCAPD3		DISP1
						ELL2		CYP27B1
						FAM83D		MTURN
						HIF1A-AS2		MIR25
						SMC2		AACS
						DMD		WDR62
						C9orf3		CELSR1
						UNK		PAIP1
						TPM1		SCNN1A
						OS9		SNRNP48
						NET1		TNNT1
						ZMPSTE24		ZSCAN26
						SUV39H2		CFAP157
						RPGRIP1L		GCDH
						CALM2		BPNT1
						IQCB1		BCL7A
						C2orf76		ZADH2
						CDC7		SLC46A1
						YJEFN3		SERP1
						TMEM167A		IGFLR1
						MCM6		CCDC57
						MAG		H1F0
						USP8		CYP4V2
						CASP7		ZNF266
						DENND5A		SLC23A3
						TMEM231		MAF1
						PVR		NUP54
						PLEKHH1		ATRIP
						CACNB2		JUND
						IKZF5		FBXO36
						TRIM37		CDC45
						NRSN2-AS1		ATG2A
						GRHL1		PXK
						HIF1A		TYMS
						MXD3		NCAPG2
						PSMC3IP		SOX12
						MTA2		CNPY3
						NUP188		FIGNL1
						PLIN4		TFAM
						FASN		ARHGAP32
						ULK2		ARHGEF39
						PHOSPHO2		EML1
						ERCC8		GRPEL1
						DPM1		FGFBP3
						GPATCH4		C4orf19
						TELO2		BCOR
						SLAIN1		LOC730098
						RNASEH2A		IL6ST
						TMEM160		COPS3
						GTF3C1		RRP7BP
						POFUT1		LIG1
						CDC42EP2		TRAIP
						PDIA3		TMEM65
						PLEKHM2		WASF2
						MT1F		RFC2
						TLE3		JPX
						PTPN18		CD2AP
						SOGA1		TMEM30A
						RNF6		ZNF106
						SH3D21		XRCC2
						ARHGDIG		CALCOCO1
						IRX2		STMND1
						CDK2		SFT2D2
						MKKS		CERS6
						CREB1		NAAA
						PTRH1		ZNF490
						BORCS5		SLC16A8
						RFX7		CHD5
						EMID1		LRRC45
						ZCCHC17		ZNRF3
						SETD6		LOC283788
						THOP1		PIK3R1
						TACO1		POLD3
						STRN4		TOP3A
						RNF149		RASA1
						DHX15		SUN2
						HECTD3		GCLC
						DENND4B		C4orf32
						KIF3A		LGALS1
						PCBP2		HOOK1
						FAM105A		OXNAD1
						CDT1		BICDL2
						C11orf95		ESCO1
						JUN		TRAPPC1
						NSUN3		LRRC47
						PTS		CCDC74B
						LOC105371703		MICALL2
						HMG20B		SAP30
						ADSL		PRKCZ
						STAG3		CNPY3-GNMT
						NEDD1		NXT1
						MAPK8IP3		ZNF674
						TACC3		CA5B
						ALDH3A2		H2AFV
						FTSJ3		ULK1
						ITGB3BP		TTYH3
						DCLRE1B		GPR37
						TBC1D1		QSER1
						TTC6		B3GNT2
						ATAD2		MST1
						GLB1L		MAPK8IP3
						DNM1L		AFG3L1P
						ZNF160		MSI1
						NES		DDX12P
						IQGAP3		EEF2K
						BMP8B		PLOD3
						THBS1		BSG
						EXOSC8		TFAP2C
						LRRC23		PYGO1
						NOL11		RNF39
						DEPDC1B		CCNA2
						IQCG		LRBA
						P3H1		SNORD10
						RNF125		KREMEN2
						DENND6B		SERTAD4
						COQ8A		NAE1
						PSMD7		ZSCAN16
						FAM214A		GCH1
						RRP12		DNTTIP2
						SGO2		N4BP3
						S1PR3		GATA2
						SAP30		STEAP3-AS1
						PRICKLE2-AS1		MAP3K12
						ARFGAP3		G2E3
						TCP1		GGPS1
						USP32		ZNF596
						GREB1L		LOC101930085
						GLMN		CAPZA2
						RYK		NFATC2
						RABL2B		TRERF1
						TUBB3		EBF4
						TSPYL2		PTGES3L
						KNL1		CCDC150
						XRCC1		NFATC2IP
						GOLT1B		ANGEL2
						PI4K2A		SMG7
						UTP18		UCK1
						FDX1L		CENPJ
						ABTB1		RBM14
						TMEM106C		LOC100130357
						MRPL48		MAP3K1
						CREBL2		MOSPD3
						EME1		SNX19
						ZNF8		CARD9
						PNO1		ZSCAN29
						NAMPT		SCAPER
						MSRB1		ZNF467
						ERBB3		MISP3
						SLC1A5		PLK4
						PGD		NONO
						CRNDE		ZNF730
						CCDC88C		KLF14
						SSR4		CBARP
						TNK2		SGK494
						PRSS53		SPAG4
						TMEM140		LRP5
						UBE2S		FGD1
						MCC		LITAF
						CNPY2		TIAM1
						XPO5		PVRIG2P
						ARVCF		GJD3
						CRADD		SEPN1
						CASP8AP2		ZG16B
						SNED1		IQCC
						ALYREF		C3orf38
						KIAA0355		SNORA9
						GID8		STARD10
						ANKRD39		PRCC
						POLE2		ZNF8
						LRWD1		MSTO2P
						SIMC1		SLC4A5
						SPDL1		RNF139-AS1
						DEGS1		NTN1
						CDK11B		ZNF426
						CDK5RAP2		ZNF554
						MANF		FUS
						EEF2K		HECTD3
						MARCH2		LRRC57
						CDCA3		ARF3
						BRIP1		NUB1
						MCM3		SEPT2
						GINS4		PBLD
						DSN1		TBC1D7-LOC100130357
						IGF1R		OLFML3
						LEPROTL1		RBL2
						SLC25A14		TENM3
						PAQR4		SNORA70
						ELOF1		TTL
						TAF4		C22orf23
						PRSS23		ST6GALNAC6
						MLPH		ZNF625
						CHEK1		CAMK2B
						LSS		PAAF1
						NUMBL		MSH6
						EHBP1		KIAA1841
						MALRD1		BTBD6
						MED13L		TAF8
						SLC6A6		NAB2
						FANCG		KIAA1191
						RAD51AP1		RAB22A
						STAG3L3		PACSIN1
						UBXN11		ZNF322
						GGH		ETHE1
						PKN3		ACSS2
						INTS2		POMT1
						ZNF48		FAM199X
						RITA1		EFHC1
						BNIP3		DMD
						DEGS2		HOMER1
						NBPF8		WDR7
						RGL4		EXT2
						NRGN		CD22
						UCKL1-AS1		HOXC10
						CRIPT		PNPLA8
						EDEM2		PDCD7
						RAB22A		GSTT2B
						NPHP4		TMEM216
						BUB3		OAZ2
						POLD3		FN1
						C9orf106		HSF1
						ASPM		EPS15L1
						BAG1		BCAP29
						SPECC1L		MAU2
						PBX3		TNS2
						SPDEF		NUP155
						SNRNP48		TSNAX
						TUBBP5		EPT1
						ABCA3		BMP1
						PPP2R1B		TBC1D16
						CFAP44		ACTG1
						THAP10		KLHDC4
						YBX2		KIF1BP
						KNTC1		GID4
						ZNF559		ZNF559
						AGAP2-AS1		ZMYND10
						HNRNPUL2-BSCL2		NSUN3
						ZNF619		TK1
						BMP8A		SNORA40
						PIAS4		PTPDC1
						MAN1A1		FANCE
						UBE2H		FBXO31
						GNRHR2		IGF2BP2
						CSTF1		STRN
						TRAF3IP1		UCKL1-AS1
						NUP107		PPM1E
						PNRC1		HNRNPH1
						ZSWIM3		HK2
						AP1G1		TTC26
						KIAA1429		THRA
						KIF1BP		SIRT3
						CXCR4		SON
						CDC25A		STK17B
						HLTF		TTC30A
						STX2		USP30
						CGREF1		CWF19L1
						UNC45A		SRSF11
						MACROD1		CDK11B
						RNASEH2C		SOAT1
						MAP3K2		PCOLCE
						NMB		OSGEPL1
						RGS19		RBM11
						NR2F2		RAC3
						RNF14		TRA2A
						AMMECR1L		ARID3A
						KIAA2013		MAPK9
						MOSPD1		CHAF1B
						LOC101927027		ZC3H14
						CHAC2		CHAMP1
						EDEM1		MMRN2
[truncated: 1,507 more rows]

## Sheet: Fig. 4
Fig. 4A. Co-IP MS analysis				Fig. 4B. SDMA PTA analysis				Fig. 4C. Gene list of proteomics analysis				Fig. 4D. Uncropped Western blot image											Fig. 4E. Uncropped Western blot image										Fig. 4F. Cell growth				Fig. 4G. Cell cycle analysis
								Co-IP mass spec PRMT5/igG_UP	SDMA PTM scan siPRMT5/siCtrl_DN	Literature
Gene	log2FoldChange	-log10padj		Gene	log2FoldChange	-log10padj		SHMT2	C11orf68	ACIN1																							MCF-7_RBKO				MCF-7_RBKO	G0/G1				S				G2/M
UGGT1	5.70458	2.95271		HNRNPA1L3	-0.113102	0.0320388		RPS25	CAPRIN1	ATXN2																							siCtrl	siFUS_1	siFUS_2			Rep 1	Rep 2	Rep 3	Rep 4	Rep 1	Rep 2	Rep 3	Rep 4	Rep 1	Rep 2	Rep 3	Rep 4
TUBA1A	6.12267	1.27619		HNRNPA1L3	-1.03665	1.08063		PARK7	CCT7	CCDC9																						Rep1	109.143	40.6708	45.3529		siCtrl	53	55.4	50.5	53.5	34.1	34	36.5	32	12.7	10.9	13.1	13.2
TUBA1C	7.49828	2.52173		RBM47	-6.31061	1.55255		TRIM21	EIF4G3	CCT7																						Rep2	85.9377	39.2791	44.2147		siFUS_1	73.9	73.1	75.1	74.2	15.5	15.3	14.1	15	10.3	11.7	9.9	10.7
TUBA4A	6.904	1.44996		RBM47	-1.47816	2.40573		PHB	FAM110C	CIRBP																						Rep3	104.92	36.5339	48.0886		siFUS_2	70.5	72.5	73	74.1	19.4	18.7	18	16.4	10.1	9	9	9.9
PAPSS2	4.29881	2.42093		WASL	-0.0964226	0.156134		MYL6	FAM120A	CNBP
PRMT5	10.2538	3.02339		DYNC1LI2	-0.233715	0.166265		ALB	FAM120C	COIL																							T47D_RBKO
MYCBP2	6.09048	3.13885		EIF4G3	-0.845238	2.30919		TUBA4A	FAM98B	CPSF6																							siCtrl	siFUS_1	siFUS_2		T47D_RBKO	G0/G1				S				G2/M
DSP	1.00001	0.645344		NDUFS2	0.60527	0.454754		YWHAE	FUBP1	DHX9																						Rep1	101.496	77.1271	70.2325			Rep 1	Rep 2	Rep 3	Rep 4	Rep 1	Rep 2	Rep 3	Rep 4	Rep 1	Rep 2	Rep 3	Rep 4
HSPA9	0.436199	1.30841		NDUFS2	1.47122	0.907961		RPS18	FUS	EIF4G3																						Rep2	100.567	83.0787	74.6294		siCtrl	61.7	61.8	59.5	60.4	25.1	26.1	26.7	26	13.4	12.3	13.6	13.9
ACTG1	3.97433	2.55387		NEBL	0.0843217	0.115741		RPS27A	FXR2	EWSR1																						Rep3	97.9375	78.9402	77.0228		siFUS_1	70.2	74.7	73.9	70.2	19.5	16.5	17.1	19.3	10.2	8.2	9.2	11.2
ACTB	1.55476	2.40045		PRPF6	0.32083	0.544491		GEMIN2	G3BP1	FAM120A																											siFUS_2	72.8	72.6	72	71.4	17.6	18.2	18.8	18.8	9.4	9.8	9.8	9.3
IGHG1	-0.747528	3.19219		PRPF6	-0.493415	0.426229		PHB2	G3BP2	FAM120C
TUFM	4.15126	3.23882		KRT75	2.39095	0.287215		EEF1G	HNRNPH3	FAM98B
AHNAK	4.47658	0.850415		KRT6A	2.5564	0.371533		PRDX1	KHSRP	FMR1
ISOC1	10.1323	2.80739		ALPI	0.175712	0.113864		RTRAF	PNN	FUBP1
HSPA8	2.16337	3.38444		DERPC	-1.37295	0.929516		SRPRB	RBM47	FUBP3
MEP50	6.87854	2.38402		SRF	0.323344	0.26981		PSPC1	SMG6	FUS
IGHG2	-0.639382	1.12113		PABPC1	0.565112	0.288925		CLU	STRBP	FXR2
IGHG4	-5.64128	1.10308		PABPC1	-0.0367674	0.01871		AKAP9	TRIP6	G3BP1
TUBB	5.13287	3.47554		SNRPB	0.932396	0.892691		DSTN	VIRMA	G3BP2
TUBB4B	4.71793	2.41949		SNRPB	1.25496	1.55087		TUBB3	ZNF326	GIGYF2
ACTG2	1.56835	0.45385		SNRPB	-0.359869	0.344542		PTBP1		HNRNPA1
TUBB	4.53834	0.381486		SNRPB	0.852041	0.505356		SALL2		HNRNPA2B1
MAZ	6.72475	1.69505		SNRPB	1.5042	1.38612		HNRNPA0		HNRNPA3
HSPA5	3.63316	3.42805		SNRPB	-0.502518	0.523929		RPSA		HNRNPAB
HRNR	-1.15388	1.25119		SNRPB	-0.367461	0.420689		RRBP1		HNRNPH1
TUBB2A	4.5396	0.819632		SNRPB	-0.438721	1.02209		ATP5F1A		HNRNPH2
AKAP9	2.12078	1.59982		SNRPB	-0.228301	0.354283		HNRNPH2		HNRNPH3
MYH9	1.57823	2.21155		SNRPB	-0.487439	0.41102		MAZ		HNRNPK
LGALS3BP	11.152	4.07654		SNRPB	0.17576	0.119418		UGDH		HNRNPU
JUP	0.842161	0.357759		SNRPB	-0.230874	0.112074		TRIR		JMY
EEF1A1	3.18442	3.30115		YBX3	-0.494414	0.221434		RBM14		KHDRBS1
HSPA1B	3.80018	3.19793		HNRNPA2B1	0.292273	0.120768		MYH14		KHSRP
PABPC1	8.53736	3.10494		HNRNPA2B1	0.860843	1.17752		CTNNB1		KRT19
ABRAXAS2	4.19231	3.09467		HNRNPA2B1	-0.530235	1.06063		DDX1		LARP4B
HNRNPH1	8.46368	3.34117		HNRNPA2B1	-0.947549	0.722504		YWHAZ		LSM4
TUBB3	3.92502	1.60226		SFPQ	0.0953405	0.118583		RNH1		MSI2
DSG1	-0.0828851	0.0391629		RPS3	0.233059	0.461203		RFC2		NCL
MAZ	7.22839	2.46171		HNRNPH3	-1.18862	0.444094		HNRNPM		PAIP1
FUS	8.15541	2.4188		HNRNPH3	-1.29602	0.969208		CAPRIN1		PNN
ESYT2	7.72643	3.3485		HNRNPH3	-1.23513	1.54958		PKM		PROSER2
CLNS1A	10.6179	3.7797		HNRNPH3	-0.494043	0.111106		RPS12		PRPF6
RAE1	10.5087	2.6403		HNRNPH1	0.722518	0.124555		CDK5RAP2		PRR3
MYL6	1.43474	1.38402		CCKBR	0.294118	0.427126		DDX3X		PSPC1
BRCC3	8.52858	3.10156		FUS	-0.255292	0.466156		RTCB		RBFOX2
ALB	1.76752	1.43136		FUS	-0.833009	1.3884		MED20		RBM26
HSPB1	0.727414	1.15031		KRT2	1.67812	0.345041		CKAP4		RBM3
HNRNPH2	7.30305	1.6942		COIL	-0.644603	0.514068		GUSB		RBM33
PRKAR2A	0.828322	2.91813		COIL	-0.589169	0.747793		NME1		RBM47
GAPDH	0.791335	1.00356		YLPM1	-0.796323	1.21197		ARF5		RPS10
RPS3	9.9358	2.62018		FXR2	-0.956198	2.26222		RPS20		SERBP1
BABAM1	5.77843	2.92423		AFF2	-0.613534	0.280009		RAN		SFPQ
FBXO45	5.95252	3.43455		HNRNPA3	-0.20751	0.354748		PURA		SNRPB
SELENOF	6.48507	2.71146		HNRNPA3	-0.0102557	0.0064397		BABAM2		SNRPD3
SFPQ	1.02436	3.09498		HNRNPH2	0.268233	0.119098		RPS15A		SNRPN
CKAP4	4.44252	1.94018		SNRPD3	0.43426	0.552643		MYH9		SRRT
HNRNPF	4.95888	3.02639		SNRPD3	0.0755771	0.140741		DNAJB6		SRXN1
FLG2	0.00470581	0.00188465		TRA2B	0.149925	0.0349652		G3BP1		STRBP
YAE1	8.23883	2.5251		SNRPN	0.659524	0.97344		TPM1		SUPT5H
HSP90AB1	4.47247	3.08041		SNRPN	-5.09632	2.49749		ENO1		TAF15
ATXN2L	7.53117	2.72157		EEF1A1	3.63286	2.17686		YWHAB		VIRMA
BABAM2	9.31368	2.13079		EEF1A1	1.62876	0.426445		WDR77		WDR33
CAPRIN1	8.06923	1.8754		EEF1A1	0.92992	0.649835		PAPSS1		YLPM1
NONO	6.13168	4.92074		RBM3	0.214296	0.42164		ACTB		ZNF326
HNRNPK	8.32094	2.63029		HNRNPU	0.0924053	0.0682292		NUFIP2		ALYREF
RPS27A	1.41408	1.50496		HNRNPU	0.51507	1.06105		TBCC		AVEN
PABPC4	6.56357	2.63687		EWSR1	-0.0268439	0.0167377		MTHFD1		BTF3
SPRYD3	8.093	3.17621		EWSR1	-0.421457	0.357461		SLC25A5		CCDC6
DCD	0.222124	0.280472		EWSR1	-0.546215	0.18848		FUS		CCT4
RPS12	5.09903	1.87665		EWSR1	11.4647	0.563771		TUBB4B		CRIP1
PCMT1	0.0825459	0.275938		KHDRBS1	-0.447464	0.868346		PAPSS2		CTAGE5
SEC16A	4.36841	3.1098		HNRNPA0	-0.317968	0.408414		RPL10A		DDX3X
ETV6	7.44971	6.17173		FADD	2.22672	3.41599		SEC13		DNAJC13
CAD	8.17041	3.08919		G3BP1	0.401519	0.123456		ERLIN2		DYNC1LI2
MYH14	3.77715	1.79214		G3BP1	1.04767	0.563994		HNRNPAB		EIF4G1
YWHAZ	3.75541	1.82363		G3BP1	0.206505	0.152709		MAZ		FLNB
G3BP1	6.36128	2.25438		G3BP1	-2.13853	2.26482		CLTC		HNRNPUL1
GIPC1	9.03653	3.44966		G3BP1	-1.39181	1.5723		HNRNPA2B1		ILF3
RPL12	5.47356	3.76688		SF3B2	0.179032	0.123397		TUBA1C		IRS2
SKP1	6.32019	3.10956		HNRNPD	0.814204	0.407055		YAE1		NDUFS2
H4C1	4.07073	0.385566		HNRNPD	0.12397	0.0494595		RAB35		PABPC4
DDX1	6.92966	1.80144		CAPRIN1	-1.47909	2.48421		IDH2		PABPN1
CEP68	3.27738	2.96099		PCBP1	-0.698165	0.45535		ACTG1		RBM27
ANXA2	0.92937	0.872078		TRIP6	-0.482774	1.56011		RPS27		RNASET2
HSPD1	10.1126	4.34706		TRIP6	-0.258525	0.161265		SLC3A2		RTCA
RPS20	5.61398	2.03078		HNRNPUL2	0.393524	0.610738		DDX41		SART3
RPS19	6.58728	2.7464		FAM110C	-2.58877	1.93421		RPS14		SEC24C
PAPSS1	6.49187	2.385		FAM98B	-1.28055	1.8479		PUF60		SNX3
NUFIP2	1.9665	2.41203		ZNF326	-1.33339	0.299999		EIF4E		SRSF1
MYL12B	1.23628	1.1501		ZNF326	-1.06475	0.80869		DNAJA2		TRIP6
RTCB	5.64324	1.90812		ZNF326	-0.623499	1.56987		RPS3		TUBB6
RPLP0	8.00161	3.40044		ZNF326	-0.453244	0.610747		HNRNPK		VIM
PCBP1	3.496	3.72885		VIRMA	-0.803162	1.55674		PABPC4		VPS13C
SNRPB	7.77841	2.93694		GIGYF2	-6.79969	0.863104		RAE1		WAS
SPAG5	5.78302	2.94691		GIGYF2	-0.634214	0.473071		GNB2		WIPF1
SFN	3.21734	0.735459		GIGYF2	-0.0159437	0.0188709		PRKACA		ZGPAT
S100A8	0.23812	0.227383		PABPN1	0.14617	0.0512019		EMD
DSC1	-0.490048	0.493459		SMG6	-1.3354	1.35957		CS
DDX41	2.00264	2.56392		SMG6	-2.7306	1.38485		ESYT1
HNRNPA2B1	3.29774	2.49793		ALYREF	-0.240081	0.224342		SELENOF
CFL1	2.82066	3.07477		PROSER2	-1.39153	1.073		UPF1
IGKV2-29	0.0371848	0.108419		JMY	-0.643335	1.06062		AIFM1
LYZ	-0.709414	0.336864		SERBP1	-1.51415	0.668008		ATXN2L
YWHAB	3.08594	2.34041		MPLKIP	0.629176	1.18645		YWHAQ
C6orf132	-0.216247	0.104932		PSPC1	-0.466599	0.527521		OAS3
YWHAQ	5.78231	2.73816		PSPC1	-0.570644	1.08757		RPL30
DDX5	4.33794	2.75366		TAF15	0.438044	0.410353		RPS19
MCM7	6.83108	3.09375		TAF15	1.38106	0.922542		EXOSC4
ERLIN2	8.40373	2.45285		TAF15	0.44742	0.279892		DDX5
TGM3	-0.576253	0.436822		TAF15	0.140571	0.15539		G6PD
PCBP2	5.72168	3.09262		KHSRP	-1.25776	1.05234		SNRPD3
YWHAG	4.60908	3.10137		KHSRP	0.533559	0.120332		ISOC1
RPL11	8.63132	3.01967		KHSRP	-0.856446	0.460255		DDX17
PRDX1	1.04524	1.55416		KHSRP	-0.4511	0.431051		DDX20
CDSN	0.0840911	0.0458129		KHSRP	-2.4777	0.994929		JPT2
YWHAE	4.63587	1.49178		KHSRP	-1.53767	2.5547		FAM83H
DDX3X	4.49507	1.89816		KHSRP	-0.917301	1.2171		LAMA5
ERLIN1	1.45582	0.381486		FUBP1	-1.84831	0.28481		SQSTM1
RTRAF	5.71786	1.5559		FUBP1	-1.81385	1.38555		FUBP1
STAU1	6.44135	3.55997		FUBP1	-2.22306	1.94128		TMPO
HSP90AA1	3.23058	0.735734		FUBP1	-1.08997	0.979527		SSR4
RBM14	2.62857	1.69636		FUBP1	-3.07076	1.92682		BABAM1
LTO1	2.51771	3.264		HOOK2	0.0799266	0.0212308		SNRPB
RACK1	7.14257	3.06385		STRBP	-2.38268	1.83145		SPAG5
IMPDH2	7.29606	4.12066		PCDHB18P	6.0449	0.527235		UGGT1
RPL22	3.61965	3.09769		PKP4	0.332636	0.118373		CEP68
BAG3	3.26364	3.2308		HNRNPAB	-0.325869	0.359128		RPL11
PRDX2	0.0780353	0.0463676		CCT7	-0.875308	1.40209		PRMT5
SNRPD3	2.65628	2.7646		CCT7	0.528436	0.4133		HNRNPF
ESYT1	3.42864	2.71097		TBC1D2	0.175224	0.120805		RACK1
TRIM21	1.41821	1.37477		WDR33	-0.166918	0.186534		SNRPD2
ARG1	-0.192363	0.0549146		WDR33	0.0721039	0.118624		CFL1
CSTA	-0.816872	0.677079		PAIP1	-0.116421	0.220559		RPLP2
DNAJA1	7.65417	3.31007		PAIP1	-0.149501	0.446583		HSP90AB1
TMPO	6.92115	2.91746		TSPAN10	0.90621	0.424698		FAM120A
HNRNPA1	3.50151	3.2577		PNN	-0.923025	1.37366		FXR2
SERPINB12	-0.219959	0.103151		C11orf68	-0.46555	1.44153		CAD
ATP5F1A	7.24284	1.68673		C11orf68	-1.03776	0.695807		VAPB
PPA1	-0.451745	1.06452		PRR36	0.0874178	0.137362		COPRS
CALM3	0.754786	2.01378		EPB41L5	-1.58001	0.362694		PCBP2
CLTC	4.00951	2.46966		AVEN	0.208991	0.0707739		MCM7
SLC3A2	5.9971	2.56021		FAM120C	0.445997	0.141458		ABRAXAS2
OAS3	6.94713	2.74283		FAM120C	-1.40719	1.91805		SFPQ
NME1	4.54992	2.01493		FAM120A	-0.602347	0.447163		RPL22
CTNNB1	3.41799	1.79271		FAM120A	-1.29276	1.38395		RPS10
DDX17	3.81159	2.84308		FAM120A	0.192895	0.0661116		YWHAG
PIP	0.336493	0.342477		RBM27	0.0498076	0.0612821		BRCC3
AZGP1	-0.152052	0.108577		FAM184B	-0.0367075	0.0215343		PABPC1
S100A9	0.278708	0.123534		G3BP2	-1.15854	2.07367		MEF2D
COPRS	7.87654	3.09222		G3BP2	-0.868342	1.4252		SKP1
ARF5	3.22313	2.02918		LSM4	-0.461467	0.463606		SEC16A
ELAVL1	6.93178	3.32492		LSM4	-0.766367	1.0669		MYCBP2
EEF1G	3.71106	1.55022		PRRC2C	1.01792	0.446481		SPRYD3
H2BC21	4.61224	0.383133		PE	0.140913	0.283278		DERA
RPS19	4.02147	0.826063						PARP1
CCT7	-0.140924	0.185836						HSPA1B
ALDH16A1	8.62142	3.44988						BAG3
PTBP1	6.47263	1.62224						TUFM
RPL38	2.90849	0.559356						ACOT8
RPS17	1.16076	0.90473						HNRNPA1
PHB2	6.9716	1.52833						LTO1
EIF4E	5.98455	2.61054						EEF1A1
PHB	1.83269	1.37719						DNAJA1
SQSTM1	6.89806	2.9119						ELAVL1
UGDH	5.02752	1.6954						HNRNPH1
MEF2D	7.21776	3.10733						ESYT2
PURA	4.43068	2.09417						HSPA8
CS	1.86732	2.67105						RPLP0
LAMA5	5.54059	2.91043						HSPA5
MTHFD1	5.829	2.41742						FBXO45
SNRPD2	6.57142	3.07034						GIPC1
TXN	0.775228	0.711588						ALDH16A1
RPSA	5.03843	1.66554						BMP7
DDX20	5.08695	2.85973						MAP4
RPS10	6.06557	3.10086						TUBB
VAPA	0.80544	0.420899						STAU1
RPL30	2.15198	2.744						PDIA4
RNH1	5.74593	1.85395						FARSA
EIF4A1	3.73399	0.547856						SEC61A1
USP10	6.19337	1.0749						PCBP1
GUSB	5.29035	2.01445						RPL12
RPS15A	7.02951	2.20468						CLNS1A
ENO1	1.92808	2.3037						ZC3HAV1
CASP14	-1.26114	0.493593						LGALS3BP
HSP90B1	2.6501	0.381486						IMPDH2
MAP4	4.20181	3.45434						SSBP1
VAPB	3.41903	3.09164						HSPD1
JPT2	6.33273	2.89081						NONO
FLNA	2.56811	1.214						ETV6
LRRC15	2.73494	0.336604
PLEC	1.29892	0.912812
TBCC	4.90272	2.414
SEC13	3.6768	2.44197
SLC25A5	7.20111	2.41765
RRBP1	3.16693	1.66786
SBSN	-1.76594	2.62303
PRKACA	5.71629	2.66654
ANXA1	0.585991	0.221343
CLU	5.55757	1.59805
BLMH	-1.60736	0.669014
PUF60	5.07651	2.61016
RAB35	3.21807	2.53861
AIFM1	4.71476	2.71542
EXOSC4	5.31627	2.75049
S100A7	-0.0582588	0.0185561
EMD	4.49205	2.66896
PKP1	3.0797	0.403834
ATP5F1B	1.41193	1.01463
IDH2	3.679	2.55077
PKM	4.36771	1.87591
RPLP2	6.46123	3.07956
FARSA	5.20522	3.57701
H2AC20	2.29612	0.480443
HBA1	4.06677	0.838
CTSD	0.920991	0.616955
DSTN	2.08525	1.59982
HNRNPA0	4.58604	1.66427
BMP7	4.44265	3.45137
HNRNPAB	4.55463	2.45599
PARP1	4.75578	3.19455
ACP1	-0.511721	0.76893
PPIA	2.06027	0.639985
TPI1	2.32998	1.08565
DNAJA2	5.8737	2.61985
FXR2	4.73953	3.08545
SSR4	2.63206	2.9181
EEF1D	2.30028	0.346844
YTHDF2	6.30344	0.935039
DNAJB6	2.59763	2.22479
SEC61A1	5.04129	3.60492
RPL10A	4.59407	2.43049
HNRNPM	5.24161	1.87475
ACOT8	5.88437	3.24422
G6PD	4.8116	2.76265
FAM83H	3.65617	2.89083
UPF1	5.11986	2.71493
GRN	1.53514	0.896557
TPM3	0.951763	0.472822
EEF2	2.54215	0.618688
FAM120A	4.93089	3.08114
CAT	0.163844	0.272182
TRIR	2.59586	1.69587
TMEM43	3.96826	0.958544
RPS18	4.78666	1.49271
RAN	6.35278	2.0492
DERA	6.04941	3.19188
RPS27	6.18011	2.55426
RIOK1	0.777773	0.266577
GEMIN2	4.33078	1.51555
RPS14	4.8348	2.60426
TPM1	1.40994	2.266
RFC2	4.98043	1.87279
VSIG8	7.12624	0.419567
DYNLL1	4.75138	1.06282
SHMT2	3.16561	1.31481
SALL2	4.23716	1.65995
GNB2	6.01089	2.66023
MED20	5.16139	1.91883
SERPINA12	0.578788	0.147424
FUBP1	3.50606	2.91527
ZC3HAV1	3.79413	3.7892
HBB	3.81969	0.484571
PDIA4	4.16097	3.57201
SSBP1	5.90875	4.26447
PTPN13	2.2136	0.762724
PKP3	4.56899	0.420629
PRDX6	1.20895	0.550185
LDHB	5.93936	0.39269
L1RE1	4.67897	0.568427
MAGED1	5.34473	0.62313
SEPTIN9	4.53365	1.13126
PSPC1	3.49589	1.56746
APOD	4.3085	0.389964
CDK5RAP2	4.66806	1.87813
SRPRB	3.43018	1.55956
EIF2S3	2.77464	0.581894
CSTB	1.32937	0.272931
RPS25	5.55098	1.31484
ERGIC1	4.53106	1.21552
PARK7	1.26592	1.32891

## Sheet: Fig. 5
Fig. 5C. RNA splicing analysis (Pem vs. DMSO)																Fig. 5D. IR analysis (IRFinder)				Fig. 5E. Reactome pathway analysis					Fig. 5F. Reactome pathway analysis					Fig. 5G. List of PRMT5i induced IR in genes that regulate cell cycle				Fig. 5I. Uncropped Western blot image										Fig. 5J. Western blot qunatifcation
																																													Pem (nM)
GeneSymbol	A3SS	GeneSymbol	A5SS	GeneSymbol	MXE	GeneSymbol	IR	GeneSymbol	SE	GeneSymbol	AF	GeneSymbol	AL			Gene	log2FoldChange	padj		Signature	-logPadj	Gene ratio			Signature	-logPadj	Gene ratio			Gene	log2FD													MCF-7_RBKO	0			20
ENOSF1	50.7826	CDC6	53.4558	TOP3B	82.005	SCARB2	36.2485	CENPV	46.8714	CASP8	-98.5384	HCG18	-82.7093			PSMD6/ENSG00000163636/clean/3:64022523-64022642:-	2.61107	1.19209e-91		Cell Cycle	5.07874	0.101215	SMC4, RCC1, POLE, NDEL1, RFC5, SUN1, RFC3, NUDC, LIG1, NUP210, ANAPC7, IST1, HAUS4, RANGAP1, CKAP5, RBL2, RAD51C, TFDP1, AKAP9, MCM4, ANAPC5, SFI1, ANAPC2, PSMD12, PSMD13, DCTN1, CDCA8, AAAS, NUP160, AURKB, AURKA, POLD3, BRIP1, CDC45, ORC2, POLD2, RBBP7, POLR2I, PCNT, RAE1, CENPT, GINS1, ACD, CDK11A, RCC2, ZWINT, CDK4, PSMC1, RPA3, CC2D1B		Metabolism of proteins	2.10613	0.164483	EIF4A1, RPL30, RPL10A, DCAF4, RPL9, ACTB, GOLGA2, RPS14, PSMD6, TRIM28, PSMD2, RPS11, RARS1, FBXW5, MOGS, ALG1, RNF40, TUFM, HCFC1, OXA1L, LARS1, XRN2, EEF1A2, COMMD3-BMI1, RPL24, TARS2, OBSL1, UBA52, SQSTM1, TARS1, AARS1, CUL7, DDX5, PSMD11, COPB1, DPP3, MRPL20, MAN2A2, DPH1, DPH2, VARS2, MPDU1, VARS1, EIF2B4, HARS1, UBE2I, TMEM132A, EEF2, COPS6, HNRNPK, UBE2T, GNB2, TADA3, SRPRA, PAF1, UBA1, CO…		SMC4	-0.42138														Rep 1	Rep 2	Rep 3	Rep 1	Rep 2
DNAJC4	50.0958	TSFM	53.401	PDLIM7	81.3717	TECR	35.5933	FOXK2	42.8096	TANGO2	-88.8056	COA5	-74.5228			PSMD6/ENSG00000163636/clean/3:64022801-64023274:-	2.46268	4.27889e-87		Metabolism of RNA	4.09441	0.097166	PSMD12, PSMD13, CSTF3, DDX23, NOP2, DDX42, ADAR, THADA, AAAS, USP39, PRPF8, NUP160, PTBP1, PDCD11, MAGOH, PAPOLA, DHX37, DHX38, SYMPK, POLR2I, RAE1, RBM5, SRSF11, RBM10, UPF1, NOP14, PPIL2, NCBP1, NUP210, NSUN2, ELAC2, RPL22, METTL3, PRPF4B, UPF3A, THOC2, GTPBP3, SMU1, PRPF4, XAB2, PRPF6, DDX39B, PSMC1, SRSF2, HNRNPD, ACIN1, FAM32A, SNRNP200		Metabolism of RNA	11.1305	0.112082	TCERG1, POP5, EIF4A1, RPL30, RRP1, HSPB1, CASC3, THUMPD1, RPL10A, RPL9, EDC4, RPS14, PSMD6, XPO1, PSMD2, KHSRP, AKT1, BUD23, RPS11, PELP1, SRRM2, NCBP2, WDR75, CSNK1E, SENP3, GNL3, THOC6, FTSJ3, QTRT1, DKC1, HNRNPH1, PRPF3, XRN2, MAPKAPK2, RPL24, SNRPA1, SNRPE, SRSF6, UBA52, SF1, DDX5, PSMD11, RPL10, SRRT, WBP4, MRM2, OSGEP, NOL6, U2AF1L4, PSMB4, ZMAT2, POLR2A, EXOSC8, PCBP2, POLR2G, RPS2, RPS27A…		RCC1	-0.34257													APC7	0.982211	0.923102	1.09469	0.718529	0.732948
AMDHD2	46.9653	FAM185A	53.124	TRIT1	72.0369	PLSCR3	35.0292	LINC01237	42.7157	AC040970.1	-88.5978	EIF4B	-69.0079			PSMD6/ENSG00000163636/clean/3:64022523-64023274:-	2.42818	3.40927e-84		Cell Cycle, Mitotic	5.07874	0.0890688	PSMD12, PSMD13, DCTN1, CDCA8, AAAS, SMC4, NUP160, AURKB, AURKA, POLD3, CDC45, ORC2, POLD2, RCC1, PCNT, RAE1, POLE, NDEL1, CENPT, RFC5, GINS1, CDK11A, RFC3, NUDC, LIG1, ANAPC7, NUP210, IST1, RCC2, HAUS4, RANGAP1, CKAP5, ZWINT, RBL2, TFDP1, CDK4, PSMC1, RPA3, AKAP9, MCM4, ANAPC5, SFI1, CC2D1B, ANAPC2		Infectious disease	3.77679	0.103348	RPL30, HSP90AB1, CLTC, RPL10A, RPL9, ACTB, ACTG1, IKBKB, RPS14, PSMD6, XPO1, TRIM28, PSMD2, AKT1, ELOB, NELFCD, RPS11, NCBP2, PRMT1, MOGS, TYK2, TUFM, SFPQ, RPL24, MYH9, CHMP4A, SNRPE, UBE2V1, FKBP4, UBA52, VPS25, PPIA, VPS28, KPNB1, DDX5, PSMD11, RPL10, GPS2, ITPR3, NCKIPSD, PSMB4, POLR2A, IRAK1, GPC1, DVL1, PCBP2, DVL2, POLR2G, RPS2, MTA2, RPS27A, RANBP1, NPM1, UBE2I, TAF15, TAF10, SSRP1, TUBB4…		POLE	0.043816													GINS1	0.699601	0.902519	1.39788	0.556972	0.591299
HSF4	45.9793	TTC8	52.1572	DDR1	67.1564	GRINA	34.9272	WDR45	39.5933	FKTN	-88.2193	FRS2	-65.1126			PSMD6/ENSG00000163636/clean/3:64022801-64023391:-	2.98556	9.3082e-69		Processing of Capped Intron-Containing Pre-mRNA	6.7766	0.0668016	CSTF3, DDX23, DDX42, AAAS, USP39, PRPF8, NUP160, PTBP1, MAGOH, PAPOLA, DHX38, SYMPK, POLR2I, RAE1, RBM5, SRSF11, RBM10, PPIL2, NCBP1, NUP210, METTL3, PRPF4B, THOC2, SMU1, PRPF4, XAB2, PRPF6, DDX39B, SRSF2, HNRNPD, ACIN1, FAM32A, SNRNP200		Translation	8.71097	0.0611354	EIF4A1, MRPS15, RPL30, AARS1, MRPS16, RPL10, MRPS12, MTIF2, RPL10A, RPL9, RPS14, MRPL20, QARS1, EIF4H, RPS2, MRPL9, VARS2, RPS27A, RPS11, VARS1, EIF2B4, HARS1, RARS1, MRPS24, MRPS25, MARS1, MRPS2, EEF2, TUFM, MRPL52, OXA1L, SARS1, EEF1D, LARS1, EEF1A2, SRPRA, EIF3G, RPL24, TARS2, UBA52, TARS1, EIF4G1		NDEL1	0.466201													ORC2	0.692005	1.06462	1.24338	0.418773	0.220123
NTPCR	42.4157	ETF1	52.0111	OAZ2	55.6229	DGKZ	34.9049	FLOT2	39.2273	SRRM1	-87.198	CBLL1	-63.2431			MCM7/ENSG00000166508/known-exon/7:100099203-100099278:-	1.79714	3.29262e-56		mRNA Splicing - Major Pathway	4.66773	0.048583	PPIL2, NCBP1, DDX23, DDX42, PRPF4B, USP39, PRPF8, SMU1, PRPF4, XAB2, PTBP1, PRPF6, DDX39B, MAGOH, HNRNPD, SRSF2, ACIN1, DHX38, FAM32A, SNRNP200, POLR2I, RBM5, SRSF11, RBM10		rRNA processing	5.12451	0.0422125	RPL30, RPL10, RRP1, THUMPD1, RPL10A, RPL9, MRM2, NOL6, RPS14, EXOSC8, BUD23, RPS2, RPS27A, RPS11, PELP1, NOP56, UTP6, KRR1, WDR75, CSNK1E, SENP3, GNL3, FTSJ3, TBL3, DKC1, XRN2, RPL24, UBA52, MPHOSPH6		RFC5	-0.54208													POLE	1.14578	0.683563	1.17066	0.612557	0.297211
CDC45	39.3498	LRRC57	46.4907	UBAC2	53.3259	HINT1	34.3251	AC007743.1	37.4916	C12orf29	-86.996	PLAA	-62.9337			PIEZO1/ENSG00000103335/clean/16:88720283-88720384:-	2.70437	4.87214e-53		mRNA Splicing	4.46117	0.048583	PPIL2, NCBP1, DDX23, DDX42, PRPF4B, USP39, PRPF8, SMU1, PRPF4, XAB2, PTBP1, PRPF6, DDX39B, MAGOH, HNRNPD, SRSF2, ACIN1, DHX38, FAM32A, SNRNP200, POLR2I, RBM5, SRSF11, RBM10		Processing of Capped Intron-Containing Pre-mRNA	2.76075	0.0422125	TCERG1, DDX5, SRRT, WBP4, CASC3, U2AF1L4, ZMAT2, POLR2A, PCBP2, POLR2G, SRRM2, RBM39, HNRNPA3, CPSF1, NCBP2, FUS, LSM5, THOC6, HNRNPL, HNRNPM, HNRNPK, HNRNPH1, PRPF3, HNRNPA2B1, SNRPA1, RNPS1, SNRPE, SRSF6, SF1		SUN1	0.298102
ERBB2	37.4821	KRTCAP2	45.7805	VEZT	51.0002	STAG3L4	33.2525	ASB1	36.6931	RACK1	-81.358	MOV10	-60.1232			MCM7/ENSG00000166508/clean/7:100099403-100099588:-	1.74749	7.49624e-53		Cell Cycle Checkpoints	2.28892	0.0465587	RFC5, CENPT, NUDC, PSMD12, RFC3, ANAPC7, PSMD13, RCC2, CDCA8, RANGAP1, CKAP5, NUP160, ZWINT, AURKB, BRIP1, CDC45, PSMC1, RPA3, ORC2, MCM4, ANAPC5, ANAPC2, NDEL1		rRNA processing in the nucleus and cytosol	5.12021	0.0407569	RPL30, RPL10, RRP1, THUMPD1, RPL10A, RPL9, NOL6, RPS14, EXOSC8, BUD23, RPS2, RPS27A, RPS11, PELP1, NOP56, UTP6, KRR1, WDR75, CSNK1E, SENP3, GNL3, FTSJ3, TBL3, DKC1, XRN2, RPL24, UBA52, MPHOSPH6		RFC3	-0.4903														Pem (nM)
LUC7L	37.1005	FAM111A	44.7896	NUBP2	45.779	LINC01213	32.7931	JMJD7	36.6423	NAT10	-80.397	MRRF	-59.8473			RPL24/ENSG00000114391/clean/3:101686557-101686671:-	2.04993	1.07183e-43		SUMO E3 ligases SUMOylate target proteins	4.08186	0.0425101	DDX17, PIAS3, TOP2B, TFAP2C, DNMT1, NUP210, CTBP1, NR1H2, CDCA8, SMC5, CHD3, RANGAP1, AAAS, NUP160, AURKB, AURKA, NCOR2, MTA1, NSMCE4A, TOP1, RAE1		mRNA Splicing - Major Pathway	4.1759	0.0393013	TCERG1, DDX5, SRRT, WBP4, CASC3, U2AF1L4, ZMAT2, POLR2A, PCBP2, POLR2G, SRRM2, RBM39, HNRNPA3, NCBP2, FUS, LSM5, HNRNPL, HNRNPM, HNRNPK, HNRNPH1, PRPF3, HNRNPA2B1, SNRPA1, RNPS1, SNRPE, SRSF6, SF1		NUDC	-0.01344													T47D_RBKO	0			20
GRINA	36.9802	KXD1	42.7435	PFDN5	45.2334	ACADVL	31.9431	DBF4	35.741	AP1G2	-79.4782	NEK2	-57.9948			MAF1/ENSG00000179632/known-exon/8:144106464-144106554:+	2.64699	7.33629e-39		SUMOylation	3.94988	0.0425101	PIAS3, TOP2B, NUP210, CDCA8, TOP1, RANGAP1, AAAS, RAE1, AURKB, NUP160, AURKA		mRNA Splicing	3.9194	0.0393013	TCERG1, DDX5, SRRT, WBP4, CASC3, U2AF1L4, ZMAT2, POLR2A, PCBP2, POLR2G, SRRM2, RBM39, HNRNPA3, NCBP2, FUS, LSM5, HNRNPL, HNRNPM, HNRNPK, HNRNPH1, PRPF3, HNRNPA2B1, SNRPA1, RNPS1, SNRPE, SRSF6, SF1		LIG1	-0.20919														Rep 1	Rep 2	Rep 3	Rep 1	Rep 2
ACTB	36.978	GNPDA1	40.7836	USP13	40.3621	TAF6	31.6697	MAP3K6	35.1984	DMTN	-78.9925	CYB561D2	-54.1927			TPM1/ENSG00000140416/clean/15:63060939-63061712:+	2.33737	1.12136e-38		S Phase	4.09331	0.0404858	RFC5, GINS1, PSMD12, RFC3, ANAPC7, LIG1, PSMD13, RBL2, POLD3, TFDP1, CDC45, CDK4, PSMC1, RPA3, ORC2, POLD2, MCM4, ANAPC5, POLE, ANAPC2		Major pathway of rRNA processing in the nucleolus and cytosol	4.48558	0.0378457	RPL30, RPL10, RRP1, RPL10A, RPL9, NOL6, RPS14, EXOSC8, BUD23, RPS2, RPS27A, RPS11, PELP1, NOP56, UTP6, KRR1, WDR75, CSNK1E, SENP3, GNL3, FTSJ3, TBL3, XRN2, RPL24, UBA52, MPHOSPH6		NUP210	-0.1509													APC7	1.10729	0.800362	1.09235	1.06133	0.905137
ZNF76	36.199	GGA1	39.3871	HMGN1	40.187	MTG1	31.315	ZNF595	35.1202	CSNK1D	-77.887	ZCCHC17	-51.0405			RPS27A/ENSG00000143947/known-exon/2:55232708-55232807:+	1.8418	2.2393e-37		Synthesis of DNA	4.08186	0.034413	RFC5, GINS1, PSMD12, RFC3, ANAPC7, LIG1, PSMD13, POLD3, CDC45, PSMC1, RPA3, ORC2, POLD2, MCM4, ANAPC5, POLE, ANAPC2		HIV Infection	2.16884	0.0349345	RANBP1, NPM1, TAF15, PSMD11, NCBP2, TAF10, SSRP1, PSMD6, PSMC5, PSMB4, XPO1, POLR2A, PSMD2, ELOB, CHMP4A, POLR2G, TAF6, NELFCD, RPS27A, PPIA, UBA52, RAN, VPS28, KPNB1		ANAPC7	-0.26297													GINS1	0.996007	0.928612	1.07538	1.00582	1.07012
OFD1	36.0755	HINT1	38.9521	AL732372.2	39.4212	ACADVL	30.2589	VPS26A	34.6972	WHRN	-77.1835	RABAC1	-49.7022			TPM1/ENSG00000140416/clean/15:63060939-63061197:+	2.74123	2.25888e-36		Nucleotide Excision Repair	2.61077	0.0283401	RFC5, PIAS3, USP7, RFC3, LIG1, CHD1L, DDB2, POLD3, XAB2, COPS5, RPA3, POLD2, POLR2I, POLE		Regulation of expression of SLITs and ROBOs	2.16884	0.0291121	RPL30, PSMD11, RPL10, NCBP2, CASC3, RPL10A, RPL9, RPS14, PSMD6, PSMC5, PSMB4, PSMD2, RPL24, RNPS1, ELOB, RPS2, RPS27A, RPS11, UBA52, EIF4G1		IST1	0.02547													ORC2	1.14299	0.841017	1.01599	1.00696	0.950756
RNASEH2C	36.0662	ROGDI	37.0405	ASB1	38.6399	SGSM3	28.9567	GPATCH2L	34.661	HEXD	-74.8014	ZNF252P	-49.2674			TPM1/ENSG00000140416/clean/15:63061273-63062214:+	2.30263	3.55141e-36		Transport of Mature Transcript to Cytoplasm	2.48298	0.0242915	NUP210, NCBP1, DDX39B, MAGOH, SRSF2, DHX38, SYMPK, THOC2, AAAS, RAE1, SRSF11, NUP160		Late Phase of HIV Life Cycle	1.9863	0.0247453	RANBP1, TAF15, NCBP2, TAF10, SSRP1, XPO1, POLR2A, ELOB, CHMP4A, POLR2G, TAF6, NELFCD, RPS27A, PPIA, UBA52, RAN, VPS28		HAUS4	-0.48854													POLE	1.09466	1.14373	0.761608	1.49679	1.9344
CENPV	35.5626	HSF4	36.712	HAUS2	38.1711	KRTCAP2	28.6558	PFDN5	34.152	COA5	-74.5228	SRSF1	-49.1527			TRIM37/ENSG00000108395/clean/17:59047819-59049177:-	2.30829	3.55141e-36		SUMOylation of DNA replication proteins	4.08186	0.0222672	PIAS3, TOP2B, NUP210, CDCA8, TOP1, RANGAP1, AAAS, RAE1, AURKB, NUP160, AURKA		Beta-catenin independent WNT signaling	1.6788	0.0247453	PSMD11, SMURF1, CLTC, SCRIB, ITPR3, MOV10, PSMD6, PSMC5, PLCB3, PSMB4, PSMD2, GNB2, DVL1, DVL2, CTNNB1, RPS27A, UBA52		RANGAP1	-0.23678
RTEL1	35.0145	SNRPE	36.4927	LLGL2	36.7077	RND3	27.5772	ATP6AP2	33.3333	ASB1	-72.499	RAB43	-46.9694			LLGL2/ENSG00000073350/clean/17:75564507-75568475:+	1.81751	1.35603e-33		Transport of Mature mRNA derived from an Intron-Containing Transcript	2.28892	0.0222672	NUP210, NCBP1, DDX39B, MAGOH, SRSF2, DHX38, THOC2, AAAS, RAE1, SRSF11, NUP160		Selenoamino acid metabolism	1.66564	0.0218341	RPL30, RARS1, RPL10, MARS1, RPL10A, RPL9, RPS14, SARS1, QARS1, LARS1, RPL24, RPS2, RPS27A, RPS11, UBA52		CKAP5	-0.45394
HUS1	33.513	POLR1C	35.9273	HMGN1	35.2919	YDJC	27.421	ZNF385A	33.0438	CBX8	-71.3712	VRK3	-42.0495			TPM1/ENSG00000140416/clean/15:63062277-63062575:+	2.50391	4.27836e-33												RBL2	0.322005
ZNF559	33.0585	RABGGTB	35.7668	HMGN1	32.6596	LUC7L	27.316	PIGT	32.4651	CADM1	-69.752	SLC2A8	-41.2181			SMARCC2/ENSG00000139613/clean/12:56181101-56181481:-	3.0105	1.12298e-32												RAD51C	-0.08869
AMDHD2	32.8108	CDC6	35.5369	SHISA5	32.6111	QTRT1	27.1555	DDX24	32.2105	DMTN	-69.0538	TFB1M	-39.9878			FLNA/ENSG00000196924/clean/X:154352675-154352771:-	1.94076	5.95118e-32												TFDP1	-0.2596
ISCA2	32.546	RAP1B	35.4579	TMEM14B	29.8838	PXN	27.138	COX7A2	30.8269	SAP30BP	-68.2088	ADARB1	-39.672			HNRNPH1/ENSG00000169045/clean/5:179621035-179621241:-	1.27889	1.37253e-31												AKAP9	0.55091
RBM23	31.1903	MRPL49	34.3029	ENAH	29.7139	AP1G2	26.8747	HMGN1	30.8219	ATXN2L	-66.8601	PROSER1	-38.1951			TPM1/ENSG00000140416/clean/15:63062645-63064063:+	2.01321	3.21786e-31												MCM4	-0.37618
NR1H2	30.2636	WBP1	32.4268	HMGN1	29.2082	MAF1	26.6731	RWDD4	28.9193	CDK10	-66.7789	USP8	-35.719			PPDPF/ENSG00000125534/known-exon/20:63521363-63521511:+	2.31744	3.42544e-31												ANAPC5	0.040295
WAC	29.2688	MIPOL1	32.2357	MLPH	23.6954	RFNG	25.9559	ODF2L	28.7537	EIF2B5-DT	-66.6667	TPD52L1	-35.6081			MRFAP1/ENSG00000179010/known-exon/4:6640755-6640827:+	1.66043	3.42544e-31												SFI1	0.231845
OGFOD2	28.9809	FMC1	31.2615	AFG3L1P	21.5798	RGL2	25.7489	DEDD	27.8175	AP1G2	-66.6423	MTHFSD	-35.0699			MORF4L2/ENSG00000123562/clean/X:103685260-103686630:-	2.02612	7.03384e-31												ANAPC2	0.617946
PAM16	28.9318	CMC1	31.1877	CDKN3	20.9896	MEN1	25.3852	IVNS1ABP	26.7176	SULT1A3	-64.96	NT5DC2	-35.0542			TPM1/ENSG00000140416/clean/15:63061788-63062214:+	2.27755	1.19051e-30												PSMD12	-0.05616
RAP1B	28.8815	CLDN7	29.2127	PI4KB	19.9103	NUDT22	24.8734	NKAPD1	26.4274	ATP6V0D1	-64.0551	CCNI	-33.9996			TPM1/ENSG00000140416/clean/15:63062645-63069869:+	2.04824	2.91187e-30												PSMD13	-0.1966
HMGN1	28.7461	WDR54	29.1833	AURKA	18.2579	REX1BD	24.7251	CTSB	26.3822	GATAD2A	-63.3329	VRK3	-33.8382			FLNA/ENSG00000196924/clean/X:154351696-154351883:-	1.76924	3.46363e-30												DCTN1	-0.27656
HTRA2	28.668	FBXW8	28.8824	DERL2	16.3689	NPIPB4	24.5261	MGAT4B	25.6802	MINPP1	-62.1906	TMEM159	-33.4398			PCBP2/ENSG00000197111/clean/12:53467843-53468779:+	1.47863	1.723e-28												CDCA8	-0.60322
MRPL53	28.5288	PPT2	28.4996	LSM14A	15.027	DPF2	24.4312	RNF114	25.5572	GATAD2A	-61.4473	DUXAP9	-32.0907			TAF6/ENSG00000106290/clean/7:100110073-100110199:-	2.64262	8.14174e-28												AAAS	0.258528
ABCC3	27.8105	CPSF1	28.3043	H2AZ2	14.3021	SF3B1	23.2665	GAN	25.5192	RPS27A	-59.287	MTHFSD	-31.9361			FXYD3/ENSG00000089356/known-exon/19:35122839-35122917:+	1.63568	2.82341e-26												NUP160	0.41
PSMA4	27.0854	ITGB1BP1	28.2067	NDUFA10	14.1143	CCDC159	23.1131	MAP2K2	25.0933	CSNK1D	-57.4159	PFN2	-31.7259			NDUFV1/ENSG00000167792/clean/11:67608478-67608559:+	2.37375	2.86546e-26												AURKB	-0.53553
RAP2C	26.9339	A4GALT	27.6312	ELAPOR1	12.3776	SCRN2	22.9878	CLBA1	24.2762	NBN	-57.0831	SMIM11A	-31.5027			NDUFV1/ENSG00000167792/clean/11:67608478-67608551:+	2.37151	3.49821e-26												AURKA	-0.35982
BAG6	26.8461	WASF1	27.6223	KRIT1	12.3138	TCEA2	21.6211	AC018630.2	24.2566	RBPMS	-57.0023	POLD4	-30.9615			FLNA/ENSG00000196924/clean/X:154353727-154353914:-	1.8566	8.45701e-26												POLD3	-0.39958
RPL8	25.9599	ALKBH6	27.2871	SLC10A3	11.6669	BLVRB	21.1534	TTPAL	23.0133	CSNK1D	-56.5538	NDUFA3	-30.1377			PLCG1/ENSG00000124181/clean/20:41163275-41163377:+	2.37862	2.28949e-25												BRIP1	-0.45187
AL732372.2	25.9527	NDUFV1	27.2151	SPINT2	11.4672	TSEN54	20.9376	DTYMK	22.7071	SYTL4	-55.7187	LINC01002	-30.0236			CDK5RAP3/ENSG00000108465/clean/17:47974448-47975022:+	1.83863	5.39719e-25												CDC45	-0.99706
GAS2L1	25.0596	MID1IP1	26.3075	OSBPL9	10.9338	FBXL6	20.8741	ARMC10	22.3746	CPNE1	-55.3964	STK32C	-29.2598			ABHD11/ENSG00000106077/clean/7:73736691-73736928:-	1.53973	8.23693e-25												ORC2	0.117286
MCM4	25.0528	PSMC5	26.2031	MACROH2A1	9.89912	RHPN1	20.6396	SREK1	22.2174	ATOX1	-54.9002	H4C14	-29.2104			ACADVL/ENSG00000072778/clean/17:7222081-7222176:+	1.71751	1.55392e-24												POLD2	-0.37954
STAG3L4	24.1893	ENY2	25.8867	CALU	8.71023	PPP1R35	20.5215	RCCD1	22.086	STARD10	-54.7233	WWOX	-27.3779			FLNA/ENSG00000196924/clean/X:154352447-154352552:-	2.17988	1.55392e-24												RBBP7	-0.28389
SUPT20H	23.9674	TAF6	25.5317	BOD1	-8.95008	CLPP	20.4359	SFXN2	22.0231	DCUN1D1	-54.1715	SEMA3C	-27.1424			CDK5RAP3/ENSG00000108465/clean/17:47975653-47975868:+	1.70995	3.48012e-23												POLR2I	-0.31042
SIX5	23.5438	FAM185A	24.6241	U2AF1	-9.87634	HMGN2	20.4247	HMGN1	21.4071	RNF31	-53.6699	RGS3	-26.9957			CDK5RAP3/ENSG00000108465/clean/17:47975638-47975868:+	1.70995	3.48012e-23												PCNT	0.243482
BRD1	23.4326	PLEKHB2	24.5273	PIGF	-11.7909	EIF4A1	20.1713	TSPAN9	21.2688	FAM185A	-53.5181	NDUFA3	-26.5523			INPPL1/ENSG00000165458/clean/11:72229752-72229923:+	2.45354	1.01445e-22												RAE1	0.101184
TRIM41	23.2665	STARD5	24.4747	EEF2KMT	-12.0101	REX1BD	20.051	DNASE1	21.2502	RBPMS	-52.3735	TTC8	-24.8047			PAN2/ENSG00000135473/clean/12:56322758-56323061:-	2.65498	1.01445e-22												CENPT	0.301799
HCFC1R1	23.2226	DUS1L	24.4368	PKIB	-13.4998	MOB2	19.9067	ARL6IP6	21.1335	CTCF	-51.9649	GDI1	-24.7481			MCM7/ENSG00000166508/clean/7:100095470-100095773:-	2.06319	3.39351e-22												GINS1	-0.36229
SEMA3F	22.4902	RFC5	24.0785	THAP9-AS1	-13.5261	MRNIP	19.9004	FOXD3-AS1	20.9026	WHRN	-51.48	GATD3B	-24.3093			PLCG1/ENSG00000124181/clean/20:41166859-41167851:+	1.91763	8.79591e-22												ACD	0.209571
DGKE	21.89	NSUN5P1	24.0577	ATP5MD	-14.327	SGSM3	19.8496	EMG1	20.7478	INTS10	-51.1938	MTHFSD	-23.5292			LLGL2/ENSG00000073350/clean/17:75574668-75574870:+	1.98372	1.00502e-21												CDK11A	1.21228
DMWD	21.3582	AURKAIP1	23.6584	DEK	-14.7486	DSCAM-AS1	19.66	NBPF11	20.5597	COX5B	-50.9396	ZNF252P	-23.4712			LLGL2/ENSG00000073350/clean/17:75574668-75574873:+	1.98372	1.00502e-21												RCC2	-0.48113
TIMM9	20.0092	PFDN5	23.3414	ZFYVE27	-17.717	TSPYL2	19.637	DMWD	20.235	ATXN2L	-48.9473	RPS6KB1	-22.9681			RHPN1/ENSG00000158106/clean/8:143379078-143379314:+	3.10282	1.68608e-21												ZWINT	-0.2412
TIMM17B	19.4154	INTS2	23.145	SMUG1	-17.9023	ZNF789	19.5223	GTF3C5	19.7212	TARS2	-48.6645	SMARCC2	-22.8078			PLCG1/ENSG00000124181/clean/20:41162725-41162957:+	1.95988	2.43142e-21												CDK4	-0.30389
METRN	19.0793	POLD4	23.0681	ENTR1	-18.0937	CDK18	19.5171	BBC3	19.2788	PABPC4	-48.5676	HP1BP3	-22.7994			ABHD11/ENSG00000106077/clean/7:73737391-73737561:-	1.61908	4.19923e-21												PSMC1	-0.41347
COBL	18.9767	FANCA	22.8876	CBWD2	-18.3052	HNRNPH1	19.4022	RGL2	19.246	SLC35B1	-46.9932	MTHFSD	-22.5655			RHPN1/ENSG00000158106/clean/8:143380783-143381267:+	2.43134	4.19923e-21												RPA3	-0.14562
RTEL1	18.8974	NDUFV1	22.4691	TC2N	-18.7487	GRINA	19.3643	CCP110	19.1314	UBE2D3	-46.7806	GTF2I	-21.6168			ACADVL/ENSG00000072778/clean/17:7222865-7223132:+	1.60693	6.65179e-21												CC2D1B	-0.07906
RET	18.8024	COPB1	22.4436	PYCR1	-20.0466	UNC119	19.2814	HAUS2	19.099	CTCF	-46.4582	MED25	-21.535			CELSR2/ENSG00000143126/clean/1:109269820-109269932:+	2.70745	1.02311e-20
OAZ1	18.4016	BUD23	22.3101	SRP9	-20.3437	LINC00623	19.2747	ENTR1	18.8442	CSNK1D	-45.5718	PGAP6	-21.1016			PAXX/ENSG00000148362/clean/9:136992700-136992924:+	1.94998	1.07914e-20
TRIM33	17.9389	NDUFAF8	21.9723	FLOT2	-20.8604	BCAM	19.1668	PLAA	18.819	PLRG1	-45.482	LEPROT	-20.1552			FLNA/ENSG00000196924/clean/X:154361570-154361669:-	2.89865	1.56632e-20
RAN	16.9082	TRAPPC6A	21.8971	NDUFA10	-21.0742	CCDC14	19.0246	SCFD2	18.3356	MLPH	-45.3656	LCMT1	-19.2695			FLNA/ENSG00000196924/clean/X:154350207-154350908:-	1.29659	2.80628e-20
MHENCR	16.4386	CDK11A	21.8414	UBE2F	-24.6359	RBM8A	18.9473	CDK10	18.1553	CCDC58	-44.9333	CNPY2	-19.1527			AGRN/ENSG00000188157/clean/1:1046265-1046396:+	2.50093	3.29984e-20
PHF20L1	16.339	SNRPE	21.8275	LSM2	-24.8133	PABPC1	18.6263	RPUSD1	17.7822	STARD10	-44.7077	USP8	-19.0216			STUB1/ENSG00000103266/clean/16:681880-682019:+	1.80265	3.46807e-20
SRRM2	16.3354	AP1G2	21.6695	TTC8	-25.0107	SMARCB1	18.4968	EDC4	17.7282	C12orf29	-43.9671	MACROH2A1	-18.8553			STUB1/ENSG00000103266/clean/16:681903-682019:+	1.80265	3.46807e-20
ZPR1	16.2368	CHRNA5	21.4741	MFF	-25.0248	CTDNEP1	18.4758	STAG1	17.6505	PIGT	-43.7581	MRPS16	-17.793			FLNA/ENSG00000196924/clean/X:154364719-154364820:-	1.86619	5.60026e-20
ANTKMT	16.1148	LRRC57	21.4101	DOCK6	-25.4035	P3H1	18.4286	TTC8	17.2873	SLC35B3	-43.2051	LEPROT	-17.6525			BCAM/ENSG00000187244/clean/19:44818882-44819055:+	2.55136	7.0927e-20
PLEKHG2	16.0349	CENPW	20.929	FBXO28	-25.5926	DZIP3	18.2626	TLCD3A	17.1283	STARD10	-43.1822	SAYSD1	-17.1062			PPP1R35/ENSG00000160813/clean/7:100435533-100435630:-	1.52903	3.559e-19
SUPT20H	15.7881	AURKAIP1	20.8879	NUP54	-27.9515	ZFC3H1	18.2132	ERMAP	17.101	CTCF	-43.1645	ORAI3	-16.3566			LAMB2/ENSG00000172037/clean/3:49122370-49122703:-	2.08275	3.80223e-19
PDLIM7	15.6265	TMC4	20.7297	EEF1D	-28.6415	ESRP2	18.1621	SAP30BP	16.9642	MTG1	-43.102	COA4	-16.3166			ZWINT/ENSG00000122952/clean/10:56359853-56360017:-	1.91321	6.39056e-19
PCNP	15.4477	LANCL1	20.4753	RAP1B	-29.1155	SEC24C	18.0106	SYNCRIP	16.8464	COA5	-42.7568	TBRG4	-15.7423			TRIM41/ENSG00000146063/known-exon/5:181234995-181235353:+	2.79438	1.06075e-18
RNF216	15.2521	HEMK1	19.5553	COX7A2	-29.1718	MAMDC4	18.0099	YIPF1	16.8006	AC040970.1	-42.692	ARPC2	-15.0105			EEF1D/ENSG00000104529/clean/8:143581154-143581228:-	1.87304	1.92687e-18
URGCP	15.2045	MTCH1	19.4547	NDUFC1	-29.428	ZNF692	17.8796	ENTR1	16.6789	RPS27A	-42.3613	TCFL5	-14.9175			ACADVL/ENSG00000072778/clean/17:7223875-7223967:+	2.18092	2.1426e-18
VPS29	15.141	ASNS	19.3951	NASP	-30.4252	CFAP410	17.6001	KLHDC8B	16.6136	ERF	-41.864	NEK2	-14.8959			FLNA/ENSG00000196924/clean/X:154351041-154351580:-	1.17785	3.97572e-18
PPDPF	15.1006	CDC6	19.3308	SLC35B2	-34.0565	YBX2	17.3876	TAF6	16.5837	GRSF1	-41.4654	TPM1	-13.856			RPS6KB1/ENSG00000108443/clean/17:59934524-59935192:+	2.19354	5.25577e-18
PCBP2	15.071	PPP1R14B-AS1	19.1754	CCDC25	-39.7688	KIF12	17.3434	ARID3A	16.5181	CSNK1D	-41.3083	MRPS25	-12.9173			NBEAL2/ENSG00000160796/clean/3:47004590-47004971:+	1.82608	5.91579e-18
HNRNPA1	14.7528	RNPS1	18.7908	OSBPL2	-41.386	MOV10	17.3272	PANK3	16.3092	ENAH	-40.8297	AHSA1	-11.4096			HMGN1/ENSG00000205581/clean/21:39345958-39347378:-	2.00768	1.34707e-17
RBBP4	14.5526	ANAPC16	18.5756	HAUS2	-42.4501	NDUFV1	17.3103	THUMPD3	16.3056	HNRNPL	-40.0953	PLAA	-11.0404			AGRN/ENSG00000188157/clean/1:1047454-1047572:+	2.48829	1.87077e-17
RGL2	14.1432	MTG1	18.5599	ANP32E	-42.8299	HMGN1	17.1685	MRPS18C	16.2896	CD46	-40.0058	ZFAND3	-10.3104			FLNA/ENSG00000196924/clean/X:154351041-154351139:-	1.10565	3.46528e-17
STK11	13.999	COMMD4	18.2133	SLC30A6	-44.8562	DGKZ	17.1058	NOS1AP	16.0738	MTG1	-39.73	CA4	-9.67444			NBEAL2/ENSG00000160796/clean/3:47006063-47006164:+	2.00682	4.71037e-17
RALGAPB	13.5695	TM7SF2	17.9593	EEF1D	-45.7975	MROH1	17.0984	SIN3B	16.0537	WHRN	-38.9379	REPIN1	-9.35921			NPEPL1/ENSG00000215440/clean/20:58712579-58713419:+	1.7431	5.182e-17
PRC1	12.993	PARK7	17.8964	GCSH	-45.8094	PAXX	17.0888	DNASE1	15.9137	BFSP1	-38.4279	PFN2	-9.20609			PAXX/ENSG00000148362/clean/9:136992974-136993052:+	2.02731	5.51302e-17
MAPKAPK2	12.4613	MEN1	17.7216	TARDBP	-46.7552	SYVN1	17.0408	ISCA2	15.9094	DDX5	-38.3005	KDELR2	-8.83429			ATIC/ENSG00000138363/clean/2:215346941-215347620:+	1.80585	2.10889e-16
HCFC1R1	11.7654	CCNL1	17.7066	TUBD1	-48.6132	FLII	17.0265	PILRB	15.8486	ARL6IP4	-37.5903	NDUFA3	-8.82597			FLII/ENSG00000177731/clean/17:18246222-18246307:-	2.72089	3.50848e-16
MED8	11.7169	WBP1	17.4706	TSPAN9	-57.6478	IFT140	16.7898	TRNAU1AP	15.8085	SERP1	-37.1959	H2AZ2	-8.5645			PNKP/ENSG00000039650/clean/19:49864236-49864323:-	3.39449	4.40573e-16
IP6K2	11.7051	DCAF8	17.074	TAPBP	-62.106	IFT140	16.3401	HMGN1	15.7563	MAPK3	-36.9887	SRSF6	-8.56249			EIF4A1/ENSG00000161960/known-exon/17:7577706-7577826:+	1.17562	6.22e-16
TMEM184C	11.4979	EOLA1	17.058	TAF1C	-63.4084	DDB2	16.2614	TTC17	15.7294	TIGAR	-36.6619	PLCG1	-8.47568			GUSB/ENSG00000169919/clean/7:65974704-65974918:-	1.91787	1.00469e-15
RPL17	11.4897	TSPAN6	16.9398	ABCB6	-65.2787	AP1G2	16.156	ERMAP	15.6281	CD46	-36.2812	SRSF6	-7.95769			AP1G2/ENSG00000213983/clean/14:23562066-23562287:-	1.7835	1.07205e-15
SRA1	11.4202	MRPS16	16.9247	HEXA	-70.2282	STX4	16.0156	HEATR1	15.6168	ARL6IP4	-36.0186	TMEM179B	-7.17393			ULK3/ENSG00000140474/known-exon/15:74840316-74840497:-	2.01482	1.12906e-15
PHC2	11.3568	HMGN3	16.829	KIAA0895	-72.4319	LLGL2	15.8188	FBP1	15.4213	AP1G2	-35.9895	RPL34	-6.28041			RHPN1/ENSG00000158106/clean/8:143381344-143381571:+	2.16444	2.42996e-15
PSPC1	11.3455	CNIH2	16.7188			STUB1	15.7393	FGFR1OP2	15.2271	STARD10	-35.9682	MTHFD2	-6.07987			ACADVL/ENSG00000072778/clean/17:7224552-7224641:+	2.3514	2.54069e-15
ENAH	11.2065	PXN-AS1	16.291			QTRT1	15.6001	KMT5A	14.8812	ARL6IP4	-35.9246	HNRNPK	-5.38456			FLNA/ENSG00000196924/clean/X:154366224-154366307:-	2.01662	3.11512e-15
B4GALNT4	10.9132	AP2M1	16.1926			NMRK1	15.2	TMEM126B	14.8637	COA5	-35.8851	RPL4	-5.07024			INTS3/ENSG00000143624/known-exon/1:153772440-153772638:+	2.42987	4.07462e-15
C11orf68	10.82	ILKAP	16.1391			RCCD1	15.1952	TRIP12	14.8516	NBN	-35.7668	RPL37A	-4.25877			MLPH/ENSG00000115648/clean/2:237511101-237518538:+	-1.06509	4.59391e-15
DMAC2	10.4629	ATPSCKMT	15.9752			AIMP1	15.1288	YBX2	14.843	MRPS6	-35.4862	AHSA1	-4.1717			ABHD11/ENSG00000106077/known-exon/7:73737735-73737875:-	1.43445	4.59391e-15
MRPS16	10.3409	CSAD	15.9375			FAM189A2	15.0707	TMEM248	14.7365	PRR7	-35.4307	COA4	-3.92289			PCBP2/ENSG00000197111/clean/12:53467293-53468776:+	1.05481	4.94357e-15
TRA2A	10.2246	ZNF232-AS1	15.7685			PSRC1	15.0112	USP33	14.7214	PRKAR1A	-35.0785	SKP1	-3.87032			PIEZO1/ENSG00000103335/clean/16:88717211-88717536:-	1.29784	6.67318e-15
MOV10	10.1949	COX7A2	15.6459			MYL6	14.7925	EPB41L5	14.5669	MTG1	-35.0551	ARPC5	-3.81046			PFKL/ENSG00000141959/clean/21:44325264-44325960:+	1.54688	8.21982e-15
MANEAL	9.89945	RPL17	15.6029			HAGHL	14.7874	MRPS25	14.5369	CIBAR1	-34.5133	ARPC5	-2.50939			FLNA/ENSG00000196924/clean/X:154365486-154366023:-	2.01042	9.1342e-15
NUDCD2	9.73358	PHC2	15.5881			TMEM150A	14.6698	INCENP	14.509	DCTN2	-34.4368	HNRNPD	3.0118			NABP2/ENSG00000139579/known-exon/12:56224441-56224833:+	1.6095	1.3246e-14
PRUNE1	9.72329	POLR1A	15.4431			GIGYF1	14.5457	ZNF687	14.4875	XPO6	-34.2929	RPS6KB1	3.03656			NABP2/ENSG00000139579/known-exon/12:56224521-56224833:+	1.6095	1.3246e-14
RFC1	9.66323	NPEPPSP1	15.4269			IDH3B	14.255	CDADC1	14.4076	DDX39B	-33.7212	BCCIP	3.39988			ACADVL/ENSG00000072778/clean/17:7224884-7224956:+	2.40953	1.38438e-14
PROSER1	9.63765	SNX5	15.3436			PLXNB1	14.1174	TJP1	14.3987	NDUFB5	-33.6387	SKP1	3.95195			PAN2/ENSG00000135473/clean/12:56319181-56319307:-	1.66506	2.04642e-14
ELOVL1	9.62435	ANAPC11	15.1483			SSR4	13.9771	BRIP1	13.896	CTCF	-33.5313	PRRC2C	4.01562			LAMB2/ENSG00000172037/clean/3:49123373-49123446:-	2.49405	2.43087e-14
MROH1	9.53305	NRDC	15.0736			MTMR11	13.9388	OSGEP	13.7279	CIBAR1	-33.2098	TPM1	5.64783			PCBP2/ENSG00000197111/clean/12:53467843-53468776:+	1.02734	2.77121e-14
RITA1	9.51178	ERCC1	14.8809			PAN2	13.8472	ORMDL1	13.5323	PAFAH1B1	-33.1407	SMN2	6.00587			PFKL/ENSG00000141959/clean/21:44324917-44325152:+	2.75532	3.17098e-14
TENT2	9.49709	MAN2A2	14.8613			RFNG	13.7279	UBE2D4	13.4441	RBPMS	-33.0999	LAMP2	6.01547			FLNA/ENSG00000196924/clean/X:154353204-154353295:-	1.63644	3.45565e-14
ACTR2	9.48617	BCL9	14.8171			UBE2V1	13.6594	MRPL2	13.1847	ARL6IP4	-33.0784	IRS1	6.1623			RGL2/ENSG00000237441/known-exon/6:33293524-33293603:-	2.2019	4.13941e-14
CNN2	9.23802	TMEM243	14.7374			B4GALNT4	13.631	RNFT1	13.1778	PTPN18	-32.5201	RBBP4	6.70024			TONSL/ENSG00000160949/clean/8:144442412-144442676:-	3.10696	1.04617e-13
MTSS2	8.77284	MOGS	14.3908			CASKIN2	13.6121	TPD52	13.1481	DDX5	-32.1708	ATP6V0E1	6.95343			ACADVL/ENSG00000072778/clean/17:7224243-7224320:+	2.37808	1.07989e-13
PLRG1	8.7377	INTS2	14.37			HEMK1	13.5476	GINS1	12.8563	SLC25A40	-31.7582	PCDH10	7.17412			IRAK1/ENSG00000184216/clean/X:154016097-154016436:-	2.17639	1.21728e-13
ISG20L2	8.73031	AKT1S1	14.3007			MVD	13.4654	ENDOV	12.8487	EEF1D	-31.4925	MTHFD2	7.19602			WBP1/ENSG00000239779/clean/2:74460049-74460220:+	1.95684	1.76016e-13
MKNK2	8.631	MTG1	14.2912			SNHG8	13.3455	UCHL5	12.8445	STARD10	-31.2801	ZWILCH	7.45272			FDPS/ENSG00000160752/clean/1:155318291-155318664:+	1.7054	1.8308e-13
MAP7D1	8.20071	MCEE	14.2524			SNHG8	13.3455	ARPP19	12.8402	CDK16	-31.2108	RBBP4	7.55362			NBEAL2/ENSG00000160796/clean/3:47007350-47007524:+	1.50001	1.95759e-13
IPO9	8.1474	CREB3L4	14.1286			ARHGAP21	13.2157	NBEAL2	12.8186	PTP4A2	-30.7512	H2AZ2	7.62628			TPM1/ENSG00000140416/clean/15:63043831-63044026:+	2.08748	2.05611e-13
ABHD11	8.03453	TSEN34	14.0678			TRPT1	13.1327	HIPK3	12.6934	FDPS	-30.5515	NPM1	7.7369			TBC1D9B/ENSG00000197226/clean/5:179871530-179871719:-	1.84097	2.30748e-13
TMEM138	7.95249	CC2D1B	14.0528			WHRN	13.111	AC132008.2	12.5714	TLCD1	-30.3587	API5	7.84719			AC020909.1/ENSG00000142539/clean/19:50415826-50416395:+	2.7604	2.59964e-13
ABHD11	7.84884	GPR137	13.921			REX1BD	13.0584	C1orf43	12.5413	ARL6IP4	-30.3347	API5	8.21208			TUG1/ENSG00000253352/known-exon/22:30971779-30972047:+	1.33212	4.00465e-13
INTS1	7.84653	FASTKD1	13.7626			MYL6	13.0148	MLPH	12.5365	PLRG1	-30.0396	LAMP2	8.24286			PIEZO1/ENSG00000103335/clean/16:88717211-88719573:-	1.21069	6.75387e-13
TSTD1	7.56071	THYN1	13.6895			CDCA2	12.9129	UBXN4	12.5309	SKP1	-29.8541	G3BP1	8.38748			MINK1/ENSG00000141503/clean/17:4893309-4893433:+	2.54383	6.75387e-13
RPL15	7.52944	NFKBIL1	13.6489			GTPBP2	12.829	DPY19L4	11.985	PMEPA1	-29.7861	RPL23	9.36106			PTOV1/ENSG00000104960/clean/19:49855311-49856974:+	1.85488	1.2847e-12
UBR5	7.52861	FBXW5	13.5732			CDK5RAP3	12.5835	EMG1	11.9548	LAMTOR4	-29.7669	NPM1	9.66421			PTOV1/ENSG00000104960/clean/19:49855077-49856974:+	1.84778	1.36658e-12
CPSF4	7.43246	CCDC90B	13.4795			GDPD3	12.5201	MYO1B	11.9481	PSMB5	-29.6859	ZWILCH	10.3747			RET/ENSG00000165731/clean/10:43124982-43126574:+	2.67237	1.45807e-12
PHF10	7.34079	EEF2K	13.4777			UAP1L1	12.5127	MPRIP	11.8686	STARD10	-29.5976	ZRANB2	11.1596			GRINA/ENSG00000178719/known-exon/8:143992078-143992244:+	1.72256	1.67352e-12
MPHOSPH8	7.30516	TRAPPC6A	13.4724			C2orf49	12.5056	SLC25A10	11.7659	CIBAR1	-29.5473	SEMA3C	11.5962			TONSL/ENSG00000160949/clean/8:144442806-144443137:-	2.98782	1.83997e-12
ZNF789	7.11992	AP5S1	13.4698			OAZ1	12.4999	TC2N	11.6916	GRSF1	-29.5108	C1orf43	12.099			CHTF18/ENSG00000127586/clean/16:796077-796716:+	2.2576	1.85146e-12
RPL15	7.06837	ABHD11	13.3981			DDX39A	12.476	COX7A2	11.6908	PABPC4	-29.377	STX3	13.9151			PIEZO1/ENSG00000103335/clean/16:88717808-88719573:-	1.20158	1.85269e-12
U2AF1	6.96735	POLG	13.3616			TRIM41	12.4669	INIP	11.3074	FBXO9	-29.365	EIF4B	13.9637			TAF6/ENSG00000106290/clean/7:100114268-100118395:-	1.71283	3.00799e-12
UBE2A	6.85406	TSEN54	13.2106			TMEM138	12.1542	AK3	11.1913	CCDC90B	-29.2639	PPP1R13L	14.125			TAF6/ENSG00000106290/clean/7:100114268-100118517:-	1.71283	3.00799e-12
CSNK1D	6.8348	HNRNPL	13.2105			DNAJC4	12.1236	ZNF394	11.1796	IFITM10	-29.203	LGALS8	14.2688			RPS11/ENSG00000142534/clean/19:49497325-49497519:+	1.26964	3.08071e-12
FUBP1	6.78482	MRPL21	13.0906			PLXNB3	12.1161	DHFR	11.0094	PABPC4	-28.3089	SRRM2	14.7023			PLXNA3/ENSG00000130827/clean/X:154462310-154463390:+	2.51481	3.12715e-12
SWI5	6.25088	MDP1	12.9334			MOV10	11.8448	RNF114	10.9791	HNRNPL	-28.2824	CCDC90B	14.7132			TUFT1/ENSG00000143367/clean/1:151574398-151574910:+	2.57206	3.57373e-12
RPL17	6.22243	GAS5	12.9266			SYMPK	11.8434	SAT1	10.8531	GATAD2A	-27.6112	SKP1	14.878			FASN/ENSG00000169710/clean/17:82084953-82085034:-	1.7112	4.14116e-12
ZNF731P	6.06816	FKBP10	12.8429			METTL22	11.8238	NDUFA9	10.822	UBE2D3	-26.8395	PRMT2	15.7114			ZRANB2/ENSG00000132485/clean/1:71065137-71065677:-	2.14194	4.49144e-12
BCAS3	6.05021	SRRT	12.7358			JMJD8	11.7898	MRPS25	10.7965	GRSF1	-26.6125	RBBP4	15.7521			CDK10/ENSG00000185324/known-exon/16:89693326-89693397:+	1.84195	4.87434e-12
EIF2A	6.04813	MRPL21	12.6508			USP39	11.7124	LSR	10.7587	MAP3K12	-26.4646	C1orf43	15.7953			RPL10/ENSG00000147403/clean/X:154399396-154399486:+	0.831598	5.52383e-12
FBXW2	5.80306	HCCS	12.6128			VPS52	11.6611	CTNNBIP1	10.7546	PABPC4	-26.4172	VPS36	15.9122			FLNA/ENSG00000196924/clean/X:154354043-154354150:-	1.77222	6.52903e-12
ZDHHC4	5.79197	ORC4	12.3798			ORC2	11.5624	SKP1	10.7187	GREB1	-26.2142	VPS26A	16.0124			AP1G2/ENSG00000213983/clean/14:23566419-23566561:-	2.00955	7.36261e-12
ZNRF1	5.72993	HBP1	12.2399			CAD	11.5397	MAPKAP1	10.7174	ENAH	-26.1649	TBC1D9B	16.7527			FLII/ENSG00000177731/clean/17:18245850-18245933:-	1.96359	8.28484e-12
TRAPPC4	5.68045	PYCR2	12.2163			RPS11	11.4474	SNX4	10.6195	PMEPA1	-24.8897	MICALL2	16.8606			NBEAL2/ENSG00000160796/clean/3:47005321-47005488:+	2.96806	9.20376e-12
SNRNP70	5.67335	TUSC2	12.0307			SPAG5	11.3724	PDIA3	10.4966	PAFAH1B1	-24.6382	SEPTIN2	17.5372			HNRNPH1/ENSG00000169045/clean/5:179616218-179617020:-	0.932166	9.4067e-12
RAB8A	5.58149	INTS2	12.0125			HAGHL	11.0458	UBE2V1	10.24	CXCL16	-24.5831	SPINT1-AS1	17.8569			EWSR1/ENSG00000182944/clean/22:29291599-29292136:+	1.48291	1.02526e-11
NET1	5.45142	ZNF720	11.9837			CDK16	11.0395	ATP6V1C1	10.2119	FASTK	-24.0291	PRMT2	18.3924			TOMM40/ENSG00000130204/known-exon/19:44891314-44891406:+	2.20309	1.06803e-11
S100A13	5.42179	ANAPC11	11.7845			TMEM126B	11.0013	TAF6	10.169	CIBAR1	-24.0028	TPM1	18.5409			TOMM40/ENSG00000130204/known-exon/19:44891314-44891409:+	2.20309	1.06803e-11
TIMM10	5.39757	STX16	11.6383			STIL	10.8328	NMRAL1	10.1535	CIBAR1	-23.9856	RHOA	19.6639			METRN/ENSG00000103260/known-exon/16:716992-717070:+	1.02003	1.11159e-11
RBM3	5.28642	OSGEP	11.5182			MPHOSPH8	10.814	EOLA2	10.0855	ANKRD11	-23.9228	USP8	20.187			INPPL1/ENSG00000165458/clean/11:72233522-72233654:+	1.98489	1.55662e-11
MOB1A	5.07632	SNHG25	11.3589			TMEM205	10.784	TMEM183A	10.072	RBPMS	-23.4235	TIA1	20.2589			THOC6/ENSG00000131652/clean/16:3025988-3026062:+	2.2472	1.57018e-11
RSRC2	4.92917	LENG8	11.242			PAXX	10.7708	RAB4B	9.94307	ARL6IP4	-23.304	SLC30A5	20.8859			OBSL1/ENSG00000124006/clean/2:219562674-219563354:-	2.01643	1.64004e-11
BOLA2-SMG1P6	4.70111	UBE4A	11.2278			WASH2P	10.7099	ZC2HC1A	9.8806	CCDC58	-23.2928	GTF3C2	22.4473			CDK16/ENSG00000102225/clean/X:47226402-47226582:+	1.85964	1.66518e-11
FAM133B	4.69133	MAN2A2	11.1262			ACTR1B	10.7069	CGGBP1	9.83972	SCARB2	-23.2894	SEPTIN2	22.4554			HNRNPH1/ENSG00000169045/clean/5:179616218-179616859:-	0.928988	1.69068e-11
GTF2A2	4.64436	TAF6	11.0632			SCARB1	10.6601	OSBPL9	9.83713	EEF1D	-23.2728	G3BP1	23.1017			HNRNPH1/ENSG00000169045/clean/5:179616218-179616868:-	0.928988	1.69068e-11
RPL22L1	4.38753	CC2D1B	10.7619			CC2D1A	10.5832	DPH6	9.79599	PRR7	-23.2501	MRPL20	24.9285			ATIC/ENSG00000138363/clean/2:215346941-215349093:+	1.68719	1.8273e-11
CHTOP	4.20856	BUD23	10.7312			FBXW5	10.5287	SON	9.77794	TSN	-23.1336	DNM2	24.9465			TBC1D9B/ENSG00000197226/clean/5:179871530-179872891:-	1.74184	2.06683e-11
FUBP1	4.20617	PTOV1	10.6421			RBM5	10.4107	HAGH	9.74666	MACROH2A1	-23.1172	ATP5MF	25.093			NDUFV1/ENSG00000167792/clean/11:67607076-67607298:+	1.84522	3.21952e-11
FAM136A	4.17793	COMMD5	10.5647			ZWINT	10.325	PIP5K1A	9.73071	RPS6KB1	-22.9681	CCNL2	25.327			NDUFV1/ENSG00000167792/clean/11:67607076-67607365:+	1.84522	3.21952e-11
STAG3L5P	3.98027	ARL1	10.5232			GPAA1	10.1774	UBA5	9.66646	SLC7A2	-22.9376	TUBD1	25.9282			TIMELESS/ENSG00000111602/clean/12:56428405-56428548:-	2.13355	3.3808e-11
TRAPPC2L	3.9799	STK11IP	10.4921			SYVN1	10.142	CCDC115	9.57276	TIGAR	-22.8024	GTF3C2	26.0757			PIH1D1/ENSG00000104872/clean/19:49448062-49449339:-	2.35588	3.3808e-11
UBE2S	3.93712	BUD23	10.4028			MRPS24	10.1009	AKAP17A	9.53764	UBE2D3	-22.7325	ZNF595	26.4606			NBEAL2/ENSG00000160796/clean/3:47006449-47007524:+	1.29074	3.63715e-11
CIB1	3.79986	CDC6	10.3213			TTC8	10.0357	HNRNPD	9.40112	AC093249.6	-22.3535	PSME2	26.61			RPS6KB1/ENSG00000108443/clean/17:59931722-59934169:+	2.82875	4.23565e-11
CALM3	3.78294	CMTR1	10.2698			WDR24	9.96233	S100A13	9.33985	UBE2D3	-21.9528	GULP1	26.8433			PLCG1/ENSG00000124181/clean/20:41162992-41163202:+	1.44932	4.61757e-11
RPL22L1	3.68473	ZCCHC17	10.0327			PODXL	9.75409	KNTC1	9.33288	EEF1D	-21.9482	SELENBP1	27.5332			ACADVL/ENSG00000072778/known-exon/17:7224714-7224808:+	2.03604	5.62473e-11
VDAC1	3.49194	AGR2	9.99696			MAN2A2	9.66857	TAF6	9.31784	ERF	-21.7088	LGALS8	28.8081			AP1G2/ENSG00000213983/clean/14:23563502-23563583:-	1.69445	5.80308e-11
CSE1L	3.31689	KHNYN	9.65937			SOD2	9.66397	MGRN1	9.23253	SYTL4	-21.3767	CCDC58	29.0384			NBEAL2/ENSG00000160796/clean/3:47006449-47007065:+	1.29055	5.80308e-11
COPS6	2.96835	HTATIP2	9.63597			CIAO1	9.58609	KDELR2	9.20335	PPP1R13L	-21.1347	EIF2AK1	29.3446			MAN2C1/ENSG00000140400/clean/15:75359775-75359902:-	2.14609	6.78932e-11
ATP5PB	2.86299	PAXBP1	9.5669			CPSF1	9.58058	SYNJ2BP	8.92608	STARD10	-20.8953	COQ6	29.7875			FLNA/ENSG00000196924/clean/X:154359905-154359989:-	1.31502	7.81288e-11
ELOB	-2.93797	NBEAL2	9.39581			ABHD17A	9.57934	ETFA	8.87711	DIDO1	-20.5482	WBP2	30.3737			PIH1D1/ENSG00000104872/clean/19:49448062-49449474:-	2.29418	8.83185e-11
UBA1	-2.96034	SLC5A6	9.30574			HNRNPH1	9.4314	ENAH	8.69834	PRKAR1A	-20.1558	CCND1	30.9329			IVNS1ABP/ENSG00000116679/clean/1:185305643-185306484:-	1.82842	1.02589e-10
HMGN2	-2.97848	MRPL51	9.29135			CCDC14	9.41973	TBC1D9B	8.69667	MLPH	-19.5978	TTC7B	31.4763			MTG1/ENSG00000148824/clean/10:133401590-133402148:+	2.39906	1.05328e-10
ANP32A	-3.26311	C19orf53	9.27393			DPH7	9.34661	WDR33	8.69088	CDK16	-19.5445	RPS6KB1	31.8934			DOCK6/ENSG00000130158/clean/19:11252550-11252782:-	2.72247	1.05328e-10
FAM120A	-3.84227	ENOPH1	8.98141			FAM160B2	9.29232	PILRB	8.60047	PCDHAC2	-19.4667	LINC01002	32.3304			TAF6/ENSG00000106290/clean/7:100111829-100111921:-	1.84038	1.05328e-10
SULF2	-3.9081	ATP5MF	8.82147			AP5Z1	9.21744	ZC2HC1A	8.54912	TSN	-19.036	PYCR1	32.4689			PNKP/ENSG00000039650/known-exon/19:49861365-49861448:-	2.66237	1.18958e-10
RPL15	-3.92459	SAE1	8.79742			KHDC4	9.19264	H2AZ2	8.43595	AP1G2	-19.0309	CCDC90B	32.7257			BAX/ENSG00000087088/clean/19:48955599-48956197:+	2.36541	1.31206e-10
ELF1	-4.45212	FGD5-AS1	8.75621			AP1G2	9.02751	TMEM245	8.28557	SNRPE	-18.2774	LINC01002	32.8784			SYTL2/ENSG00000137501/known-exon/11:85718843-85718989:-	1.59944	1.35116e-10
NPC2	-4.60818	PIP4P1	8.72346			TRPM4	8.95481	EIF4B	8.1766	PCNT	-17.6071	BMPR1A	33.0442			BAX/ENSG00000087088/clean/19:48955833-48956197:+	2.53932	1.43487e-10
TMEM205	-4.96205	MED4	8.68532			ADCY6	8.89836	SEPTIN11	8.03379	CSNK1D	-17.5542	MAEA	33.6223			MINK1/ENSG00000141503/clean/17:4893067-4893433:+	2.39919	1.59134e-10
CSDE1	-5.03086	DUT	8.66615			FBXW5	8.87561	COX20	8.00417	HMGA1	-17.5456	PFKM	34.55			TMEM94/ENSG00000177728/clean/17:75493102-75493490:+	2.40155	1.77729e-10
EIF3B	-5.2533	MTCH2	8.61607			SRSF5	8.84018	TMEM141	7.98724	PLA2G12A	-17.5273	ENY2	34.5739			ANTKMT/ENSG00000103254/clean/16:721702-721800:+	2.39523	1.87969e-10
MORF4L2	-5.28014	LDB1	8.58439			TNFRSF10B	8.71577	TAF6	7.89803	EMD	-17.4685	LINC01002	37.0151			TNFRSF12A/ENSG00000006327/clean/16:3021689-3021770:+	1.27868	1.9024e-10
NOLC1	-5.56351	FAM199X	8.57367			CWC15	8.67361	TRIM41	7.8587	GRSF1	-17.3635	INTS11	37.251			SRRT/ENSG00000087087/clean/7:100885370-100885700:+	1.74146	1.9024e-10
ERF	-5.65974	PUM2	8.4588			ESRP2	8.62862	RAB2A	7.7762	PFN2	-17.2215	RPS6KB1	39.5792			NONO/ENSG00000147140/known-exon/X:71297938-71298468:+	1.18491	1.9024e-10
PPIF	-5.72886	PSMD6	8.45092			FANCI	8.60722	NPIPA1	7.59526	RGL2	-17.1305	PPP1R7	39.9841			SYTL2/ENSG00000137501/clean/11:85718843-85720857:-	1.45501	2.09699e-10
RPL15	-5.76616	STYXL1	8.41837			RBL2	8.59467	UBE2I	7.58925	PDXK	-16.6729	SIRT5	40.0527			THOC6/ENSG00000131652/clean/16:3027280-3027365:+	2.32642	2.1074e-10
POLR2H	-5.94992	PARP2	8.39637			TSPAN17	8.4356	ANKIB1	7.07207	CDK16	-16.62	YWHAE	40.1873			GNB2/ENSG00000172354/clean/7:100678299-100678397:+	1.60824	3.04965e-10
MED6	-6.06938	SMIM30	8.24466			FAM133B	8.34572	IREB2	7.04289	HNRNPC	-16.4826	GLRX3	40.795			THOC6/ENSG00000131652/clean/16:3026413-3026515:+	2.66941	3.30926e-10
RNF181	-6.18123	OCLN	8.21407			RBL2	8.27149	MPZL1	6.79975	SULT1A3	-16.4679	COX17	41.5096			STX4/ENSG00000103496/clean/16:31034325-31034461:+	2.1491	3.30926e-10
TMEM159	-6.34954	SEC14L1	8.21			PIAS3	8.22444	ETFA	6.67944	CGGBP1	-16.4059	POLA2	42.7719			WDR6/ENSG00000178252/clean/3:49014293-49014382:+	1.36964	3.30926e-10
DNAJC2	-6.51415	TOR1A	8.14916			NUP62	8.15272	SKA2	6.42907	PAFAH1B1	-16.2153	RABEP2	43.9826			PIH1D1/ENSG00000104872/clean/19:49447908-49448000:-	2.40752	4.11812e-10
TIA1	-6.63295	INTS1	7.95354			DDX17	8.15164	CSDE1	6.15105	MTA2	-16.0734	TPM1	44.7415			DTX3/ENSG00000178498/known-exon/12:57608737-57609076:+	2.14876	4.13372e-10
SYTL2	-6.66261	RUSC1	7.86794			FXR1	8.12854	RPS6KB1	6.13364	AP3D1	-15.9426	INTS11	45.3521			FLNA/ENSG00000196924/clean/X:154352924-154353000:-	1.39556	4.19161e-10
SFPQ	-6.81229	PPCS	7.83133			PHPT1	8.10897	SCAMP3	6.10679	C11orf58	-15.9134	MACROH2A1	46.3209			DDX5/ENSG00000108654/known-exon/17:64502223-64502438:-	0.895589	5.02566e-10
TMEM179B	-6.81306	TRAM1	7.75586			PACS2	8.04806	EIF1AX	6.09871	MINPP1	-15.6038	PLPBP	47.023			TMPO/ENSG00000120802/clean/12:98544349-98544441:+	2.79691	5.51721e-10
MFSD14B	-7.39552	RPL21	7.75137			TRIM33	8.04361	RPS6KB1	6.05195	SLC35B1	-15.5791	FAM185A	48.347			IRAK1/ENSG00000184216/clean/X:154014278-154016436:-	1.66748	5.51721e-10
MFSD14B	-7.39552	ZDHHC4	7.72547			DNAJC2	8.01039	SEC11A	5.98649	PLRG1	-15.541	SPIDR	48.8489			HNRNPM/ENSG00000099783/known-exon/19:8465362-8465479:+	0.850469	5.73493e-10
RPS9	-7.44847	IRF2BP2	7.71846			GNL3	7.88923	TOMM20	5.98239	FDPS	-15.2923	GULP1	49.3665			EPS8L2/ENSG00000177106/known-exon/11:722165-722400:+	1.76714	5.8482e-10
ELAPOR1	-7.44893	EXOC3	7.56806			PAN2	7.85709	MRPS36	5.94134	ERF	-14.7023	FKBP11	49.5139			YBX2/ENSG00000006047/clean/17:7291779-7292025:-	1.60406	5.9998e-10
SRSF6	-7.64481	RPL8	7.52796			NCK1	7.85178	FBXO22	5.89363	GIGYF1	-14.5457	LRCH4	49.787			NBEAL2/ENSG00000160796/clean/3:47006449-47007240:+	1.1937	7.3492e-10
GOLGB1	-7.97293	ARL8B	7.38705			DGCR8	7.71596	SPOUT1	5.63286	CSNK1D	-14.4997	C15orf40	50.9486			THOC6/ENSG00000131652/clean/16:3027073-3027169:+	2.82713	7.80479e-10
FUBP1	-8.13904	SNF8	7.37921			PI4KA	7.63521	SRSF6	5.54681	MRPL51	-14.3998	ITSN1	51.6642			SLC2A4RG/ENSG00000125520/clean/20:63740531-63741369:+	1.26234	8.62222e-10
MORF4L2	-8.31811	TRAFD1	7.35737			RPL17	7.43644	DHX9	5.53336	FBXO5	-14.258	LGALS8	53.2937			SSH3/ENSG00000172830/clean/11:67307436-67307548:+	1.90594	8.63403e-10
SNX2	-8.4726	LSM5	7.09588			ARHGEF16	7.4238	GRSF1	5.52703	CCND1	-13.6865	ANKRD36	54.5355			CDK5RAP3/ENSG00000108465/clean/17:47973650-47973930:+	1.23906	9.72828e-10
C5orf22	-8.55042	SPINT1	7.01931			PLXNB2	7.37424	ENY2	5.41284	TCEA2	-13.6515	TPM1	55.198			CDK5RAP3/ENSG00000108465/clean/17:47973693-47973930:+	1.23906	9.72828e-10
USP33	-8.76372	UBAP2L	6.91108			ASCC2	7.37352	RAB25	5.39816	MMP24OS	-13.4437	AL132780.2	56.0642			CDK5RAP3/ENSG00000108465/clean/17:47973696-47973930:+	1.23906	9.72828e-10
VPS37A	-9.42509	SRSF1	6.89436			ARL6IP4	7.36319	DNAJC19	5.23682	HNRNPL	-13.2597	PITPNB	58.1			FLNA/ENSG00000196924/clean/X:154366639-154366731:-	4.30255	1.01771e-09
NCAPH2	-9.45745	NUDT5	6.83195			CDK5RAP3	7.32927	POLE4	5.10798	ERF	-13.2472	SPATA33	58.8403			ACADVL/ENSG00000072778/clean/17:7224069-7224145:+	1.715	1.08069e-09
HDDC3	-9.99516	MRPL51	6.77205			PEX1	7.17249	MTCH2	5.06482	TSN	-13.235	AC242426.2	60.696			FASN/ENSG00000169710/clean/17:82080590-82080691:-	1.2251	1.11894e-09
INO80B	-10.1548	RNASEK	6.58997			PEX1	7.17249	RAB10	4.70213	SELENOF	-13.1675	EXOC5	60.9873			ACADVL/ENSG00000072778/clean/17:7222302-7222666:+	1.20742	1.12018e-09
RRP7A	-10.3777	EIF4A2	6.55383			RGL2	7.1438	RAD51C	4.65216	ACAP3	-13.1153	NMRAL1	62.1086			ILF2/ENSG00000143621/clean/1:153665336-153665662:-	2.11181	1.14971e-09
SYTL1	-10.493	MRPL24	6.47815			MKNK2	7.13405	ZNF207	4.52743	STARD10	-13.1106	SMIM7	62.1556			PIGQ/ENSG00000007541/known-exon/16:575970-576133:+	3.00733	1.15697e-09
CNBP	-10.8165	WBP1	6.45683			SNHG8	7.1266	C6orf141	4.44439	PABPC4	-12.4925	LTBP4	63.8918			ADCY6/ENSG00000174233/clean/12:48774778-48774956:-	2.16898	1.19979e-09
RHPN1	-10.8923	TMEM208	6.41284			HMGN2	7.12164	EIF4A3	4.40239	MRPL51	-12.4424	G3BP1	66.051			KIFC2/ENSG00000167702/clean/8:144467987-144468328:+	2.16615	1.44541e-09
HCFC1R1	-11.2309	MRM2	6.25166			SLC25A39	7.02481	RER1	4.25385	RPS27A	-12.4172	RNASEH2C	68.8566			SYTL2/ENSG00000137501/clean/11:85720959-85724031:-	1.81754	1.4975e-09
GADD45A	-11.3187	RNF40	6.23855			HCFC1R1	6.93688	ASS1	4.22182	STARD10	-12.4156	CNIH2	69.0815			FASN/ENSG00000169710/clean/17:82085156-82085237:-	1.569	1.50858e-09
ORMDL3	-11.3683	POLR2I	6.22479			EEF1D	6.90701	SNRPE	4.12489	NCAM2	-12.2429	FKBP11	69.5335			PRRC2A/ENSG00000204469/clean/6:31629334-31629547:+	2.46218	1.51218e-09
PLEKHB2	-11.5054	FAM207A	6.20786			MARCHF6	6.88881	SRP14	4.04327	RPS14	-11.5387	GPX4	69.5616			G6PD/ENSG00000160211/clean/X:154534160-154534337:-	1.5663	1.58381e-09
SLC35C2	-11.5595	BUD23	6.19724			RPS27	6.81332	XRCC5	3.89287	MED7	-11.2904	FANCC	77.879			ABHD11/ENSG00000106077/known-exon/7:73737110-73737220:-	1.47676	1.63908e-09
MAPKAPK5-AS1	-11.6627	TXNDC17	6.16969			ZDHHC4	6.80909	EIF4B	3.85806	DCUN1D1	-11.1099	PCBP2	92.132			FASN/ENSG00000169710/clean/17:82087861-82087953:-	2.46858	1.71133e-09
MED8	-11.7169	BUD23	6.04351			PRRC2A	6.75266	GTF2I	3.6879	PDCD4	-10.9987					CREBZF/ENSG00000137504/known-exon/11:85662457-85663523:-	1.30021	2.37181e-09
RPL15	-12.5708	WBP1	5.94027			RAD9A	6.62094	RPS24	3.55095	FBXO9	-10.7596					MOV10/ENSG00000155363/clean/1:112699810-112699893:+	3.33616	2.37873e-09
SLC38A10	-12.5983	PAIP1	5.57263			SF1	6.42989	C1orf43	3.48259	RGL2	-10.6776					MAN2C1/ENSG00000140400/clean/15:75358344-75358461:-	2.82426	2.40856e-09
SSH3	-13.13	HNRNPH3	5.56738			MGAT4B	6.28863	BMP7	3.47134	RRNAD1	-10.656					HNRNPH1/ENSG00000169045/clean/5:179621035-179623036:-	0.739371	2.43907e-09
PCNP	-13.6638	H2AC6	5.48958			RMND5B	6.1741	RPS3	3.31094	ARL6IP4	-10.4342					BRIP1/ENSG00000136492/clean/17:61861569-61861909:-	2.20048	2.75645e-09
IRX5	-13.6754	LARP1	5.38748			FLNA	6.14141	SRSF3	3.28616	RRNAD1	-10.3235					GPR108/ENSG00000125734/clean/19:6733062-6733167:-	3.02733	3.12381e-09
TRPC4AP	-14.1094	SLC2A4RG	5.1376			GFUS	6.08459	RPS6KB1	3.22049	SP1	-10.0848					SGSM3/ENSG00000100359/clean/22:40407328-40407412:+	2.48836	3.17185e-09
RALGAPB	-14.675	SRSF5	5.02447			MKKS	6.04472	DSTN	2.88738	USP22	-9.81031					MINK1/ENSG00000141503/clean/17:4894093-4894173:+	2.21616	3.28354e-09
ZNF33A	-14.8411	CDK1	4.95845			FLOT1	5.99168	RPL4	2.59288	MAF1	-9.59415					ARF6/ENSG00000165527/clean/14:49893157-49893255:+	1.71627	3.5693e-09
TUBGCP4	-14.9921	NQO1	4.76631			E4F1	5.88168	UBB	2.28159	SSR3	-9.58118					FLII/ENSG00000177731/clean/17:18253458-18253543:-	2.31856	3.5693e-09
CYB561D2	-15.08	SF3B3	4.71976			EXOSC8	5.88158	ELOB	1.91255	CAPRIN1	-9.0097					BRIP1/ENSG00000136492/clean/17:61861569-61863283:-	2.13972	3.57407e-09
PATZ1	-15.9977	SRSF5	4.6683			PIGO	5.8785	NEDD8	1.73007	RPS27A	-8.9778					PRRC2A/ENSG00000204469/clean/6:31637324-31637445:+	1.61658	3.85723e-09
PVR	-16.0725	UBE2N	4.24478			TKFC	5.80834	RPL24	-1.9959	ENAH	-8.96547					PLCB3/ENSG00000149782/clean/11:64258713-64258884:+	4.09784	3.90878e-09
IFT27	-18.3794	U2AF1	4.16059			EXOC3	5.7775	HNRNPH3	-2.19838	RPL22L1	-8.9052					SF1/ENSG00000168066/clean/11:64770408-64771463:-	1.04149	3.99024e-09
LMBRD2	-18.6309	DDX17	4.09225			RBM5	5.77118	TPT1	-2.61008	PPP3R1	-8.66948					COPB1/ENSG00000129083/clean/11:14498985-14499602:-	3.02835	4.20859e-09
NIF3L1	-19.0561	SLC39A6	3.96033			UBE2T	5.7699	GATA3	-2.87276	JAK1	-8.57975					COPB1/ENSG00000129083/clean/11:14498985-14499608:-	3.02835	4.20859e-09
FNBP1	-19.2135	ZFAS1	3.6547			MRPL20	5.74627	DSTN	-2.91412	NBEAL2	-7.89962					COPB1/ENSG00000129083/clean/11:14498985-14499706:-	3.02835	4.20859e-09
FNBP1	-20.271	CKS1B	3.15047			EFNA1	5.64913	ATP5MF	-3.00903	ZNF768	-7.855					COPB1/ENSG00000129083/clean/11:14498985-14499741:-	3.02835	4.20859e-09
PIP4P2	-20.3623	RPL35A	2.91133			U2AF1	5.63346	ELOB	-3.15793	SNU13	-7.35043					THOC6/ENSG00000131652/clean/16:3025823-3025923:+	3.55254	4.24109e-09
P4HA2	-20.5575	RPL35A	-2.39752			MCM3AP	5.47602	TPT1	-3.1605	SLC2A4RG	-7.34572					MRPS24/ENSG00000062582/known-exon/7:43869376-43869456:-	1.48679	4.93085e-09
PARP6	-20.6082	SRSF5	-2.62387			CELSR2	5.47201	TRIM37	-3.23348	CCDC58	-7.32405					AP1G2/ENSG00000213983/clean/14:23565701-23565815:-	2.42381	5.31009e-09
TMEM107	-21.1057	SRSF1	-3.13467			CELSR2	5.47201	EIF1	-3.47605	RAB10	-6.73263					NDOR1/ENSG00000188566/clean/9:137215202-137215427:+	2.3468	5.37917e-09
FGFRL1	-21.6139	SPINT2	-3.21097			THUMPD1	5.3794	HIPK1	-3.84359	HNRNPK	-6.70803					NDOR1/ENSG00000188566/clean/9:137215202-137215406:+	2.3468	5.37917e-09
STX1A	-22.0925	TCEAL4	-3.51086			MAGED2	5.37789	MLPH	-3.89588	HNRNPL	-6.55837					AGRN/ENSG00000188157/clean/1:1045523-1045732:+	2.02895	6.03658e-09
TMEM205	-22.204	TXNDC17	-4.13383			SRSF2	5.3333	SLC2A4RG	-3.89689	PLEKHF2	-5.58495					NBEAL2/ENSG00000160796/clean/3:47003309-47003815:+	1.87673	6.0604e-09
PSMC5	-22.4467	DSCAM-AS1	-4.42111			BCKDHA	5.27799	UQCRH	-3.97718	HNRNPK	-5.07508					GPAA1/ENSG00000197858/clean/8:144083500-144083713:+	2.05121	6.34031e-09
CIBAR1	-22.8812	RPL26L1	-4.44847			ANAPC5	5.27457	UBE2V1	-3.97724	RPS2	-4.2229					GPAA1/ENSG00000197858/clean/8:144083516-144083713:+	2.05121	6.34031e-09
NACA	-23.2848	ENY2	-4.46011			KDM5C	5.23776	SYNGR2	-4.01074	RPL37A	-2.65914					IRAK1/ENSG00000184216/clean/X:154013343-154016031:-	1.65112	6.46405e-09
LYSMD2	-23.849	FAM133B	-4.69133			SULF2	5.22065	COX16	-4.03627	RPS14	2.66717					IRAK1/ENSG00000184216/clean/X:154013433-154016031:-	1.65112	6.46405e-09
BFSP2	-28.3558	RPL15	-4.73153			NBEAL2	5.20075	FIS1	-4.21828	PPP2CA	2.82132					POLD4/ENSG00000175482/clean/11:67353077-67353293:-	1.90374	6.72772e-09
ZNF557	-28.5733	EIF1	-4.83549			NDUFV1	5.12066	ITM2B	-4.25003	LAMTOR4	4.12766					POLD4/ENSG00000175482/clean/11:67353077-67353302:-	1.90374	6.72772e-09
AL050343.2	-30.4748	ESRP1	-4.85286			STUB1	4.97173	MORF4L2	-4.323	HNRNPK	4.5584					POLD4/ENSG00000175482/clean/11:67353077-67353363:-	1.90374	6.72772e-09
LINC01002	-30.5676	ROMO1	-4.92493			MFF	4.91248	PPDPF	-4.50078	MLF2	4.63104					DMKN/ENSG00000161249/known-exon/19:35510252-35510370:-	2.51343	7.54866e-09
TSPAN4	-31.7397	SNHG32	-5.12478			RMND5B	4.90158	DPM1	-4.57349	RPL8	5.83638					DMKN/ENSG00000161249/known-exon/19:35510252-35510378:-	2.51343	7.54866e-09
STX1A	-35.7778	HDGF	-5.31091			NADSYN1	4.8509	TSTD1	-4.62426	HNRNPK	5.90759					SRRT/ENSG00000087087/clean/7:100881413-100881658:+	1.08187	7.55732e-09
KLC1	-36.1213	SNF8	-5.44498			DDX39A	4.71797	SLC25A11	-4.66515	ST13	6.12509					FAM32A/ENSG00000105058/known-exon/19:16185516-16185623:+	2.131	7.71734e-09
KIF16B	-36.497	TCEAL1	-5.57964			ANAPC5	4.6955	PABPC1	-4.67943	ACSL3	6.5754					BCAM/ENSG00000187244/clean/19:44819192-44819345:+	2.15205	8.07466e-09
TIMM9	-38.0659	TCEAL3	-5.60166			FLOT1	4.67638	BAG1	-4.78984	ST13	7.92716					PIEZO1/ENSG00000103335/clean/16:88732732-88733277:-	1.42406	8.4521e-09
CCDC32	-38.4876	TIMELESS	-5.85613			PSMC4	4.65493	MAPK3	-4.90235	SLC7A5	8.20123					FLNA/ENSG00000196924/clean/X:154367738-154367841:-	2.17959	8.62053e-09
SIRT7	-40.5152	MACROH2A1	-5.91236			ANAPC5	4.60499	RPL13	-5.00313	SLC2A4RG	8.83056					PTMS/ENSG00000159335/clean/12:6770218-6770391:+	1.79187	1.01083e-08
		PSMD9	-5.91733			ZWINT	4.56061	NR2C2AP	-5.15957	MAPK3	9.11108					IRAK1/ENSG00000184216/clean/X:154014278-154016031:-	1.54875	1.01083e-08
		RFC4	-5.98792			GTPBP4	4.50904	AIP	-5.17407	PFN2	9.20609					BRIP1/ENSG00000136492/clean/17:61862075-61863283:-	2.0716	1.04909e-08
		TALDO1	-5.99531			LAMB2	4.42607	COPS3	-5.28779	DENND4B	9.29416					DGKZ/ENSG00000149091/clean/11:46371384-46371486:+	3.68067	1.12511e-08
		MRPL13	-6.06917			APEX1	4.38556	INTS3	-5.42149	USP32	9.3561					UBE2V1/ENSG00000244687/clean/20:50084254-50084379:-	1.87255	1.13168e-08
		HILPDA	-6.30001			NOP56	4.23343	RARA	-5.44728	VANGL1	9.54858					LRCH4/ENSG00000077454/clean/7:100576777-100576901:-	1.36885	1.19785e-08
		PHPT1	-6.31999			PFKL	4.12324	NPC2	-5.45688	NCS1	9.86307					PIGQ/ENSG00000007541/clean/16:582611-582882:+	2.88239	1.28879e-08
		ATP5MG	-6.41949			SRSF5	4.05112	TSR3	-5.61139	RAB10	9.89001					FKBP3/ENSG00000100442/clean/14:45130800-45134348:-	1.97601	1.38499e-08
		RPL15	-6.49156			PFKL	4.01299	PHPT1	-5.63277	CGGBP1	9.90087					CELSR2/ENSG00000143126/clean/1:109268060-109268580:+	1.43203	1.42336e-08
		ARMCX3	-6.58337			S100A13	3.9283	GATA3	-5.65624	EIF3B	10.0628					PTOV1/ENSG00000104960/clean/19:49854888-49856974:+	1.46333	1.43598e-08
		MYO5C	-7.10265			MTA2	3.84752	LAMP2	-5.66514	HMGB3	10.3712					FLNA/ENSG00000196924/clean/X:154361787-154361978:-	2.71165	1.48217e-08
		RACGAP1	-7.11184			AKT2	3.63036	IRAK1	-5.6785	CD81	10.4785					IMPDH2/ENSG00000178035/clean/3:49028322-49028430:-	1.79138	1.5633e-08
		MYL6	-7.11559			DDX39B	3.62535	C17orf49	-5.69373	RRP1	10.8315					CELSR2/ENSG00000143126/known-exon/1:109270133-109270425:+	1.06929	1.57914e-08
		MSX2	-7.2446			CDC42SE1	3.54285	SPTSSB	-5.85807	TMEM167A	11.0039					ARFGAP1/ENSG00000101199/clean/20:63277305-63278116:+	1.94029	1.57914e-08
		SART3	-7.55073			PDXDC1	3.52905	SEMA3C	-5.88612	HMGB3	11.0422					FXR1/ENSG00000114416/clean/3:180962940-180963027:+	1.45221	1.90257e-08
		OIP5-AS1	-7.57432			NIT2	3.44995	KIF1C	-6.01156	TRA2B	11.1443					LAMA5/ENSG00000130702/clean/20:62328010-62328240:-	1.8374	1.91485e-08
		FLNB	-7.65408			SRSF5	3.41187	MRPL10	-6.04274	TCEAL4	11.1514					TRAF7/ENSG00000131653/clean/16:2175953-2176048:+	1.95308	2.01427e-08
		DUSP23	-8.19403			PFDN5	3.36947	MARS1	-6.0815	DDX3X	11.336					PFDN5/ENSG00000123349/clean/12:53295941-53296243:+	0.838907	2.03283e-08
		NPIPA1	-8.24459			OS9	3.32147	CD47	-6.11561	G3BP1	11.5028					ACADVL/ENSG00000072778/clean/17:7220830-7221537:+	1.5765	2.03283e-08
		SKA2	-8.26465			UBXN4	3.31173	ACTR2	-6.14252	RRP1	11.5415					HNRNPUL1/ENSG00000105323/clean/19:41265343-41268222:+	2.11139	2.23294e-08
		PCGF2	-8.33896			ACTR3	3.28748	WDR74	-6.15476	PDHX	11.6707					HNRNPUL1/ENSG00000105323/clean/19:41265121-41268222:+	2.11139	2.23294e-08
		TPRKB	-8.35504			ILF2	3.25953	NBEAL2	-6.18191	POLE4	11.7326					HNRNPUL1/ENSG00000105323/clean/19:41265167-41268222:+	2.11139	2.23294e-08
		HMGB2	-8.43838			ELOB	3.15275	CTBP1	-6.22985	ATL3	11.951					IMPDH2/ENSG00000178035/clean/3:49027916-49028430:-	1.75486	2.23294e-08
		FXN	-8.78683			TIMM17B	3.11395	CIAO2A	-6.25738	SCNM1	11.9693					RBM3/ENSG00000102317/known-exon/X:48576083-48576313:+	0.928546	2.43365e-08
		TRIM28	-8.91814			RANBP1	3.06378	TRIM37	-6.30779	C19orf53	12.1267					CTTN/ENSG00000085733/clean/11:70421580-70422939:+	1.15429	2.55073e-08
		TNFRSF12A	-9.30432			DDX23	3.06212	TPD52L1	-6.38459	NMRAL1	12.1383					GPR108/ENSG00000125734/clean/19:6732549-6733167:-	2.81855	2.56882e-08
		TNFRSF12A	-9.49803			SLC5A6	2.95796	MAPK3	-6.42279	EPB41L5	12.2924					AP1G2/ENSG00000213983/clean/14:23564388-23564561:-	3.14487	2.77645e-08
		PAN2	-9.66359			CSK	2.80336	SNHG32	-6.49007	RPAP3	12.4055					PLXNA3/ENSG00000130827/clean/X:154461638-154462127:+	2.16639	2.8077e-08
		TXNDC17	-9.87197			EIF6	2.76	ZNRF1	-6.54492	RPS15A	12.4952					HNRNPUL1/ENSG00000105323/clean/19:41264798-41268222:+	2.09971	2.86083e-08
		NAP1L1	-9.90468			ZYX	2.73766	NRIP1	-6.69913	AP1G2	12.6197					MTG1/ENSG00000148824/clean/10:133399619-133401528:+	2.21912	2.90953e-08
		UBALD2	-9.95038			EIF3G	2.71056	RALA	-6.70734	GNB2	12.6845					NBEAL2/ENSG00000160796/clean/3:47005096-47005180:+	2.88492	2.90953e-08
		SMIM12	-9.97392			KIF22	2.70772	MAPK3	-6.71537	LRP3	12.9589					CENPT/ENSG00000102901/clean/16:67830088-67830389:-	2.07812	2.95441e-08
		AC093323.1	-10.1129			EIF1	2.65695	THAP12	-6.72452	SREBF1	13.2866					EML3/ENSG00000149499/clean/11:62604041-62604112:-	2.67531	3.27606e-08
		RPL13A	-10.1412			RPL17	2.60476	PSAP	-6.72468	MAPK3	13.3515					PFKL/ENSG00000141959/clean/21:44319415-44320083:+	1.18273	3.27606e-08
		SSNA1	-10.2141			PPP4C	2.58479	CD47	-6.73244	MRPS16	13.4145					RAB24/ENSG00000169228/clean/5:177302178-177302396:-	1.6639	3.27771e-08
		RPL41	-10.3785			RAD23A	2.49682	ZNF330	-6.7533	CHPF	13.492					NOP2/ENSG00000111641/clean/12:6560326-6560446:-	1.94578	3.41032e-08
		RNF220	-10.424			COMMD4	2.46324	COMMD10	-6.83967	CTCF	13.5016					BAX/ENSG00000087088/clean/19:48954962-48956197:+	2.10237	3.51278e-08
		LAMB2	-10.4324			KIF22	2.42957	INSIG1	-6.89618	PDXK	13.5555					TUFM/ENSG00000178952/clean/16:28844101-28844229:-	1.27467	3.61308e-08
		GMPPB	-10.7006			U2AF1	2.30072	RPL13	-6.96535	RPL10	13.5772					TYMS/ENSG00000176890/clean/18:669173-670691:+	1.20238	3.64268e-08
		ZNF740	-10.7245			KRT80	2.25809	UQCRQ	-6.97058	G6PD	13.6266					FLII/ENSG00000177731/clean/17:18245660-18245743:-	1.7718	4.42358e-08
		FPGS	-10.7387			SNRPE	2.19238	INTS3	-6.98184	FXR1	13.7392					CTTN/ENSG00000085733/clean/11:70422592-70422939:+	1.14817	4.63137e-08
		NPC2	-10.7678			TAF6	2.17867	AKR1A1	-6.98452	USP32	13.7612					MRPL9/ENSG00000143436/clean/1:151762500-151762989:-	1.93136	5.40648e-08
		NDUFA5	-10.7925			UQCRQ	2.1312	BTF3L4	-7.02147	UBE2D3	13.9458					INPPL1/ENSG00000165458/clean/11:72230271-72230361:+	2.80537	5.40648e-08
		PEX13	-10.8644			PSMB4	1.66525	MPZL1	-7.02544	PDXK	14.1446					ARRDC1/ENSG00000197070/clean/9:137614475-137614558:+	1.55108	5.40648e-08
		ATF6B	-11.2187			RPL18A	-1.48929	SNHG6	-7.03279	SLC35B1	14.1966					RGL2/ENSG00000237441/clean/6:33296325-33296413:-	2.41895	5.78215e-08
		SNHG32	-11.3577			EEF1A2	-2.05845	UBE2E1	-7.07598	THOC7	14.3777					PDLIM7/ENSG00000196923/clean/5:177490593-177490869:-	1.61386	5.82169e-08
		YIPF6	-11.4338			CCDC47	-2.06593	TIMM9	-7.07764	FXYD3	14.5162					GPR108/ENSG00000125734/clean/19:6732549-6732986:-	2.78111	5.82272e-08
		NDUFS5	-11.4687			RPL31	-2.27916	RPS2	-7.20849	PFN2	14.6508					CELSR2/ENSG00000143126/clean/1:109273027-109273165:+	1.51225	5.82516e-08
		MRPL51	-11.6516			MAGED2	-2.49573	COPE	-7.28105	UBE2D3	14.7718					P4HB/ENSG00000185624/clean/17:81859387-81859810:-	1.99808	5.82516e-08
		AURKAIP1	-11.9919			FTH1	-2.83603	TPD52L1	-7.2875	SUSD3	14.8649					P4HB/ENSG00000185624/clean/17:81859387-81859884:-	1.99808	5.82516e-08
		B4GALT2	-12.1631			PSMD10	-3.16857	DPM1	-7.29511	CHPF	15.1568					DDX27/ENSG00000124228/clean/20:49235088-49236149:+	1.68473	7.08122e-08
		CENPO	-12.1649			CELSR2	-3.70961	HNRNPD	-7.61238	ORC2	15.9708					CELSR2/ENSG00000143126/clean/1:109263267-109263610:+	2.24846	7.16336e-08
		ANAPC4	-12.1761			CCN1	-4.01962	ZNRF1	-7.61401	MPRIP	16.1625					TIMELESS/ENSG00000111602/clean/12:56421134-56421350:-	1.67952	7.16336e-08
		METTL26	-12.7048			NDUFB10	-4.0227	JMJD8	-7.64054	RPS2	16.3315					MOV10/ENSG00000155363/known-exon/1:112699982-112700218:+	1.42781	7.23924e-08
		FLJ20021	-12.8284			EIF4A2	-4.69627	SPPL2A	-7.64581	PPP1R16A	16.4411					MORF4L2/ENSG00000123562/clean/X:103685260-103687988:-	1.91367	7.40727e-08
		MED12	-12.8602			NUP88	-4.84809	HCFC1R1	-7.6712	SAYSD1	16.5067					ANAPC7/ENSG00000196510/clean/12:110396452-110403526:-	2.89129	8.38119e-08
		HTATIP2	-13.251			SNHG7	-5.46357	GPR107	-7.69675	DONSON	16.5915					QTRT1/ENSG00000213339/clean/19:10702018-10702115:+	2.84022	8.9278e-08
		INTS6L	-13.6863			GLYR1	-5.51462	SPDEF	-7.77009	OXR1	16.7068					PFDN5/ENSG00000123349/clean/12:53295941-53296429:+	0.877678	9.66336e-08
		MFSD10	-13.7122			OAZ1	-6.28444	CXXC5	-7.77272	SCNM1	17.1038					CUL7/ENSG00000044090/clean/6:43038692-43038841:-	3.02967	9.75628e-08
		SCNM1	-13.7486			RPL38	-6.29352	STYXL1	-7.78585	PDCD6IP	17.1964					CDK10/ENSG00000185324/clean/16:89687815-89689251:+	1.4181	1.00248e-07
		DPM1	-13.7734			ZNF12	-6.61447	NBEAL2	-7.89962	MARCHF6	17.3196					ACADVL/ENSG00000072778/clean/17:7220830-7220890:+	1.66054	1.00248e-07
		CCDC90B	-13.9408			CTNNB1	-7.99391	RPS9	-7.95592	YBX2	17.3876					MINK1/ENSG00000141503/clean/17:4893067-4893285:+	2.15869	1.04032e-07
		FANCA	-14.0638			AQR	-8.03	ATP6V0E1	-7.96906	AC005993.1	17.4515					ADAM15/ENSG00000143537/clean/1:155056249-155056385:+	1.86623	1.09096e-07
		COA5	-14.132			HAGHL	-8.2812	AMACR	-7.9778	PIP5K1A	17.7929					THOC6/ENSG00000131652/clean/16:3024365-3025707:+	2.13352	1.22091e-07
		MYL12B	-14.7931			HNRNPH1	-8.43805	DNAJC5	-7.98723	MRPS16	17.793					STAG3L4/ENSG00000106610/clean/7:67308652-67308934:+	2.14841	1.22091e-07
		MCEE	-14.8004			HIP1R	-8.87726	KDM3B	-8.00506	RNF166	17.9034					PCNT/ENSG00000160299/clean/21:46425971-46427621:+	2.6391	1.28808e-07
		HEMK1	-14.8141			WRAP53	-9.29633	WDR77	-8.0308	ENTR1	17.9267					DDB2/ENSG00000134574/clean/11:47215263-47216335:+	2.08788	1.31174e-07
		YBX2	-14.843			PRPF38B	-10.2592	RXYLT1	-8.05973	FBXO22	17.9801					DDB2/ENSG00000134574/clean/11:47215272-47216335:+	2.08788	1.31174e-07
		DTWD1	-14.8612			GRINA	-11.1418	METTL26	-8.13181	THOC3	17.9806					THOC6/ENSG00000131652/clean/16:3024365-3025711:+	2.12953	1.31296e-07
		ATXN2L	-14.9626			SUN1	-11.2776	THOC2	-8.13362	HNRNPA1	18.1428					DDX23/ENSG00000174243/clean/12:48837657-48837941:-	1.48193	1.33789e-07
		CNOT4	-15.042			ZC3H11A	-12.1581	CD164	-8.14893	KDM3A	18.2575					COPS6/ENSG00000168090/clean/7:100089746-100090398:+	1.67129	1.47373e-07
		CDC6	-15.1686			TEP1	-14.7158	RBM3	-8.16246	NUDT21	18.3715					HNRNPH1/ENSG00000169045/clean/5:179621397-179623036:-	0.674459	1.50765e-07
		EPS15L1	-16.0592					REEP3	-8.17492	USP33	18.3914					RGL2/ENSG00000237441/clean/6:33293699-33293794:-	1.9001	1.50765e-07
		ARMCX3	-16.3266					RPL23A	-8.19687	LAMTOR4	18.9811					EIF3G/ENSG00000130811/clean/19:10116074-10116799:-	1.41716	1.56016e-07
		DZIP3	-16.6705					SSBP2	-8.19852	SINHCAF	19.0321					WDR73/ENSG00000177082/clean/15:84653699-84654025:-	2.54133	1.569e-07
		SMIM12	-16.7131					RIOK2	-8.22555	TLK1	19.1456					EIF3G/ENSG00000130811/clean/19:10116074-10116823:-	1.41562	1.62904e-07
		PAICS	-16.8834					HSF1	-8.25274	CDK16	19.2427					IMPDH2/ENSG00000178035/clean/3:49027916-49028247:-	1.63499	1.64163e-07
		FASTKD2	-17.3261					CMC2	-8.25649	ARPP19	19.5661					TPT1/ENSG00000133112/known-exon/13:45337388-45337466:-	0.981474	1.71536e-07
		PCNT	-17.6071					CDC42SE1	-8.42891	TRIQK	19.9082					NDOR1/ENSG00000188566/clean/9:137215521-137215658:+	2.1477	1.77902e-07
		HTATIP2	-17.6434					CMC2	-8.44966	EEF1D	20.112					QTRT1/ENSG00000213339/clean/19:10701703-10701949:+	2.61667	1.78458e-07
		FASTKD2	-18.0041					CDCA3	-8.47646	KPNA1	20.3212					SH3D21/ENSG00000214193/clean/1:36307607-36307769:+	3.42676	1.82609e-07
		RAB17	-18.1548					NLGN2	-8.53166	RPS2	20.3219					LAMB2/ENSG00000172037/clean/3:49125890-49125966:-	2.56768	1.84578e-07
		SLC39A4	-18.4485					HIKESHI	-8.53302	GATD3B	20.6803					CDK10/ENSG00000185324/clean/16:89694232-89694568:+	1.47809	1.85055e-07
		ZSWIM7	-18.5124					RPS2	-8.55781	TLK1	20.7006					CDK10/ENSG00000185324/clean/16:89694232-89694664:+	1.47809	1.85055e-07
		GAS2L1	-18.897					EIF6	-8.61355	NMT1	20.7457					RBM39/ENSG00000131051/clean/20:35713096-35713293:-	0.987247	1.85055e-07
		PLSCR3	-20.1315					TMEM167B	-8.63281	EEF1D	20.8394					PPP1R35/ENSG00000160813/clean/7:100435767-100435847:-	1.25424	1.87947e-07
		LANCL1	-20.1383					PCLAF	-8.71658	EEF1D	20.8563					LSS/ENSG00000160285/clean/21:46191959-46194490:-	1.5203	1.9726e-07
		ARRDC1	-20.2661					TEX264	-8.732	MARCHF6	20.9458					PHKG2/ENSG00000156873/clean/16:30756520-30756589:+	1.51334	2.09925e-07
		USP8	-20.6911					SNHG8	-8.7509	HDGF	20.9833					SF1/ENSG00000168066/clean/11:64770408-64773429:-	0.956154	2.1702e-07
		TTC3	-21.1697					BOD1	-8.77071	ANKRD11	21.0504					HGS/ENSG00000185359/clean/17:81695999-81696356:+	2.1949	2.34953e-07
		TBC1D7	-21.9157					LUC7L2	-8.81803	GPR89A	21.1285					AUP1/ENSG00000115307/clean/2:74528935-74529131:-	1.02043	2.36331e-07
		LSM5	-22.3804					SLC12A2	-8.87305	LAMTOR4	21.1605					CDK10/ENSG00000185324/clean/16:89687334-89689251:+	1.39828	2.5565e-07
		PTOV1	-23.2889					MRPS18C	-8.88476	DCAF8	21.4253					GANAB/ENSG00000089597/clean/11:62634375-62634820:-	1.17623	2.64178e-07
		BMP4	-23.6084					ZNF384	-8.92201	ELMOD2	21.4464					THBS1/ENSG00000137801/clean/15:39588699-39588958:+	1.33047	2.75787e-07
		CYTH2	-24.0469					COPA	-8.96896	TBC1D30	21.4841					AP1G2/ENSG00000213983/clean/14:23566686-23567110:-	1.49496	2.77872e-07
		METTL26	-24.1505					STAG3L4	-8.97917	KPNA1	21.6151					TBC1D9B/ENSG00000197226/clean/5:179870495-179871461:-	1.66405	2.77872e-07
		NDUFAF8	-24.2879					UCHL5	-9.05362	RGL2	21.754					FBXW5/ENSG00000159069/clean/9:136941463-136941536:-	1.57369	2.77872e-07
		RARG	-24.8741					DTX3	-9.10519	MARCHF6	21.8579					MAMDC4/ENSG00000177943/clean/9:136854076-136854210:+	3.4444	2.79047e-07
		C5orf24	-25.3327					RPP21	-9.1263	SREBF1	22.2991					NFATC2IP/ENSG00000176953/clean/16:28954682-28955977:+	1.28891	2.82838e-07
		ATXN2L	-25.5845					PANK3	-9.20895	VIM-AS1	22.4853					FLII/ENSG00000177731/clean/17:18253719-18254078:-	2.06789	2.89358e-07
		RNASEH1	-25.9552					TCEAL4	-9.25866	SSR3	22.7467					ATXN2L/ENSG00000168488/known-exon/16:28836176-28836325:+	2.39071	2.93129e-07
		YKT6	-26.637					NCAPG2	-9.30086	AKT1S1	23.057					HGH1/ENSG00000235173/clean/8:144139100-144139188:+	2.71382	2.96354e-07
		AHCTF1	-27.8474					TAF11	-9.35998	KPNA1	23.8241					CHTF18/ENSG00000127586/clean/16:792590-792717:+	2.58664	2.98706e-07
		SLC44A2	-29.4267					SMAD5	-9.37823	NMT1	24.5198					RBM3/ENSG00000102317/known-exon/X:48575283-48575560:+	1.34749	3.12867e-07
		YDJC	-29.8156					ERMP1	-9.4307	AIG1	25.3211					THOC6/ENSG00000131652/clean/16:3026166-3026250:+	1.74511	3.13497e-07
		NECAP1	-30.682					YY1	-9.44856	ARHGEF7	25.7799					PSMB4/ENSG00000159377/clean/1:151401355-151401541:+	1.1304	3.33382e-07
		RACGAP1	-30.9464					RAD51C	-9.53148	SUPT20H	26.1117					KAT8/ENSG00000103510/clean/16:31117892-31120185:+	1.84783	3.54227e-07
		ECSIT	-31.1727					MROH1	-9.53305	PIAS3	26.1144					HNRNPH1/ENSG00000169045/clean/5:179620037-179620891:-	0.618368	3.57243e-07
		SSBP2	-36.4366					SNHG8	-9.5472	LFNG	26.4908					DCTN1/ENSG00000204843/clean/2:74366620-74366782:-	3.10366	3.88593e-07
		GTF3A	-36.495					NSUN5P2	-9.57174	MRM2	26.6143					ADAM15/ENSG00000143537/known-exon/1:155056000-155056079:+	2.13688	4.06286e-07
		FLAD1	-37.1453					OMA1	-9.59793	STARD10	26.9452					NSUN2/ENSG00000037474/clean/5:6604685-6605272:-	1.49861	4.44026e-07
		ATXN2L	-38.1492					VPS11	-9.66415	ATG12	26.9823					FANCA/ENSG00000187741/clean/16:89770259-89770563:-	3.20125	4.48246e-07
		PMEPA1	-44.2008					RPS24	-9.75451	KPNA1	27.0065					FLNA/ENSG00000196924/clean/X:154355072-154357433:-	1.11195	4.89931e-07
		G3BP1	-44.36					TEAD4	-9.7593	PSMC5	27.2061					AURKB/ENSG00000178999/clean/17:8206888-8207175:-	1.48734	4.90161e-07
		ARPP19	-48.4968					DSCAM-AS1	-9.76026	MSI2	27.2642					ANTKMT/ENSG00000103254/known-exon/16:722134-722308:+	1.75983	5.19759e-07
								MRPS28	-9.81542	DCUN1D1	27.3121					ARFGAP1/ENSG00000101199/clean/20:63276651-63278116:+	1.86545	5.29014e-07
								SOCS4	-9.82306	LFNG	27.5522					SHKBP1/ENSG00000160410/clean/19:40577441-40577556:+	3.04831	5.34917e-07
								DNAJC19	-9.84745	ATG3	27.9649					AREG/ENSG00000109321/clean/4:74452655-74454758:+	1.05745	5.48321e-07
								ESRP1	-9.86232	TERF2	28.0734					RPS2/ENSG00000140988/clean/16:1962656-1962735:-	0.731502	5.521e-07
								PAN2	-9.90251	LFNG	28.0793					FLNA/ENSG00000196924/clean/X:154355072-154357250:-	1.09096	5.55348e-07
								HNRNPH1	-9.93751	LEMD2	28.1761					DENND4B/ENSG00000198837/clean/1:153933871-153934134:-	2.03113	5.67907e-07
								RPUSD1	-10.0768	GPR89A	28.4167					RAE1/ENSG00000101146/clean/20:57373581-57373662:+	2.24949	5.82177e-07
								CDK5	-10.0868	CDK16	28.4592					CHD1L/ENSG00000131778/clean/1:147267518-147268781:+	1.78994	5.87199e-07
								DPH7	-10.0928	WASHC5	28.5538					SPATA20/ENSG00000006282/clean/17:50551679-50551968:+	1.82391	5.93748e-07
								RNF40	-10.0971	TRIQK	28.6441					EWSR1/ENSG00000182944/clean/22:29298895-29299194:+	1.47417	5.93748e-07
								ENTR1	-10.1238	RGL2	28.812					EWSR1/ENSG00000182944/clean/22:29298895-29299233:+	1.47417	5.93748e-07
								PAPOLA	-10.1757	SUPT20H	28.8837					YBX2/ENSG00000006047/clean/17:7290535-7291092:-	1.8657	6.04031e-07
								GRB14	-10.3074	SUPT20H	28.9382					CDK10/ENSG00000185324/clean/16:89689324-89690552:+	1.50883	6.15206e-07
								THYN1	-10.3541	TMEM45B	28.9997					ERBB3/ENSG00000065361/clean/12:56094189-56094401:+	1.72376	6.32001e-07
								ELK1	-10.419	TLCD1	29.1924					PTPN18/ENSG00000072135/clean/2:130370190-130370556:+	2.40661	6.32593e-07
								TCF25	-10.4451	NMT1	29.6067					NDUFA10/ENSG00000130414/clean/2:240011696-240014738:-	1.52717	6.34394e-07
								UBE2A	-10.5123	CBX8	29.6873					KIF12/ENSG00000136883/clean/9:114092451-114092541:-	2.61327	6.34394e-07
								STX16	-10.5521	PTOV1	30.2152					NDUFA10/ENSG00000130414/clean/2:240011696-240014768:-	1.52575	6.47841e-07
								CSTF2	-10.5955	NPIPB5	30.3084					ZNF76/ENSG00000065029/known-exon/6:35293915-35294455:+	3.06515	6.48666e-07
								MYL6	-10.5979	MYCBP	30.3505					EIF4G1/ENSG00000114867/clean/3:184331364-184331471:+	1.57282	6.66829e-07
								STARD3NL	-10.6395	NRM	31.1046					GANAB/ENSG00000089597/clean/11:62633514-62634820:-	1.13514	6.81076e-07
								NUP54	-10.6395	IMPDH1	31.3271					CDCA5/ENSG00000146670/clean/11:65083723-65083932:-	1.92649	6.81076e-07
								SF1	-10.6444	MAPK3	31.4517					SYTL2/ENSG00000137501/clean/11:85711232-85718789:-	1.13584	6.87534e-07
								TYW3	-10.6814	SCNM1	31.5191					SYTL1/ENSG00000142765/clean/1:27350485-27350793:+	2.16992	7.21354e-07
								ESRP1	-10.702	PFN2	31.7259					WDR13/ENSG00000101940/known-exon/X:48597614-48597957:+	2.27556	7.26868e-07
								MYNN	-10.7605	PSMC5	32.4498					TTC39A/ENSG00000085831/clean/1:51311321-51312118:-	1.90982	7.42642e-07
								CCDC47	-10.9463	MAPK3	32.571					TTC31/ENSG00000115282/known-exon/2:74490739-74491127:+	2.58955	7.42642e-07
								PAQR4	-10.9875	CD81	32.6179					GANAB/ENSG00000089597/clean/11:62633567-62634820:-	1.13219	7.66011e-07
								SNRNP48	-11.1144	ZNF252P	32.6614					MYH9/ENSG00000100345/clean/22:36288939-36289084:-	2.32897	7.78125e-07
								ECD	-11.2124	MRPL53	32.867					CCDC14/ENSG00000175455/known-exon/3:123955965-123956045:-	1.98654	7.94145e-07
								ENTR1	-11.2513	SCNM1	33.0445					FKBP4/ENSG00000004478/clean/12:2798826-2799087:+	1.97111	8.31617e-07
								COTL1	-11.4257	CD81	33.161					PNKP/ENSG00000039650/clean/19:49861510-49861607:-	2.46049	8.36192e-07
								MRPL33	-11.5275	MAPK3	33.2486					MUTYH/ENSG00000132781/clean/1:45332959-45333096:-	2.13845	8.43279e-07
								HMGCR	-11.5623	AIG1	33.6752					GANAB/ENSG00000089597/clean/11:62633514-62634309:-	1.1172	8.46907e-07
								LSR	-11.5749	AIG1	33.7904					FASN/ENSG00000169710/clean/17:82084716-82084798:-	1.26345	9.28213e-07
								HIP1R	-11.5757	SLC29A1	34.1772					PPDPF/ENSG00000125534/known-exon/20:63521589-63521667:+	0.818716	9.44785e-07
								INIP	-11.5837	PRMT1	34.4632					SLC25A11/ENSG00000108528/clean/17:4938975-4939059:-	2.57638	9.66788e-07
								GCSH	-11.6233	PDCD6IP	34.6943					NAA10/ENSG00000102030/clean/X:153932115-153932315:-	1.94135	1.00649e-06
								PPP1R35	-11.6233	FDPS	34.9109					DDX23/ENSG00000174243/clean/12:48837393-48837941:-	1.4816	1.00996e-06
								ZNF428	-11.6585	UCHL5	35.0294					TPM1/ENSG00000140416/clean/15:63059680-63060868:+	3.48035	1.01538e-06
								MRPL48	-11.7859	MAF1	35.0649					HNRNPH1/ENSG00000169045/clean/5:179621976-179623036:-	0.669297	1.05012e-06
								STT3A	-11.8191	EIF4A1	35.4984					CUL7/ENSG00000044090/clean/6:43046601-43046879:-	2.52211	1.10079e-06
								KLHL5	-11.8626	RGL2	35.5475					PPP4C/ENSG00000149923/clean/16:30082847-30083393:+	1.2621	1.13417e-06
								FUT8	-11.9466	ZNF48	35.6749					MRPL20/ENSG00000242485/clean/1:1405886-1406225:-	2.25248	1.20874e-06
								AC138969.1	-11.9545	TPD52L1	35.7072					GNAS/ENSG00000087460/clean/20:58900030-58903530:+	0.940529	1.25169e-06
								ELOC	-12.0241	SLC35B1	35.7704					HDDC3/ENSG00000184508/clean/15:90932110-90932385:-	1.82078	1.25669e-06
								ARL6IP6	-12.0439	DDX5	35.9286					HDDC3/ENSG00000184508/clean/15:90932110-90932428:-	1.82078	1.25669e-06
								RPL30	-12.1311	NMT1	36.2341					HEATR6/ENSG00000068097/clean/17:60073886-60075704:-	1.36002	1.26801e-06
								POC1A	-12.1527	HDGFL3	36.3103					UBE2V1/ENSG00000244687/clean/20:50096534-50096671:-	1.5739	1.2744e-06
								DBNL	-12.169	ATG12	36.3562					MAN2C1/ENSG00000140400/clean/15:75359988-75360089:-	1.61696	1.291e-06
								NDUFB6	-12.1699	SUSD3	36.368					MFSD10/ENSG00000109736/clean/4:2931936-2932044:-	1.68048	1.291e-06
								ACTR3B	-12.1859	MAPKAP1	36.4509					RHOT2/ENSG00000140983/clean/16:672566-672702:+	1.68848	1.31301e-06
								UPF3B	-12.231	RPS2	36.6133					LRRC45/ENSG00000169683/clean/17:82028683-82029092:+	2.0092	1.31809e-06
								FOXK2	-12.2705	RGL2	37.7618					NT5C/ENSG00000125458/clean/17:75130867-75130964:-	1.67525	1.32056e-06
								MAMDC4	-12.278	LAMTOR4	39.2043					CHTF18/ENSG00000127586/clean/16:790666-791160:+	1.66427	1.39364e-06
								MAMDC4	-12.278	CDK16	39.2733					CHTF18/ENSG00000127586/clean/16:790671-791160:+	1.66427	1.39364e-06
								SHARPIN	-12.3015	PRMT1	39.7222					PLXNA3/ENSG00000130827/clean/X:154470611-154471104:+	1.83686	1.41155e-06
								METTL2B	-12.3527	CCT6A	39.8684					PILRB/ENSG00000121716/clean/7:100353123-100353209:+	2.39286	1.4152e-06
								RRBP1	-12.4288	AIG1	40.0245					EWSR1/ENSG00000182944/clean/22:29287134-29292136:+	0.927819	1.47337e-06
								TIMMDC1	-12.5114	TSFM	40.1465					RFC4/ENSG00000163918/clean/3:186790060-186790141:-	2.02433	1.54089e-06
								SNAPC5	-12.5466	RPS27A	40.1641					CDC42SE1/ENSG00000197622/clean/1:151054321-151055015:-	1.08143	1.62077e-06
								ESRP2	-12.7968	MAPK3	40.2685					ACADVL/ENSG00000072778/clean/17:7223237-7223643:+	1.53738	1.62077e-06
								INIP	-12.8108	MAF1	41.3618					WBP1/ENSG00000239779/known-exon/2:74459552-74459642:+	1.27177	1.71277e-06
								TTC8	-12.8909	HNRNPA1	41.7747					WBP1/ENSG00000239779/known-exon/2:74459562-74459642:+	1.27177	1.71277e-06
								RWDD2B	-12.9438	SINHCAF	41.9472					RFC4/ENSG00000163918/clean/3:186790064-186790141:-	2.01455	1.73367e-06
								CCP110	-12.9539	FBP1	42.6231					ADCY6/ENSG00000174233/clean/12:48773647-48773939:-	1.97278	1.85922e-06
								TASOR2	-13.049	EPS8L2	42.7636					MYL6/ENSG00000092841/clean/12:56158711-56158901:+	1.00393	1.85922e-06
								HSCB	-13.2981	PTOV1	43.02					NELFE/ENSG00000204356/clean/6:31953831-31954079:-	2.07868	1.89975e-06
								DCUN1D4	-13.3345	NMRAL1	43.2291					SLC5A6/ENSG00000138074/clean/2:27211533-27211710:-	2.83285	1.90709e-06
								NUP54	-13.4009	PIAS3	44.0378					SLC5A6/ENSG00000138074/clean/2:27211533-27211766:-	2.83285	1.90709e-06
								ZNF384	-13.4188	STARD10	44.4583					MRPL20/ENSG00000242485/clean/1:1406346-1406908:-	2.00898	1.91404e-06
								ELOC	-13.438	DNPEP	44.9181					AC048338.2/ENSG00000284934/clean/12:122224644-122225964:-	1.87526	1.92294e-06
								HMOX2	-13.4475	DNPEP	45.1011					HNRNPA2B1/ENSG00000122566/clean/7:26197732-26197830:-	0.955084	1.94382e-06
								IFITM10	-13.468	CBWD5	46.2057					PREX1/ENSG00000124126/clean/20:48688804-48690946:-	3.01808	1.95139e-06
								MAN2B1	-13.4731	TSFM	46.7758					BCAM/ENSG00000187244/known-exon/19:44819726-44820704:+	1.13228	2.02887e-06
								ANTKMT	-13.5295	PDCD7	50.9339					ENTR1/ENSG00000165689/clean/9:136405202-136405904:-	1.71804	2.05298e-06
								ZC3H14	-13.5804	CNTROB	52.0844					SF1/ENSG00000168066/clean/11:64771537-64773429:-	0.9142	2.07227e-06
								SPINT1-AS1	-13.5823	SINHCAF	52.8201					TAF1C/ENSG00000103168/clean/16:84181463-84181591:-	1.71581	2.07227e-06
								HSD17B10	-13.7247	KDM3A	53.363					PRDX6/ENSG00000117592/clean/1:173477492-173481325:+	1.48221	2.14446e-06
								KIAA1191	-13.868	TSFM	53.401					FLNA/ENSG00000196924/clean/X:154354483-154354615:-	1.67277	2.28028e-06
								SLK	-13.8719	HSP90B1	53.445					CSAD/ENSG00000139631/clean/12:53171988-53172345:-	1.92961	2.33221e-06
								MTMR11	-13.9388	MLF2	54.6948					EHMT2/ENSG00000204371/clean/6:31884559-31884644:-	2.70356	2.49522e-06
								PRPF4B	-14.0047	TRIQK	55.0032					MINK1/ENSG00000141503/clean/17:4893597-4893987:+	1.97696	2.50136e-06
								C2orf74	-14.0301	TPM1	56.3064					RHPN1/ENSG00000158106/clean/8:143379985-143380061:+	1.73906	2.50136e-06
								WIPI2	-14.0373	SUPT20H	56.861					AP1G2/ENSG00000213983/clean/14:23565199-23565605:-	1.75798	2.54329e-06
								SKA2	-14.0628	PDHX	57.2221					JUP/ENSG00000173801/known-exon/17:41755432-41755729:-	1.05412	2.8395e-06
								MRPL55	-14.1116	MLF2	57.9492					TMEM183A/ENSG00000163444/clean/1:203015048-203015959:+	1.36396	2.85681e-06
								MYL6	-14.1185	RBPMS	60.3814					CELSR2/ENSG00000143126/clean/1:109269008-109269109:+	1.35049	2.86683e-06
								REEP4	-14.1586	CASP8	60.9643					RFC4/ENSG00000163918/clean/3:186790255-186790325:-	1.45347	2.90731e-06
								NDUFA3	-14.1963	TRIQK	61.1824					TAF10/ENSG00000166337/clean/11:6611452-6611663:-	1.84025	2.95073e-06
								KCTD15	-14.2136	TSFM	61.7781					SCAND1/ENSG00000171222/known-exon/20:35954339-35954447:-	1.38154	3.00963e-06
								GIGYF1	-14.2499	PFN2	62.9459					EML3/ENSG00000149499/clean/11:62604201-62605112:-	2.7129	3.07038e-06
								SLC39A9	-14.2606	ORC2	62.9764					SPAG5/ENSG00000076382/clean/17:28578528-28578671:-	2.13277	3.29818e-06
								WHRN	-14.3481	TPM1	63.1274					TRIR/ENSG00000123144/clean/19:12731421-12734312:-	1.17118	3.35239e-06
								ZC3H14	-14.3702	DNPEP	64.6281					MRPL20/ENSG00000242485/clean/1:1405886-1406908:-	2.01133	3.39887e-06
								MAP4K2	-14.3802	DNPEP	64.6617					AC139530.2/ENSG00000262660/clean/17:81719887-81719975:+	2.27181	3.41165e-06
								TMEM70	-14.4042	ACSL3	65.911					SUN1/ENSG00000164828/clean/7:849603-851383:+	1.45492	3.46149e-06
								C12orf73	-14.4534	DNPEP	66.4721					CDK16/ENSG00000102225/clean/X:47226027-47226278:+	1.664	3.46149e-06
								EPS15L1	-14.4874	ARPP19	66.5662					DDX23/ENSG00000174243/known-exon/12:48836794-48836893:-	2.87731	3.46297e-06
								PFDN1	-14.5603	SMIM11B	66.6194					TRIR/ENSG00000123144/clean/19:12731421-12734335:-	1.16985	3.4655e-06
								RER1	-14.5889	PFN2	66.6667					AP1G2/ENSG00000213983/clean/14:23562593-23563199:-	1.34128	3.54159e-06
								AMH	-14.6118	G3BP1	66.6667					APPBP2/ENSG00000062725/clean/17:60454492-60456295:-	1.14441	3.77609e-06
								DNAJC19	-14.7313	CPNE1	67.3454					CD46/ENSG00000117335/known-exon/1:207767651-207767778:+	1.42045	3.80017e-06
								TMPO	-14.7483	TSFM	67.8164					ESRP2/ENSG00000103067/clean/16:68234107-68235633:-	1.45065	3.85244e-06
								NUP62	-14.909	DNPEP	68.224					G6PD/ENSG00000160211/clean/X:154533128-154533575:-	1.51875	3.87344e-06
								DMXL2	-14.9672	SLC35B1	68.9573					ULK3/ENSG00000140474/clean/15:74839373-74839557:-	1.62552	3.90598e-06
								CAMTA1	-14.9716	SNF8	72.6377					DNPEP/ENSG00000123992/clean/2:219385751-219385967:-	1.51152	3.90901e-06
								DLGAP5	-14.9727	TRIQK	73.7556					HSF1/ENSG00000185122/clean/8:144309014-144309454:+	1.82241	3.90901e-06
								IRX3	-15.0151	DNPEP	73.8623					ARFGAP1/ENSG00000101199/clean/20:63282851-63283850:+	1.32878	4.14142e-06
								CLASP1	-15.06	MIPOL1	74.5748					DNPEP/ENSG00000123992/clean/2:219385706-219385967:-	1.50742	4.14575e-06
								DOK3	-15.1378	DDX3X	74.5917					HSF1/ENSG00000185122/clean/8:144309896-144311173:+	1.76614	4.34274e-06
								MASTL	-15.2243	CASP8	74.9134					OBSL1/ENSG00000124006/clean/2:219567126-219567272:-	1.28759	4.41991e-06
								TOR2A	-15.2554	HSP90B1	74.9406					MAN2C1/ENSG00000140400/clean/15:75358808-75359058:-	3.42146	4.47859e-06
								UBXN4	-15.3902	AP1G2	76.2534					LRCH4/ENSG00000077454/clean/7:100577154-100577272:-	1.33494	4.48994e-06
								SLC25A28	-15.4737	RACK1	78.1636					PREX1/ENSG00000124126/clean/20:48650206-48650893:-	2.49243	4.4936e-06
								LRRC14	-15.6529	DCAF11	78.2103					WDR59/ENSG00000103091/clean/16:74909657-74909821:-	1.67299	4.55965e-06
								SSH1	-15.6591	RNF31	82.8635					HID1/ENSG00000167861/clean/17:74963078-74963739:-	1.71907	4.55965e-06
								ACIN1	-15.6886	HNRNPH1	85.932					HID1/ENSG00000167861/clean/17:74963081-74963739:-	1.71907	4.55965e-06
								COPS3	-15.7148	HSP90B1	90.1389					SMARCC2/ENSG00000139613/clean/12:56178534-56178809:-	1.47716	4.77988e-06
								R3HCC1L	-15.7259	CTCF	90.6852					CIAO1/ENSG00000144021/clean/2:96267736-96267835:+	1.97347	4.86479e-06
								ACOT9	-15.7522	DDX3X	91.5755					RER1/ENSG00000157916/known-exon/1:2395648-2395783:+	1.65501	4.9136e-06
								SDR39U1	-15.8072	CTCF	92.7584					FIBP/ENSG00000172500/clean/11:65887726-65887933:-	2.69819	4.96086e-06
								MROH1	-15.8439	DDX3X	93.8006					MYH9/ENSG00000100345/clean/22:36319635-36320219:-	4.78443	5.08078e-06
								RAD17	-15.8705	CTCF	96.5592					LAMB2/ENSG00000172037/clean/3:49123052-49123131:-	1.41368	5.08078e-06
								LIF	-15.923	CTCF	96.8681					FLNA/ENSG00000196924/clean/X:154366470-154366561:-	2.16768	5.18199e-06
								PLA2G12A	-15.9733	ZFAND1	100					BAX/ENSG00000087088/clean/19:48954964-48955686:+	1.74287	5.18452e-06
								NPC2	-15.9748	E2F4	100					PCNP/ENSG00000081154/clean/3:101574933-101579789:+	1.75404	5.45212e-06
								SKA2	-15.9832	ADGRG1	100					DCTN1/ENSG00000204843/clean/2:74365241-74365514:-	2.24366	5.63843e-06
								GGCT	-16.0234							SRSF6/ENSG00000124193/clean/20:43459420-43459770:+	0.811796	5.68927e-06
								MTA1	-16.1367							CNPY4/ENSG00000166997/clean/7:100122385-100122480:+	3.47983	5.76436e-06
								HSF2	-16.1457							ARRDC1/ENSG00000197070/clean/9:137614214-137614298:+	2.13838	5.921e-06
								STIL	-16.1771							ANKZF1/ENSG00000163516/clean/2:219234288-219234825:+	1.81052	5.97598e-06
								ZDHHC13	-16.1925							IRAK1/ENSG00000184216/clean/X:154011917-154013042:-	1.77891	6.19339e-06
								RPS3A	-16.203							FLNA/ENSG00000196924/clean/X:154365259-154365348:-	3.7475	6.24325e-06
								DMAC2L	-16.2296							HAGHL/ENSG00000103253/known-exon/16:728424-728503:+	2.03116	6.24505e-06
								NDUFA3	-16.2736							WDR55/ENSG00000120314/known-exon/5:140668334-140668414:+	1.44196	6.48495e-06
								RNF213	-16.2769							PLOD3/ENSG00000106397/clean/7:101210161-101210330:-	2.65119	6.83736e-06
								RABEPK	-16.3123							GAPDH/ENSG00000111640/clean/12:6536817-6536919:+	1.10589	7.00669e-06
								EIF4E2	-16.4128							RBBP7/ENSG00000102054/clean/X:16852875-16853681:-	1.19029	7.00669e-06
								SFXN2	-16.5236							GAPDH/ENSG00000111640/clean/12:6536790-6536919:+	1.10538	7.06802e-06
								CDCA3	-16.5499							CTTN/ENSG00000085733/clean/11:70419856-70420399:+	1.24676	7.1119e-06
								MAP2K4	-16.5597							SYTL1/ENSG00000142765/clean/1:27350485-27351257:+	1.68853	7.23196e-06
								CDCA3	-16.5869							ACADVL/ENSG00000072778/clean/17:7220529-7220603:+	1.28455	7.23196e-06
								SGSM2	-16.6041							CAD/ENSG00000084774/clean/2:27233536-27233625:+	1.99377	7.24726e-06
								RABGEF1	-16.6167							TTC39A/ENSG00000085831/clean/1:51312195-51312811:-	2.68402	7.32937e-06
								R3HDM4	-16.6182							ADCY6/ENSG00000174233/clean/12:48775054-48775302:-	1.68661	7.42527e-06
								SNHG16	-16.7168							IRAK1/ENSG00000184216/clean/X:154011917-154012528:-	1.59338	7.42527e-06
								AC138969.1	-16.8935							MUTYH/ENSG00000132781/clean/1:45332834-45332917:-	1.93913	7.70182e-06
								YWHAE	-16.9929							AC138894.1/ENSG00000261832/known-exon/16:28482382-28482476:-	1.61278	7.73634e-06
								UMPS	-17.1823							FBRS/ENSG00000156860/clean/16:30668643-30668771:+	1.54695	7.73634e-06
								BTBD7	-17.1884							AL662899.4/ENSG00000263020/clean/6:31669172-31669318:+	1.2659	7.77247e-06
								SNHG21	-17.2996							YBX2/ENSG00000006047/clean/17:7292059-7293474:-	1.52889	8.50402e-06
								ARMC8	-17.3836							GTF3C5/ENSG00000148308/clean/9:133056094-133056765:+	1.32246	8.58809e-06
								AC138969.1	-17.4875							FLOT1/ENSG00000137312/clean/6:30741333-30741661:-	1.52776	8.7568e-06
								DHRS12	-17.5101							INPPL1/ENSG00000165458/clean/11:72229230-72229464:+	1.495	9.12189e-06
								AFMID	-17.6702							TBRG4/ENSG00000136270/clean/7:45101614-45101824:-	1.58904	9.12189e-06
								SAMD4B	-17.6887							POP5/ENSG00000167272/clean/12:120579923-120581114:-	1.79143	9.14657e-06
								DTX3	-17.7441							EWSR1/ENSG00000182944/clean/22:29288786-29291561:+	0.848897	9.41896e-06
								TTC8	-17.7658							EWSR1/ENSG00000182944/clean/22:29288786-29291564:+	0.848897	9.41896e-06
								TMEM120A	-17.9328							TMC4/ENSG00000167608/clean/19:54163159-54163723:-	2.50696	9.58169e-06
								HNRNPH1	-17.9832							ILF2/ENSG00000143621/clean/1:153662556-153662704:-	1.5346	9.82749e-06
								MAMDC4	-18.0099							VPS52/ENSG00000223501/clean/6:33264497-33264781:-	1.44268	9.84261e-06
								RAD1	-18.0966							YBX2/ENSG00000006047/clean/17:7291182-7291531:-	1.48007	1.00025e-05
								SFXN2	-18.1268							LUC7L/ENSG00000007392/known-exon/16:228402-228488:-	-2.1967	1.06326e-05
								DZIP3	-18.2626							HNRNPL/ENSG00000104824/clean/19:38847434-38849307:-	1.63779	1.07161e-05
								AP1G2	-18.3791							HNRNPA2B1/ENSG00000122566/clean/7:26197732-26200571:-	0.855323	1.07161e-05
								FANCA	-18.3895							LARS1/ENSG00000133706/clean/5:146144349-146144471:-	2.31201	1.09181e-05
								SDR39U1	-18.4329							PTOV1/ENSG00000104960/clean/19:49857130-49857692:+	2.13305	1.09943e-05
								R3HCC1L	-18.5736							RBM3/ENSG00000102317/known-exon/X:48575667-48575814:+	1.12803	1.11385e-05
								UPF3A	-18.6167							MARS1/ENSG00000166986/known-exon/12:57516337-57516434:+	1.20998	1.13519e-05
								PLD3	-18.6367							GNAS/ENSG00000087460/clean/20:58898985-58903530:+	0.922117	1.1826e-05
								ASCC1	-18.8881							CPSF1/ENSG00000071894/known-exon/8:144394160-144394233:-	1.95899	1.1826e-05
								TFIP11	-19.0114							SLC25A3/ENSG00000075415/clean/12:98594135-98595432:+	1.25039	1.18309e-05
								SEPTIN11	-19.0424							CHD1L/ENSG00000131778/known-exon/1:147272281-147272381:+	1.61063	1.24634e-05
								LRRC42	-19.1467							HNRNPUL1/ENSG00000105323/clean/19:41262981-41268222:+	2.09971	1.27046e-05
								DGKQ	-19.2044							HNRNPUL1/ENSG00000105323/clean/19:41263016-41268222:+	2.09971	1.27046e-05
								GPR137	-19.274							MAMDC4/ENSG00000177943/known-exon/9:136853458-136853544:+	3.14665	1.27046e-05
								RUNDC3A-AS1	-19.2833							CAD/ENSG00000084774/clean/2:27233808-27234007:+	2.24037	1.27716e-05
								SGSM3	-19.3124							MRPL4/ENSG00000105364/known-exon/19:10258522-10258608:+	1.86879	1.29501e-05
								THBS3	-19.3135							SF1/ENSG00000168066/clean/11:64770408-64776497:-	0.865855	1.33966e-05
								HIBCH	-19.3875							ILKAP/ENSG00000132323/clean/2:238188257-238189852:-	2.28224	1.33966e-05
								USP21	-19.4806							ILKAP/ENSG00000132323/clean/2:238188257-238189858:-	2.28224	1.33966e-05
								ZPR1	-19.7133							NFATC2IP/ENSG00000176953/clean/16:28956058-28956150:+	1.82993	1.37324e-05
								PICALM	-19.8027							PLXNB1/ENSG00000164050/clean/3:48412009-48412237:-	1.36831	1.37425e-05
								ELOC	-19.9899							HNRNPH1/ENSG00000169045/clean/5:179618323-179619268:-	0.545728	1.38676e-05
								ASPM	-19.9916							C17orf58/ENSG00000186665/clean/17:67992103-67992900:-	1.56993	1.43758e-05
								CPSF6	-19.9957							C17orf58/ENSG00000186665/clean/17:67992103-67993043:-	1.56993	1.43758e-05
								RPS15A	-20.0682							ZNRD1/ENSG00000066379/known-exon/6:30061389-30061514:+	2.24561	1.44054e-05
								SRSF6	-20.0994							ZNRD1/ENSG00000066379/known-exon/6:30061398-30061514:+	2.24561	1.44054e-05
								PATZ1	-20.1471							ZNRD1/ENSG00000066379/known-exon/6:30061413-30061514:+	2.24561	1.44054e-05
								OIP5-AS1	-20.1964							CSAD/ENSG00000139631/clean/12:53171441-53171881:-	1.88613	1.47663e-05
								PARP12	-20.2097							DDX5/ENSG00000108654/known-exon/17:64502069-64502161:-	0.854905	1.51259e-05
								SPECC1L	-20.6146							RHBDF1/ENSG00000007384/clean/16:65039-72512:-	2.04052	1.54476e-05
								CLOCK	-20.7043							FLNA/ENSG00000196924/clean/X:154358355-154358444:-	1.91826	1.58258e-05
								EXOC7	-20.7313							PFKL/ENSG00000141959/clean/21:44313682-44313912:+	2.86858	1.58419e-05
								YIPF1	-20.7619							CDK11A/ENSG00000008128/clean/1:1704655-1704903:-	2.09872	1.5876e-05
								MFSD10	-21.0758							CDK10/ENSG00000185324/clean/16:89694788-89694930:+	1.31676	1.60833e-05
								HMGN1	-21.2232							MRPL52/ENSG00000172590/clean/14:22830110-22830186:+	2.2629	1.6149e-05
								ANAPC16	-21.5825							SPATA20/ENSG00000006282/clean/17:50551190-50551510:+	1.86823	1.62635e-05
								DPH7	-21.6712							HNRNPUL1/ENSG00000105323/clean/19:41262582-41268222:+	2.1284	1.71407e-05
								TMEM126B	-21.9433							KIF12/ENSG00000136883/clean/9:114092642-114093228:-	1.87743	1.74461e-05
								TYMS	-22.2362							ILF2/ENSG00000143621/known-exon/1:153663133-153663214:-	1.11974	1.75368e-05
								EHMT2	-22.4921							HGS/ENSG00000185359/clean/17:81685689-81686311:+	2.14373	1.76824e-05
								TASOR2	-22.7414							RPS6KB1/ENSG00000108443/clean/17:59934260-59934433:+	2.31522	1.82717e-05
								BAZ2A	-22.7652							RPN2/ENSG00000118705/clean/20:37228744-37229972:+	1.54322	1.85091e-05
								FBXO4	-22.8655							KIAA1324/ENSG00000116299/clean/1:109172013-109172487:+	3.18744	1.86292e-05
								GPR89B	-22.8715							ATF6B/ENSG00000213676/clean/6:32118866-32118955:-	2.20161	1.86485e-05
								FANCI	-22.968							CPSF1/ENSG00000071894/clean/8:144395551-144396347:-	1.23266	1.88556e-05
								SKA2	-22.977							IDUA/ENSG00000127415/clean/4:1002161-1002268:+	2.16883	1.91641e-05
								GLMP	-23.0189							CPSF1/ENSG00000071894/clean/8:144397879-144397953:-	2.18578	1.93535e-05
								TASOR2	-23.0405							ZNF789/ENSG00000198556/clean/7:99473056-99476402:+	2.15555	1.94039e-05
								DNAJC19	-23.0572							CDK10/ENSG00000185324/clean/16:89686797-89690552:+	1.24775	1.94501e-05
								TSPAN9	-23.0654							SETDB1/ENSG00000143379/clean/1:150942688-150942851:+	1.62394	1.99543e-05
								METTL26	-23.213							AP5Z1/ENSG00000242802/clean/7:4790591-4790672:+	1.93163	2.07275e-05
								MCPH1	-23.2923							NT5DC2/ENSG00000168268/clean/3:52527375-52527616:-	2.10859	2.153e-05
								ARMCX5	-23.299							POLD2/ENSG00000106628/clean/7:44117247-44117618:-	1.43285	2.16823e-05
								LARP1	-23.316							SYTL2/ENSG00000137501/clean/11:85711232-85714412:-	1.13313	2.33501e-05
								RITA1	-23.5849							TBL3/ENSG00000183751/clean/16:1977670-1977741:+	2.31741	2.33501e-05
								COX20	-23.8725							AGRN/ENSG00000188157/clean/1:1041397-1041477:+	2.5097	2.33724e-05
								TMEM51	-23.8807							BAX/ENSG00000087088/clean/19:48954962-48955547:+	1.72931	2.37155e-05
								DXO	-23.9199							DHX38/ENSG00000140829/clean/16:72104131-72104485:+	1.43672	2.40775e-05
								METTL26	-23.9673							INF2/ENSG00000203485/clean/14:104712992-104713206:+	3.99952	2.4103e-05
								PINX1	-24.0433							FLII/ENSG00000177731/clean/17:18246062-18246161:-	2.37827	2.42152e-05
								CHD1L	-24.1827							TNIP2/ENSG00000168884/clean/4:2744506-2744696:-	2.1165	2.42349e-05
								TMEM179B	-24.4196							RIC8A/ENSG00000177963/clean/11:212759-212836:+	1.66013	2.4617e-05
								NPC2	-24.5707							FLII/ENSG00000177731/clean/17:18245419-18245554:-	2.65631	2.5672e-05
								BAIAP2	-24.9132							ACADVL/ENSG00000072778/clean/17:7221058-7221537:+	1.32984	2.56912e-05
								MCUR1	-25.4378							ARFGAP1/ENSG00000101199/clean/20:63276651-63277204:+	1.94122	2.57309e-05
								NRDC	-25.5178							EWSR1/ENSG00000182944/clean/22:29288786-29290412:+	0.828952	2.57996e-05
								NSD2	-25.5516							LAMA5/ENSG00000130702/clean/20:62333243-62333374:-	1.96705	2.59225e-05
								NTAN1	-25.5916							HNRNPL/ENSG00000104824/clean/19:38847434-38849699:-	1.62001	2.66827e-05
								PLA2G12A	-25.8401							HNRNPL/ENSG00000104824/clean/19:38847434-38849870:-	1.62001	2.66827e-05
								SAP30L	-26.7985							THADA/ENSG00000115970/clean/2:43291768-43292103:-	2.82094	2.7134e-05
								KCTD17	-27.5964							ANAPC5/ENSG00000089053/clean/12:121346126-121346895:-	1.55964	2.71891e-05
								NSD2	-27.6341							MICALL2/ENSG00000164877/clean/7:1434672-1435100:-	1.41761	2.72242e-05
								USO1	-28.0477							IDH2/ENSG00000182054/clean/15:90087263-90087438:-	1.6017	2.72917e-05
								USO1	-28.0477							TBL3/ENSG00000183751/clean/16:1974847-1974927:+	2.29761	2.75292e-05
								MRPL55	-28.0915							CTPS1/ENSG00000171793/clean/1:40996068-40997393:+	2.51089	2.78188e-05
								ZNF280D	-28.1817							FLNA/ENSG00000196924/clean/X:154349036-154349361:-	0.989697	2.78211e-05
								DHRS4-AS1	-28.5334							ARFGAP1/ENSG00000101199/clean/20:63286218-63286365:+	1.35049	2.836e-05
								METTL26	-28.9769							PFKL/ENSG00000141959/clean/21:44323049-44323765:+	2.28031	2.87923e-05
								JMJD8	-29.8089							CSRP1/ENSG00000159176/clean/1:201485376-201496191:-	1.48945	2.90499e-05
								DUXAP9	-30.4201							DPP7/ENSG00000176978/clean/9:137114382-137114462:-	3.27903	2.95135e-05
								FANCI	-31.2512							TAF15/ENSG00000270647/clean/17:35833941-35834565:+	1.9008	2.96644e-05
								MAIP1	-31.8737							GPAA1/ENSG00000197858/clean/8:144085138-144085288:+	1.849	2.96685e-05
								EIF4G1	-31.899							HNRNPA2B1/ENSG00000122566/clean/7:26197866-26200571:-	0.82344	2.97761e-05
								SENP3	-32.1097							PILRB/ENSG00000121716/known-exon/7:100352667-100352760:+	2.37983	2.98447e-05
								DCUN1D1	-32.6278							FLOT1/ENSG00000137312/clean/6:30740798-30741189:-	1.65398	3.04316e-05
								TMEM144	-33.4202							ULK1/ENSG00000177169/clean/12:131913836-131914351:+	1.30466	3.17414e-05
								HMGN1	-33.657							THOC6/ENSG00000131652/clean/16:3027500-3027576:+	1.90842	3.24641e-05
								YY1AP1	-33.9698							ANAPC5/ENSG00000089053/clean/12:121346031-121346895:-	1.54332	3.31514e-05
								CASTOR3	-34.3							PSMC5/ENSG00000087191/clean/17:63830189-63830270:+	1.31805	3.47287e-05
								CU633906.1	-34.61							ACTR1B/ENSG00000115073/clean/2:97661946-97663842:-	2.28031	3.54662e-05
								CHD1L	-34.6954							FANCA/ENSG00000187741/clean/16:89770462-89770563:-	2.87932	3.64728e-05
								METTL23	-35.7162							ELP2/ENSG00000134759/clean/18:36164667-36167100:+	1.17982	3.77985e-05
								PYCR1	-36.4638							CDH1/ENSG00000039068/clean/16:68811859-68812134:+	1.55778	3.7835e-05
								MAPK3	-36.9887							FBXL6/ENSG00000182325/clean/8:144356915-144356989:-	1.70232	3.78835e-05
								NBEAL2	-40.2204							DNPEP/ENSG00000123992/clean/2:219384443-219385967:-	1.31237	3.85296e-05
								METTL26	-40.6341							LARS1/ENSG00000133706/clean/5:146144537-146144623:-	1.83021	3.91271e-05
								EIF4G2	-40.7489							BCAR1/ENSG00000050820/clean/16:75235986-75236827:-	1.8127	3.94549e-05
								ZNF287	-41.5983							BCAR1/ENSG00000050820/clean/16:75235986-75236881:-	1.8127	3.94549e-05
								HMGCR	-42.781							FANCA/ENSG00000187741/clean/16:89767237-89769836:-	2.00229	4.01729e-05
								EI24	-42.9684							IPO4/ENSG00000196497/clean/14:24185312-24185458:-	1.86441	4.07948e-05
								MAP2K5	-43.9168							EIF4G1/ENSG00000114867/clean/3:184323977-184324200:+	2.32528	4.16718e-05
								NAPB	-43.9653							MROH1/ENSG00000179832/clean/8:144260374-144260676:+	1.95642	4.17688e-05
								CCDC83	-44.4386							MTSS2/ENSG00000132613/clean/16:70677899-70678251:-	3.53187	4.26221e-05
								FLOT2	-44.9408							SELENBP1/ENSG00000143416/clean/1:151365281-151365562:-	2.0692	4.29005e-05
								RELB	-45.3794							EXOSC8/ENSG00000120699/clean/13:37003007-37003494:+	1.19904	4.42673e-05
								TIMM9	-46.1832							CTPS1/ENSG00000171793/clean/1:41008714-41008793:+	1.77282	4.45089e-05
								CU633906.1	-46.41							PAN2/ENSG00000135473/clean/12:56323913-56324036:-	1.30774	4.50743e-05
								KLC1	-47.1237							PAN2/ENSG00000135473/clean/12:56323913-56324048:-	1.30774	4.50743e-05
								PDXK	-48.4758							PPIL2/ENSG00000100023/known-exon/22:21695496-21696030:+	1.64992	4.6444e-05
								SDR39U1	-49.5346							PMPCA/ENSG00000165688/clean/9:136416391-136416950:+	1.33845	4.71166e-05
								HARS2	-49.7555							FLNA/ENSG00000196924/clean/X:154349867-154350030:-	0.826673	4.7147e-05
								ENOSF1	-50.4305							ACTR1B/ENSG00000115073/clean/2:97658643-97658878:-	1.19564	4.71519e-05
																INTS1/ENSG00000164880/clean/7:1481488-1482545:-	1.9737	4.71519e-05
																MYL6/ENSG00000092841/known-exon/12:56158404-56158680:+	1.67677	4.78734e-05
																FAM3A/ENSG00000071889/known-exon/X:154515812-154515909:-	1.64815	4.79294e-05
																MYL6/ENSG00000092841/known-exon/12:56158404-56158683:+	1.67597	4.83965e-05
																GIGYF1/ENSG00000146830/known-exon/7:100688718-100689301:-	1.44654	4.8623e-05
																AGRN/ENSG00000188157/clean/1:1046957-1047326:+	1.44544	4.88662e-05
																SNRNP200/ENSG00000144028/clean/2:96293095-96293315:-	2.93211	5.01974e-05
																ADCY6/ENSG00000174233/clean/12:48774506-48774956:-	1.80431	5.02364e-05
																BCAR1/ENSG00000050820/clean/16:75235986-75237182:-	1.88465	5.09491e-05
																AGR2/ENSG00000106541/clean/7:16801203-16801319:-	2.55576	5.12948e-05
																STAT2/ENSG00000170581/clean/12:56348623-56348751:-	2.02549	5.14738e-05
																CSRP1/ENSG00000159176/clean/1:201490344-201496191:-	1.66601	5.20637e-05
																C16orf58/ENSG00000140688/clean/16:31493524-31493602:-	1.19005	5.22153e-05
																ATG4B/ENSG00000168397/clean/2:241654647-241655270:+	2.06839	5.22153e-05
																GPS2/ENSG00000132522/clean/17:7313291-7313379:-	1.57572	5.30116e-05
																CPSF1/ENSG00000071894/clean/8:144394038-144394112:-	1.38433	5.30116e-05
																DDX39B/ENSG00000198563/clean/6:31532911-31535366:-	0.605492	5.39363e-05
																LLGL2/ENSG00000073350/clean/17:75571100-75571666:+	1.18388	5.41122e-05
																PAPOLA/ENSG00000090060/known-exon/14:96532649-96534490:+	1.53987	5.45013e-05
																MCM4/ENSG00000104738/clean/8:47973064-47974733:+	1.37558	5.55131e-05
																AGRN/ENSG00000188157/clean/1:1045876-1045963:+	1.86476	5.56023e-05
																SNX5/ENSG00000089006/clean/20:17944144-17947485:-	1.00917	5.58058e-05
																WDR55/ENSG00000120314/known-exon/5:140668990-140669078:+	1.62583	5.62876e-05
																CDK10/ENSG00000185324/clean/16:89693467-89694172:+	1.07525	5.68493e-05
																HNRNPK/ENSG00000165119/clean/9:83970912-83971272:-	1.1544	5.72764e-05
																RFC4/ENSG00000163918/clean/3:186804724-186805559:-	2.47568	5.72867e-05
																ATG4B/ENSG00000168397/clean/2:241655343-241659107:+	2.18016	5.76649e-05
																LAMP1/ENSG00000185896/clean/13:113321470-113321556:+	2.69337	5.85375e-05
																MCM3AP/ENSG00000160294/clean/21:46246404-46246627:-	1.50389	5.92412e-05
																POP5/ENSG00000167272/clean/12:120579597-120581114:-	1.61951	5.98964e-05
																HNRNPDL/ENSG00000152795/clean/4:82428446-82429247:-	1.19775	6.00497e-05
																SKIV2L/ENSG00000204351/clean/6:31968082-31968327:+	2.42389	6.03951e-05
																SKIV2L/ENSG00000204351/clean/6:31968119-31968327:+	2.42389	6.03951e-05
																FLNA/ENSG00000196924/clean/X:154349565-154349648:-	0.935061	6.03951e-05
																VPS28/ENSG00000160948/known-exon/8:144424268-144424717:-	1.27466	6.08017e-05
																MARS1/ENSG00000166986/clean/12:57489345-57489423:+	2.47316	6.20821e-05
																MAMDC4/ENSG00000177943/known-exon/9:136856575-136856709:+	1.87642	6.31181e-05
																PNISR/ENSG00000132424/clean/6:99408271-99409172:-	2.1964	6.40089e-05
																TOR1A/ENSG00000136827/clean/9:129814222-129818177:-	1.70984	6.51602e-05
																TOR1A/ENSG00000136827/clean/9:129814222-129818352:-	1.70984	6.51602e-05
																TOR1A/ENSG00000136827/clean/9:129814222-129818519:-	1.70984	6.51602e-05
																MRPS12/ENSG00000128626/known-exon/19:38931171-38931275:+	1.89169	6.53821e-05
																GPAA1/ENSG00000197858/clean/8:144084330-144084412:+	1.84442	6.72494e-05
																FLNA/ENSG00000196924/clean/X:154366850-154367396:-	2.14236	6.72494e-05
																FBXL6/ENSG00000182325/clean/8:144357121-144357438:-	1.88819	6.75389e-05
																FBXL6/ENSG00000182325/clean/8:144357121-144357456:-	1.88819	6.75389e-05
																NCOR2/ENSG00000196498/clean/12:124334617-124335134:-	2.15866	6.82291e-05
																SRSF2/ENSG00000161547/known-exon/17:76735158-76736153:-	0.643522	6.87045e-05
																FASN/ENSG00000169710/clean/17:82091069-82091221:-	2.08373	6.89732e-05
																SEC24C/ENSG00000176986/clean/10:73769152-73769346:+	1.92373	6.90458e-05
																DUS1L/ENSG00000169718/clean/17:82060093-82060700:-	1.8595	6.91968e-05
																PSMC5/ENSG00000087191/clean/17:63831425-63831505:+	1.29636	6.96735e-05
																TRIM37/ENSG00000108395/clean/17:58999459-59001597:-	1.33376	7.15796e-05
																HGS/ENSG00000185359/clean/17:81696529-81696606:+	2.61022	7.27474e-05
																SYTL2/ENSG00000137501/clean/11:85709377-85714412:-	1.1969	7.38542e-05
																FLNA/ENSG00000196924/clean/X:154364372-154364525:-	3.42103	7.42025e-05
																HSPB1/ENSG00000106211/known-exon/7:76303727-76303801:+	0.47424	7.55048e-05
																ODF2/ENSG00000136811/clean/9:128484886-128485364:+	1.99702	7.71582e-05
																POMT1/ENSG00000130714/clean/9:131509808-131509902:+	2.75682	7.73727e-05
																GTF3C2/ENSG00000115207/clean/2:27328931-27329120:-	1.86861	7.90221e-05
																ATP5IF1/ENSG00000130770/known-exon/1:28236452-28237760:+	0.771243	7.95192e-05
																ATP5IF1/ENSG00000130770/known-exon/1:28236452-28237836:+	0.771243	7.95192e-05
																CHD1L/ENSG00000131778/clean/1:147272281-147275353:+	1.79604	7.95192e-05
																MAN2A2/ENSG00000196547/clean/15:90910961-90911170:+	1.74761	7.96392e-05
																PIGQ/ENSG00000007541/clean/16:580972-582247:+	1.70823	8.02446e-05
																PLXNB2/ENSG00000196576/clean/22:50281499-50281565:-	1.60596	8.26093e-05
																FLNA/ENSG00000196924/clean/X:154362148-154362241:-	2.40399	8.26677e-05
																SYTL2/ENSG00000137501/clean/11:85709500-85714412:-	1.17284	8.38423e-05
																RPS6KB1/ENSG00000108443/clean/17:59936541-59940835:+	1.40212	8.38423e-05
																HNRNPL/ENSG00000104824/clean/19:38847434-38851067:-	1.73053	8.38423e-05
																PRPF4B/ENSG00000112739/known-exon/6:4062760-4063073:+	2.1661	8.38423e-05
																METTL3/ENSG00000165819/known-exon/14:21499137-21499305:-	1.05631	8.38667e-05
																INTS3/ENSG00000143624/clean/1:153747070-153747278:+	-2.32282	8.67346e-05
																CD46/ENSG00000117335/known-exon/1:207767195-207767778:+	1.27636	8.67346e-05
																PYGB/ENSG00000100994/clean/20:25292613-25294157:+	1.77889	8.69833e-05
																MORF4L2/ENSG00000123562/clean/X:103678651-103684680:-	1.00316	8.69833e-05
																IPO4/ENSG00000196497/clean/14:24187150-24187399:-	2.23956	8.94387e-05
																LIG1/ENSG00000105486/clean/19:48137688-48139970:-	1.73304	8.95778e-05
																BRAT1/ENSG00000106009/clean/7:2543323-2543589:-	1.42502	9.06804e-05
																POP5/ENSG00000167272/clean/12:120579923-120580995:-	1.64384	9.24742e-05
																IRAK1/ENSG00000184216/clean/X:154019328-154019430:-	1.47701	9.3826e-05
																STXBP2/ENSG00000076944/clean/19:7641853-7642033:+	2.22028	9.41251e-05
																ESRP2/ENSG00000103067/clean/16:68232815-68233326:-	1.21772	9.46582e-05
																PIEZO1/ENSG00000103335/clean/16:88725519-88725594:-	1.71906	9.88126e-05
																MTG1/ENSG00000148824/clean/10:133399226-133402148:+	1.44523	9.95769e-05
																WDR54/ENSG00000005448/clean/2:74421816-74422152:+	1.7445	0.000101338
																TEDC1/ENSG00000185347/clean/14:105491522-105491621:+	1.6695	0.000103474
																MARS1/ENSG00000166986/clean/12:57515336-57515919:+	1.86517	0.000104505
																METTL3/ENSG00000165819/known-exon/14:21499371-21499491:-	1.26588	0.000104505
																FLOT1/ENSG00000137312/clean/6:30741333-30741613:-	1.36856	0.0001047
																SYTL2/ENSG00000137501/clean/11:85709500-85711112:-	1.88272	0.000107215
																DIP2A/ENSG00000160305/clean/21:46545961-46546914:+	2.22382	0.000109162
																HSP90AB1/ENSG00000096384/clean/6:44250599-44251047:+	1.33728	0.000109162
																SGSM2/ENSG00000141258/clean/17:2372488-2372952:+	1.2867	0.000113361
																SNX5/ENSG00000089006/clean/20:17943195-17947485:-	0.966498	0.000114418
																POMT1/ENSG00000130714/known-exon/9:131509996-131510259:+	2.01641	0.000115129
																POMT1/ENSG00000130714/known-exon/9:131510062-131510259:+	2.01641	0.000115129
																MAN2A2/ENSG00000196547/clean/15:90911238-90911366:+	1.7041	0.000116335
																MAN2A2/ENSG00000196547/clean/15:90911238-90911384:+	1.7041	0.000116335
																SLC10A3/ENSG00000126903/known-exon/X:154488496-154488583:-	3.1913	0.000118359
																TRIR/ENSG00000123144/clean/19:12731068-12734312:-	1.03366	0.00012618
																SFPQ/ENSG00000116560/clean/1:35184593-35187000:-	0.676099	0.000128106
																MOV10/ENSG00000155363/known-exon/1:112698478-112698637:+	1.20091	0.000128106
																AAAS/ENSG00000094914/known-exon/12:53320692-53321200:-	1.52532	0.000128106
																DDX39B/ENSG00000198563/clean/6:31532911-31534485:-	0.586579	0.000128106
																DVL3/ENSG00000161202/clean/3:184165206-184165421:+	2.57289	0.000128486
																EDC4/ENSG00000038358/clean/16:67877656-67877740:+	1.73014	0.000129535
																HNRNPH3/ENSG00000096746/clean/10:68331854-68337198:+	1.10583	0.000130257
																HNRNPH3/ENSG00000096746/clean/10:68332216-68337198:+	1.10583	0.000130257
																HNRNPH3/ENSG00000096746/clean/10:68332235-68337198:+	1.10583	0.000130257
																RHBDF1/ENSG00000007384/clean/16:65039-76252:-	2.10784	0.000130257
																TIAL1/ENSG00000151923/clean/10:119580010-119580470:-	1.1221	0.00013087
																CACNA1H/ENSG00000196557/clean/16:1212528-1213779:+	1.43994	0.000131877
																DNPEP/ENSG00000123992/clean/2:219384443-219385423:-	1.2733	0.000133421
																CGGBP1/ENSG00000163320/clean/3:88058223-88058814:-	2.06735	0.000134181
																SYTL1/ENSG00000142765/clean/1:27350132-27350388:+	1.60262	0.000134625
																PDLIM7/ENSG00000196923/clean/5:177491146-177491403:-	1.6884	0.00013621
																PLXNA3/ENSG00000130827/clean/X:154468224-154468302:+	2.13813	0.00013621
																EIF4A1/ENSG00000161960/clean/17:7577487-7577568:+	0.899103	0.000136288
																RPS2/ENSG00000140988/known-exon/16:1964628-1964744:-	1.46261	0.000137216
																DUS1L/ENSG00000169718/clean/17:82061353-82061556:-	3.42551	0.000138925
																DUS1L/ENSG00000169718/clean/17:82061353-82061617:-	3.42551	0.000138925
																LAMB2/ENSG00000172037/clean/3:49129324-49129603:-	1.65436	0.000140485
																LAMA5/ENSG00000130702/clean/20:62319013-62319683:-	1.38105	0.000141809
																DDX27/ENSG00000124228/clean/20:49233709-49234934:+	1.57059	0.00014219
																C16orf91/ENSG00000174109/clean/16:1420612-1420691:-	1.17059	0.000144957
																CSRP1/ENSG00000159176/clean/1:201488104-201488854:-	0.95875	0.000146565
																NOP56/ENSG00000101361/known-exon/20:2656214-2656400:+	1.04509	0.000146565
																AP1B1/ENSG00000100280/clean/22:29331916-29334264:-	1.64271	0.000146914
																TCEA2/ENSG00000171703/known-exon/20:64071941-64072171:+	1.62622	0.000147634
																PITRM1/ENSG00000107959/known-exon/10:3147737-3147986:-	1.6735	0.000147708
																PPP4C/ENSG00000149923/clean/16:30082534-30083393:+	1.20047	0.000147708
																GOLGA2/ENSG00000167110/clean/9:128266020-128266286:-	1.50879	0.000150034
																TRAFD1/ENSG00000135148/clean/12:112141224-112142088:+	2.32771	0.000152694
																FKBP10/ENSG00000141756/known-exon/17:41819675-41819840:+	1.95269	0.000152963
																OXA1L/ENSG00000155463/clean/14:22769934-22770192:+	1.73294	0.00015416
																SSBP1/ENSG00000106028/clean/7:141741792-141742168:+	1.29652	0.000154264
																SSBP1/ENSG00000106028/clean/7:141741798-141742168:+	1.29652	0.000154264
																TFAP2C/ENSG00000087510/clean/20:56633569-56634149:+	1.08795	0.000157132
																HEATR6/ENSG00000068097/clean/17:60073886-60076129:-	1.12736	0.000163214
																NRDC/ENSG00000078618/clean/1:51794854-51798248:-	1.88293	0.000169336
																GDAP2/ENSG00000196505/known-exon/1:117877841-117878008:-	1.95606	0.000169336
																FASTK/ENSG00000164896/clean/7:151077027-151077100:-	1.00804	0.000169734
																LAMA5/ENSG00000130702/clean/20:62328445-62328843:-	1.23361	0.000170676
																SLC25A1/ENSG00000100075/clean/22:19176244-19176420:-	1.4284	0.000170676
																DDB2/ENSG00000134574/clean/11:47237712-47237836:+	1.541	0.000175609
																ATG4B/ENSG00000168397/clean/2:241670782-241671311:+	1.78523	0.000179361
																HAUS5/ENSG00000249115/known-exon/19:35619758-35620011:+	1.95225	0.000181307
																ACADVL/ENSG00000072778/clean/17:7221058-7221951:+	1.25537	0.000184682
																SLC44A2/ENSG00000129353/clean/19:10634887-10634973:+	1.21619	0.000187671
																MUTYH/ENSG00000132781/known-exon/1:45332488-45332573:-	1.87376	0.000192747
																MFSD10/ENSG00000109736/clean/4:2931150-2931226:-	1.84557	0.000197088
																N4BP2L2/ENSG00000244754/clean/13:32521449-32522181:-	1.40001	0.000201272
																GSE1/ENSG00000131149/clean/16:85665128-85665975:+	1.18322	0.000201272
																RFNG/ENSG00000169733/clean/17:82050555-82050661:-	2.11513	0.000201272
																ARFGEF2/ENSG00000124198/clean/20:48984840-48985407:+	2.55166	0.000201272
																CSRP1/ENSG00000159176/clean/1:201488984-201490175:-	1.34818	0.000201631
																NFYB/ENSG00000120837/clean/12:104135532-104137375:-	1.44098	0.000203102
																DALRD3/ENSG00000178149/known-exon/3:49015872-49015972:-	1.6532	0.000203102
																SELENBP1/ENSG00000143416/clean/1:151369189-151369441:-	0.747105	0.000214971
																STARD10/ENSG00000214530/clean/11:72758633-72759233:-	1.12271	0.000218133
																SECISBP2/ENSG00000187742/clean/9:89334155-89334521:+	2.0902	0.000218133
																TAZ/ENSG00000102125/clean/X:154412214-154413206:+	2.41751	0.000218133
																SEC24C/ENSG00000176986/known-exon/10:73770471-73770708:+	1.27249	0.000219739
																MYH9/ENSG00000100345/clean/22:36300264-36300850:-	4.13934	0.000219739
																MEN1/ENSG00000133895/clean/11:64807680-64807890:-	1.83486	0.000219903
																UBR5/ENSG00000104517/clean/8:102269108-102270038:-	1.82351	0.000220605
																USP11/ENSG00000102226/clean/X:47240876-47241276:+	1.97926	0.000222582
																UBAP2L/ENSG00000143569/clean/1:154260029-154260891:+	1.68658	0.000222684
																GRN/ENSG00000030582/known-exon/17:44345334-44345530:+	1.12412	0.000225152
																GRN/ENSG00000030582/known-exon/17:44345334-44345565:+	1.12412	0.000225152
																PIGQ/ENSG00000007541/clean/16:580972-582882:+	1.45789	0.000237834
																SYTL5/ENSG00000147041/clean/X:38122215-38125297:+	1.31864	0.000237834
																INTS1/ENSG00000164880/clean/7:1476071-1476228:-	2.26303	0.000238399
																SEMA3C/ENSG00000075223/clean/7:80805758-80810610:-	1.4625	0.000242705
																NCOA3/ENSG00000124151/clean/20:47651276-47652405:+	1.19387	0.0002429
																CHD3/ENSG00000170004/clean/17:7908019-7908401:+	1.92134	0.000243385
																TRIM28/ENSG00000130726/clean/19:58548408-58548485:+	2.017	0.000246172
																SPTAN1/ENSG00000197694/clean/9:128593042-128594174:+	3.07842	0.000251834
																ARFGAP1/ENSG00000101199/known-exon/20:63284512-63284865:+	1.15077	0.000253008
																DOCK6/ENSG00000130158/clean/19:11252248-11252481:-	2.02096	0.000253585
																OBSL1/ENSG00000124006/clean/2:219567575-219567717:-	1.16756	0.000256703
																RFC4/ENSG00000163918/clean/3:186804724-186806289:-	2.27147	0.000256703
																RFC4/ENSG00000163918/clean/3:186804724-186806424:-	2.27147	0.000256703
																USP8/ENSG00000138592/known-exon/15:50424514-50424595:+	-1.25205	0.000257611
																CD46/ENSG00000117335/known-exon/1:207767195-207767606:+	1.25767	0.000262655
																N4BP2L2/ENSG00000244754/clean/13:32522270-32527407:-	1.23279	0.000266063
																N4BP2L2/ENSG00000244754/clean/13:32522270-32527457:-	1.23279	0.000266063
																SIX5/ENSG00000177045/known-exon/19:45766111-45766349:-	2.09033	0.000266063
																CGN/ENSG00000143375/clean/1:151524886-151525641:+	1.99078	0.000268717
																G6PD/ENSG00000160211/clean/X:154532802-154532941:-	1.34412	0.000272449
																KIFC1/ENSG00000237649/clean/6:33405631-33406195:+	1.46636	0.00027339
																RPL10/ENSG00000147403/known-exon/X:154398394-154398496:+	0.723643	0.000274817
																RPL10/ENSG00000147403/known-exon/X:154398398-154398496:+	0.723643	0.000274817
																AKT1/ENSG00000142208/clean/14:104775207-104775651:-	1.09502	0.000275206
																IGF1R/ENSG00000140443/clean/15:98913282-98915963:+	1.43912	0.000277263
																RPS6KB2/ENSG00000175634/clean/11:67431515-67432599:+	1.54676	0.000279978
																ARL6IP4/ENSG00000182196/clean/12:122981266-122981570:+	1.14905	0.000282401
																RGL2/ENSG00000237441/clean/6:33293916-33294033:-	1.18748	0.000286624
																NFYB/ENSG00000120837/clean/12:104135532-104138140:-	1.43065	0.000288503
																HMGN1/ENSG00000205581/clean/21:39345274-39345829:-	0.657073	0.000294096
																INPPL1/ENSG00000165458/clean/11:72232336-72232625:+	0.953758	0.000298497
																DAZAP1/ENSG00000071626/clean/19:1422396-1425877:+	1.18851	0.000299221
																ARL6IP4/ENSG00000182196/clean/12:122981266-122981594:+	1.11083	0.000300646
																ARL6IP4/ENSG00000182196/clean/12:122981299-122981594:+	1.11083	0.000300646
																ABHD11/ENSG00000106077/clean/7:73738442-73738645:-	0.938261	0.000300646
																CTTN/ENSG00000085733/clean/11:70420510-70422939:+	0.958956	0.000309185
																NADSYN1/ENSG00000172890/clean/11:71484447-71485541:+	3.06286	0.000312892
																UBA1/ENSG00000130985/clean/X:47206113-47206247:+	1.52355	0.000314029
																MTMR4/ENSG00000108389/clean/17:58508274-58508467:-	2.5264	0.000315692
																UBE2V1/ENSG00000244687/clean/20:50111562-50113106:-	0.739327	0.000315692
																AP1G2/ENSG00000213983/clean/14:23564660-23565118:-	2.33919	0.000317693
																NPM1/ENSG00000181163/clean/5:171388006-171390050:+	2.96129	0.000317693
																NPM1/ENSG00000181163/clean/5:171388006-171390074:+	2.96129	0.000317693
																PTPN18/ENSG00000072135/clean/2:130370782-130370874:+	1.86147	0.000326066
																NDEL1/ENSG00000166579/known-exon/17:8444176-8444259:+	2.89751	0.000327616
																PSMD2/ENSG00000175166/clean/3:184302528-184302678:+	1.68165	0.000327616
																FKBP11/ENSG00000134285/clean/12:48924648-48924773:-	2.40076	0.000331954
																ILF3/ENSG00000129351/clean/19:10681329-10681992:+	0.877933	0.000332791
																AP1G2/ENSG00000213983/clean/14:23561635-23562287:-	1.04726	0.000334442
																ABHD11/ENSG00000106077/clean/7:73738463-73738645:-	0.932479	0.000334442
																SNX5/ENSG00000089006/clean/20:17943195-17944121:-	0.903869	0.000339048
																CACNA1H/ENSG00000196557/clean/16:1210493-1210582:+	2.38678	0.00033958
																INF2/ENSG00000203485/clean/14:104708587-104708670:+	2.36257	0.000341783
																DNPEP/ENSG00000123992/clean/2:219384443-219385630:-	1.23254	0.000349014
																TAF15/ENSG00000270647/clean/17:35824198-35833906:+	1.37328	0.000353708
																COMMD3-BMI1/ENSG00000269897/clean/10:22318713-22318805:+	1.59218	0.000353765
																CACNA1H/ENSG00000196557/clean/16:1212138-1213779:+	1.34669	0.000363149
																UBE2G2/ENSG00000184787/clean/21:44773687-44777298:-	0.975216	0.000365647
																EWSR1/ENSG00000182944/clean/22:29289062-29291564:+	0.801969	0.000366586
																PLCB3/ENSG00000149782/clean/11:64259244-64260028:+	2.4302	0.000367234
																MACROH2A1/ENSG00000113648/clean/5:135346057-135350822:-	1.29535	0.000372949
																MACROH2A1/ENSG00000113648/clean/5:135346057-135350826:-	1.29535	0.000372949
																KIF12/ENSG00000136883/known-exon/9:114093333-114093406:-	1.44946	0.000372949
																CACNA1H/ENSG00000196557/clean/16:1212171-1213779:+	1.39722	0.000376705
																ATF6B/ENSG00000213676/clean/6:32119957-32120770:-	1.76007	0.000376705
																NRDC/ENSG00000078618/clean/1:51798411-51800555:-	1.73158	0.000377488
																KIF12/ENSG00000136883/clean/9:114093972-114094180:-	1.62808	0.000387388
																CA12/ENSG00000074410/clean/15:63327233-63328097:-	1.09618	0.000390053
																DPP7/ENSG00000176978/clean/9:137112230-137112744:-	1.1811	0.000390053
																PRRC2A/ENSG00000204469/clean/6:31628239-31629143:+	1.47743	0.000390564
																EEF2/ENSG00000167658/clean/19:3983291-3984135:-	1.69996	0.000393326
																PIGQ/ENSG00000007541/clean/16:580263-580857:+	1.78573	0.000395594
																SETDB1/ENSG00000143379/clean/1:150943053-150943919:+	1.6195	0.000396432
																DNMT1/ENSG00000130816/clean/19:10141189-10142027:-	1.2613	0.000398165
																AGRN/ENSG00000188157/clean/1:1047687-1047775:+	2.08137	0.000400319
																EIF3E/ENSG00000104408/clean/8:108243463-108248612:-	1.8989	0.000404547
																PCNX3/ENSG00000197136/clean/11:65625744-65625903:+	2.30666	0.000410027
																CTDSP2/ENSG00000175215/clean/12:57823727-57823903:-	2.99336	0.000412369
																FANCA/ENSG00000187741/known-exon/16:89799079-89799165:-	2.5637	0.000416183
																SREBF1/ENSG00000072310/clean/17:17816028-17816206:-	1.614	0.000416183
																HDLBP/ENSG00000115677/clean/2:241249980-241250166:-	2.60678	0.000416183
																PREX1/ENSG00000124126/clean/20:48660061-48666282:-	1.69672	0.000417158
																CSTF3/ENSG00000176102/known-exon/11:33141762-33141884:-	1.60579	0.000420845
																ESRP2/ENSG00000103067/clean/16:68233425-68233767:-	1.09459	0.000421099
																FANCA/ENSG00000187741/clean/16:89739266-89739993:-	1.79312	0.00042332
																NBEAL2/ENSG00000160796/clean/3:47007155-47007240:+	0.818944	0.000425363
																OCIAD1/ENSG00000109180/clean/4:48851975-48857212:+	1.4023	0.000431093
																AP2A1/ENSG00000196961/clean/19:49798952-49799326:+	2.5219	0.000433847
																SLC38A2/ENSG00000134294/clean/12:46364556-46364643:-	1.34256	0.000439446
																SLC35C2/ENSG00000080189/clean/20:46355178-46355801:-	1.58522	0.000439458
																SLC35C2/ENSG00000080189/clean/20:46355241-46355801:-	1.58522	0.000439458
																SLC35C2/ENSG00000080189/clean/20:46355279-46355801:-	1.58522	0.000439458
																SETDB1/ENSG00000143379/clean/1:150942688-150943919:+	1.48851	0.000441274
																TSTD1/ENSG00000215845/clean/1:161038075-161038550:-	1.14368	0.000441274
																SLC25A3/ENSG00000075415/known-exon/12:98593740-98593974:+	0.777336	0.000443334
																SLC25A3/ENSG00000075415/known-exon/12:98593740-98593978:+	0.777336	0.000443334
																KIAA1522/ENSG00000162522/clean/1:32768775-32769672:+	1.81334	0.000445996
																IRAK1/ENSG00000184216/clean/X:154012678-154013042:-	1.89271	0.000448937
																RAB1B/ENSG00000174903/clean/11:66275935-66276043:+	1.50712	0.000454497
																RBM39/ENSG00000131051/clean/20:35740597-35740823:-	1.13319	0.000454497
																TRABD/ENSG00000170638/clean/22:50197995-50198074:+	1.75944	0.000478587
																MYL6/ENSG00000092841/clean/12:56158940-56159586:+	0.895332	0.000482759
																PIGQ/ENSG00000007541/clean/16:580263-580750:+	1.82347	0.000484883
																DPM1/ENSG00000000419/clean/20:50955285-50958362:-	2.12611	0.000485266
																EIF3E/ENSG00000104408/clean/8:108241913-108248612:-	1.79038	0.000485268
																INPPL1/ENSG00000165458/clean/11:72230898-72230992:+	1.25087	0.000487163
																INTS1/ENSG00000164880/clean/7:1500021-1500169:-	2.66085	0.00049048
																LSG1/ENSG00000041802/clean/3:194651024-194651114:-	2.39737	0.000490826
																MYH9/ENSG00000100345/clean/22:36292234-36293328:-	2.43525	0.000493183
																SLC12A9/ENSG00000146828/clean/7:100854754-100855705:+	-1.31518	0.000493967
																CSAD/ENSG00000139631/clean/12:53172436-53172521:-	4.06135	0.000497163
																EXOC7/ENSG00000182473/clean/17:76088923-76089174:-	3.32041	0.000504172
																PFKL/ENSG00000141959/clean/21:44326060-44326158:+	2.20284	0.000510927
																ENTR1/ENSG00000165689/clean/9:136404693-136405090:-	1.27694	0.000514751
																ENTR1/ENSG00000165689/clean/9:136404693-136405117:-	1.27694	0.000514751
																TMEM179B/ENSG00000185475/clean/11:62789426-62789600:+	1.63048	0.000516319
																HEATR6/ENSG00000068097/clean/17:60073279-60076129:-	1.07609	0.000523494
																DAZAP1/ENSG00000071626/clean/19:1422396-1428841:+	1.22405	0.000523697
																POLE4/ENSG00000115350/clean/2:74959425-74959705:+	2.39292	0.000524394
																HIP1R/ENSG00000130787/clean/12:122855405-122855550:+	1.94436	0.000527921
																CPSF1/ENSG00000071894/clean/8:144398868-144398957:-	3.52756	0.000532565
																B4GALNT4/ENSG00000182272/clean/11:375956-376073:+	3.58664	0.000533096
																COX7A2/ENSG00000112695/clean/6:75240385-75241175:-	1.97569	0.000535735
																PLXNA3/ENSG00000130827/clean/X:154471317-154471487:+	1.73471	0.000535735
																RFX5/ENSG00000143390/clean/1:151344604-151344727:-	1.14625	0.00053882
																TAZ/ENSG00000102125/clean/X:154412987-154413206:+	2.39329	0.000542403
																FASN/ENSG00000169710/clean/17:82093771-82095319:-	0.955031	0.00054349
																SLC25A3/ENSG00000075415/known-exon/12:98593744-98593974:+	0.769695	0.000544957
																MYL6/ENSG00000092841/clean/12:56158711-56159497:+	0.869332	0.000547297
																MYL6/ENSG00000092841/clean/12:56158711-56159586:+	0.869332	0.000547297
																MYL6/ENSG00000092841/clean/12:56158711-56159622:+	0.869332	0.000547297
																ZMYM2/ENSG00000121741/clean/13:19958771-19959957:+	1.74121	0.000547297
																ZMYM2/ENSG00000121741/clean/13:19958841-19959957:+	1.74121	0.000547297
																NBEAL2/ENSG00000160796/clean/3:47002288-47002370:+	1.07594	0.000548573
																PTPN18/ENSG00000072135/clean/2:130370623-130370704:+	1.8235	0.00055176
																UBE2G2/ENSG00000184787/clean/21:44774820-44777298:-	0.942838	0.000553302
																MACROH2A1/ENSG00000113648/clean/5:135346057-135352945:-	1.24911	0.000554941
																MYO1C/ENSG00000197879/clean/17:1468308-1468402:-	1.18886	0.00055756
																KLHL17/ENSG00000187961/clean/1:961750-961825:+	2.16206	0.000561006
																KNSTRN/ENSG00000128944/clean/15:40383044-40383227:+	2.16992	0.000576532
																RMND5B/ENSG00000145916/clean/5:178143727-178143941:+	1.16347	0.000580215
																UBE2T/ENSG00000077152/clean/1:202333093-202333236:-	1.26428	0.000590826
																STK4/ENSG00000101109/clean/20:45000520-45001166:+	3.20163	0.000591389
																PIGQ/ENSG00000007541/known-exon/16:578505-578784:+	2.13153	0.000600774
																GINS1/ENSG00000101003/clean/20:25407895-25411123:+	2.17752	0.000600774
																ADRM1/ENSG00000130706/clean/20:62306320-62306647:+	1.49354	0.000606208
																SYTL2/ENSG00000137501/clean/11:85700593-85704857:-	-0.95848	0.000615716
																TMUB2/ENSG00000168591/known-exon/17:44190886-44191105:+	2.71543	0.000615716
																PRC1/ENSG00000198901/known-exon/15:90981033-90981498:-	1.30548	0.000616166
																INTS11/ENSG00000127054/clean/1:1312949-1313034:-	2.16617	0.000616467
																AP001458.2/ENSG00000255432/clean/11:62664973-62665130:-	1.4813	0.000617101
																DDX42/ENSG00000198231/clean/17:63810560-63811075:+	2.88494	0.000635142
																POMGNT1/ENSG00000085998/clean/1:46189357-46189483:-	1.70789	0.000646924
																DVL1/ENSG00000107404/clean/1:1341805-1342052:-	2.61555	0.000650963
																RFC3/ENSG00000133119/clean/13:33831354-33835147:+	1.39015	0.000652128
																QSOX1/ENSG00000116260/clean/1:180176033-180178793:+	1.87812	0.000656761
																SULF2/ENSG00000196562/clean/20:47663212-47663452:-	1.19668	0.000656761
																RCCD1/ENSG00000166965/clean/15:90956900-90957112:+	2.32918	0.000662282
																GAA/ENSG00000171298/clean/17:80112100-80112577:+	1.70476	0.000667366
																PCNP/ENSG00000081154/clean/3:101574279-101579588:+	1.38396	0.000676252
																PCNP/ENSG00000081154/clean/3:101574279-101579789:+	1.38396	0.000676252
																ADAR/ENSG00000160710/clean/1:154585344-154585752:-	1.24811	0.000686317
																AP1G2/ENSG00000213983/clean/14:23562593-23563379:-	1.03521	0.000686317
																IFRD2/ENSG00000214706/clean/3:50288271-50288408:-	1.12705	0.000686317
																TIMMDC1/ENSG00000113845/clean/3:119498927-119500694:+	1.66837	0.000686317
																PRPF8/ENSG00000174231/clean/17:1675339-1675619:-	3.41609	0.000690616
																CTTN/ENSG00000085733/clean/11:70417123-70419745:+	3.16704	0.000693541
																PDXK/ENSG00000160209/clean/21:43732442-43734068:+	3.15126	0.000700331
																PDXK/ENSG00000160209/clean/21:43732647-43734068:+	3.15126	0.000700331
																PTOV1/ENSG00000104960/known-exon/19:49860183-49860267:+	2.25765	0.000701326
																TRIO/ENSG00000038382/clean/5:14481618-14482581:+	2.23397	0.000703806
																IFRD2/ENSG00000214706/clean/3:50288271-50288426:-	1.12729	0.000706245
																RARS1/ENSG00000113643/clean/5:168492847-168493893:+	1.78799	0.000706245
																PRRC2C/ENSG00000117523/clean/1:171532961-171535427:+	3.48322	0.00070697
																HAUS4/ENSG00000092036/clean/14:22955176-22956745:-	1.97009	0.000720044
																HAUS4/ENSG00000092036/clean/14:22955176-22956915:-	1.97009	0.000720044
																HAUS4/ENSG00000092036/clean/14:22955176-22956923:-	1.97009	0.000720044
																MACF1/ENSG00000127603/known-exon/1:39458490-39459085:+	1.98102	0.000730056
																CSDE1/ENSG00000009307/clean/1:114719742-114720538:-	0.54111	0.000732804
																RNF31/ENSG00000092098/clean/14:24151379-24151484:+	2.18716	0.000742924
																CSRP1/ENSG00000159176/clean/1:201487015-201488854:-	0.887196	0.000753595
																ATP13A1/ENSG00000105726/clean/19:19656766-19656846:-	1.84602	0.000765345
																EPS8L2/ENSG00000177106/known-exon/11:721991-722090:+	1.60777	0.000771098
																TMEM94/ENSG00000177728/clean/17:75492789-75492928:+	1.75707	0.000781284
																MACROH2A1/ENSG00000113648/known-exon/5:135353045-135360496:-	1.01995	0.000781284
																MPDU1/ENSG00000129255/clean/17:7587017-7587169:+	1.69577	0.000784222
																SCRIB/ENSG00000180900/clean/8:143804825-143804933:-	2.6095	0.000784222
																SCRIB/ENSG00000180900/clean/8:143804825-143804954:-	2.6095	0.000784222
																WDR6/ENSG00000178252/known-exon/3:49014116-49014209:+	0.844186	0.000790606
																SETDB1/ENSG00000143379/clean/1:150943993-150944917:+	1.82416	0.000798103
																RRNAD1/ENSG00000143303/clean/1:156729215-156732280:+	1.36603	0.000798103
																DDX11/ENSG00000013573/clean/12:31100707-31101026:+	1.58611	0.000802892
																FASN/ENSG00000169710/clean/17:82094187-82095319:-	0.974795	0.000804664
																WBP4/ENSG00000120688/clean/13:41062716-41065015:+	2.35838	0.000809676
																ECI1/ENSG00000167969/known-exon/16:2251429-2251514:-	2.3863	0.000810227
																PACS2/ENSG00000179364/clean/14:105382913-105383358:+	2.07936	0.000811864
																EIF3E/ENSG00000104408/clean/8:108241913-108243292:-	1.54734	0.000811864
																POLD2/ENSG00000106628/clean/7:44116272-44116429:-	1.61395	0.000816618
																EIF3E/ENSG00000104408/clean/8:108240075-108248612:-	1.88222	0.000825861
																MCM7/ENSG00000166508/clean/7:100100093-100100212:-	1.999	0.000836619
																SYTL1/ENSG00000142765/clean/1:27350952-27351257:+	1.21329	0.000841386
																NIT2/ENSG00000114021/clean/3:100345678-100346180:+	1.17362	0.000843834
																CELSR2/ENSG00000143126/known-exon/1:109273670-109274021:+	-0.782126	0.000849995
																ENSA/ENSG00000143420/clean/1:150601279-150625641:-	1.60441	0.000849995
																FLNA/ENSG00000196924/clean/X:154354711-154354824:-	1.4267	0.000851718
																HYOU1/ENSG00000149428/clean/11:119055571-119055749:-	2.22578	0.000861462
																PRPF4B/ENSG00000112739/known-exon/6:4061147-4061654:+	1.71047	0.000865876
																POLD1/ENSG00000062822/clean/19:50415590-50415723:+	3.02461	0.000870406
																RCCD1/ENSG00000166965/clean/15:90961054-90961617:+	1.34529	0.000891002
																FANCA/ENSG00000187741/clean/16:89770024-89770165:-	2.3516	0.00089525
																DLST/ENSG00000119689/clean/14:74891167-74892833:+	1.37508	0.000902032
																SUN1/ENSG00000164828/clean/7:850033-851383:+	1.28505	0.000914792
																PITRM1/ENSG00000107959/known-exon/10:3148063-3148167:-	1.48295	0.000915555
																PITRM1/ENSG00000107959/known-exon/10:3148063-3148170:-	1.48295	0.000915555
																MVD/ENSG00000167508/clean/16:88653408-88654691:-	1.94753	0.000917327
																FANCA/ENSG00000187741/clean/16:89739553-89739993:-	1.67834	0.000918797
																RFC4/ENSG00000163918/clean/3:186805598-186806289:-	2.14827	0.000924381
																PCNX3/ENSG00000197136/clean/11:65626054-65626903:+	1.66558	0.000924816
																CYHR1/ENSG00000187954/known-exon/8:144465096-144465207:-	1.94856	0.000924816
																UBE2G2/ENSG00000184787/clean/21:44773687-44774720:-	0.979794	0.000931859
																POLD1/ENSG00000062822/clean/19:50415602-50415723:+	3.01792	0.000942712
																BCL2L12/ENSG00000126453/clean/19:49670488-49673697:+	1.54026	0.000946526
																DNPEP/ENSG00000123992/clean/2:219385531-219385630:-	1.99319	0.000948569
																PKN1/ENSG00000123143/clean/19:14469517-14469751:+	1.49814	0.000957379
																INTS3/ENSG00000143624/clean/1:153747363-153748688:+	-2.04058	0.000958292
																KPNB1/ENSG00000108424/clean/17:47678413-47680019:+	1.51565	0.000995781
																CDK5RAP1/ENSG00000101391/clean/20:33372697-33374114:-	2.08107	0.00100001
																SPTAN1/ENSG00000197694/clean/9:128591625-128594174:+	2.88138	0.00100228
																SLC27A3/ENSG00000143554/clean/1:153778885-153779113:+	1.07998	0.00101051
																DNAJC2/ENSG00000105821/clean/7:103322632-103322702:-	0.969654	0.00101051
																MUTYH/ENSG00000132781/known-exon/1:45332687-45332762:-	1.59742	0.00101222
																PSMC5/ENSG00000087191/clean/17:63830935-63831035:+	1.27906	0.00102614
																MROH1/ENSG00000179832/clean/8:144245260-144247300:+	1.82447	0.00102695
																OS9/ENSG00000135506/clean/12:57696038-57696274:+	1.39042	0.00104567
																CD46/ENSG00000117335/known-exon/1:207768772-207770320:+	1.28897	0.00104995
																STAT6/ENSG00000166888/clean/12:57099078-57099293:-	2.05116	0.00104995
																LLGL2/ENSG00000073350/clean/17:75574495-75574609:+	1.15065	0.00104995
																GREB1/ENSG00000196208/clean/2:11625312-11626961:+	1.293	0.0010512
																TARS1/ENSG00000113407/clean/5:33459861-33460901:+	2.68465	0.0010512
																SQSTM1/ENSG00000161011/clean/5:179833246-179833586:+	1.02999	0.00105252
																MAMDC4/ENSG00000177943/clean/9:136853209-136853284:+	2.21871	0.00105252
																CPSF1/ENSG00000071894/known-exon/8:144409172-144409288:-	-1.50763	0.00106536
																EDC4/ENSG00000038358/clean/16:67877845-67878165:+	1.32368	0.00106706
																ACADVL/ENSG00000072778/clean/17:7220197-7220463:+	1.6116	0.00107462
																GNPTG/ENSG00000090581/clean/16:1361797-1361871:+	1.73052	0.00108508
																IRS1/ENSG00000169047/clean/2:226792385-226794988:-	-0.918598	0.00108983
																EIF4H/ENSG00000106682/clean/7:74190306-74194740:+	0.950512	0.00109513
																ILF2/ENSG00000143621/clean/1:153662795-153663018:-	1.03205	0.0010979
																RMND5B/ENSG00000145916/clean/5:178146279-178147532:+	1.16122	0.0010979
																ESRP2/ENSG00000103067/clean/16:68231376-68231481:-	1.23532	0.00109931
																P2RX4/ENSG00000135124/clean/12:121228613-121228724:+	3.18458	0.00110142
																STK25/ENSG00000115694/clean/2:241501077-241501477:-	1.8715	0.00110441
																EGR1/ENSG00000120738/clean/5:138466068-138466756:+	-1.00459	0.00111426
																PRPF3/ENSG00000117360/clean/1:150346491-150349156:+	1.07871	0.00111444
																SUPT16H/ENSG00000092201/clean/14:21352818-21353487:-	2.63025	0.00112077
																NUCKS1/ENSG00000069275/clean/1:205719676-205720500:-	3.33966	0.00114103
																MAMDC4/ENSG00000177943/clean/9:136851939-136852378:+	2.29938	0.00114897
																LRCH4/ENSG00000077454/clean/7:100578258-100578398:-	-1.50894	0.00114932
																CERS2/ENSG00000143418/clean/1:150966862-150967073:-	1.27462	0.00115424
																NOP14/ENSG00000087269/clean/4:2939343-2939526:-	1.91004	0.00115441
																TBC1D9B/ENSG00000197226/clean/5:179879197-179879627:-	1.38527	0.00115441
																COX7A2/ENSG00000112695/clean/6:75237988-75241175:-	1.90142	0.00115441
																SF1/ENSG00000168066/clean/11:64773505-64776497:-	0.741912	0.00116798
																NUP210/ENSG00000132182/clean/3:13323432-13325794:-	1.95776	0.00117775
																SMTN/ENSG00000183963/clean/22:31097060-31097268:+	1.5561	0.00117934
																INTS1/ENSG00000164880/clean/7:1483853-1484002:-	2.71087	0.00117934
																UBA1/ENSG00000130985/clean/X:47194024-47198166:+	1.01943	0.00117934
																EXOC7/ENSG00000182473/clean/17:76089320-76090328:-	1.64581	0.00118523
																UQCRC1/ENSG00000010256/clean/3:48600840-48600974:-	1.55631	0.00118851
																MAMDC4/ENSG00000177943/clean/9:136855619-136855731:+	2.0607	0.00118908
																PDLIM7/ENSG00000196923/clean/5:177490906-177491009:-	1.738	0.00119058
																FPGS/ENSG00000136877/clean/9:127803062-127804284:+	2.13654	0.0011929
																FPGS/ENSG00000136877/clean/9:127803156-127804284:+	2.13654	0.0011929
																FPGS/ENSG00000136877/clean/9:127803404-127804284:+	2.13654	0.0011929
																MUTYH/ENSG00000132781/known-exon/1:45332310-45332390:-	2.09383	0.00119567
																CREB3L4/ENSG00000143578/clean/1:153973464-153973619:+	1.57254	0.00119648
																LMF2/ENSG00000100258/clean/22:50506213-50506284:-	2.45623	0.00119982
																TAF1/ENSG00000147133/clean/X:71377821-71378234:+	5.39719	0.00119982
																FANCA/ENSG00000187741/clean/16:89739289-89739477:-	1.79678	0.00120596
																MRPS25/ENSG00000131368/clean/3:15052633-15053379:-	2.03114	0.00121601
																TRIM28/ENSG00000130726/clean/19:58545896-58547375:+	1.03334	0.00122993
																TCEA2/ENSG00000171703/clean/20:64067020-64068046:+	2.09527	0.00122993
																ARL6IP4/ENSG00000182196/known-exon/12:122982538-122982619:+	0.799246	0.00125148
																CSRP1/ENSG00000159176/clean/1:201485376-201488854:-	0.852167	0.00125907
																FUS/ENSG00000089280/clean/16:31189226-31189664:+	0.754122	0.00126
																ENOSF1/ENSG00000132199/clean/18:691106-691203:-	1.69557	0.0012629
																ASNS/ENSG00000070669/clean/7:97869179-97869777:-	1.80192	0.0012629
																PDHA1/ENSG00000131828/clean/X:19353173-19354490:+	1.59064	0.00126435
																SWI5/ENSG00000175854/clean/9:128276402-128276586:+	1.80465	0.00127748
																SHKBP1/ENSG00000160410/clean/19:40588779-40589081:+	1.90273	0.00129767
																OXA1L/ENSG00000155463/clean/14:22768171-22769790:+	1.12738	0.00130264
																EME2/ENSG00000197774/clean/16:1775684-1775796:+	2.77295	0.00130879
																GPR108/ENSG00000125734/clean/19:6733913-6734004:-	2.42989	0.00132896
																TPD52L2/ENSG00000101150/clean/20:63873816-63882718:+	1.39184	0.00133128
																RPL22/ENSG00000116251/clean/1:6197756-6199369:-	1.4149	0.00134764
																RPL22/ENSG00000116251/clean/1:6197756-6199561:-	1.4149	0.00134764
																VPS25/ENSG00000131475/known-exon/17:42773528-42773732:+	3.36041	0.00134764
																SLC1A5/ENSG00000105281/clean/19:46784144-46784516:-	2.05667	0.00137722
																SLC1A5/ENSG00000105281/clean/19:46784144-46784594:-	2.05667	0.00137722
																TRIM28/ENSG00000130726/clean/19:58549860-58549948:+	1.26963	0.00141321
																BRIP1/ENSG00000136492/clean/17:61780401-61780839:-	1.18343	0.00141542
																SETDB1/ENSG00000143379/clean/1:150951090-150951364:+	1.50583	0.00141618
																PDLIM7/ENSG00000196923/clean/5:177491146-177491806:-	1.69936	0.00141618
																COPS5/ENSG00000121022/clean/8:67059445-67061853:-	2.16141	0.00141618
																USP11/ENSG00000102226/clean/X:47242306-47242438:+	5.30987	0.00142235
																EML3/ENSG00000149499/clean/11:62608296-62608541:-	2.21573	0.00142358
																GDI2/ENSG00000057608/clean/10:5800705-5811873:-	2.35447	0.00143264
																ERF/ENSG00000105722/clean/19:42249738-42249826:-	1.23415	0.00143535
																MRPL52/ENSG00000172590/clean/14:22833482-22834171:+	1.37551	0.00143738
																MRPL52/ENSG00000172590/clean/14:22833489-22834171:+	1.37551	0.00143738
																TPD52L2/ENSG00000101150/clean/20:63875875-63882718:+	1.27778	0.00143738
																GAA/ENSG00000171298/clean/17:80111025-80111982:+	1.15806	0.00144609
																FLNA/ENSG00000196924/clean/X:154360587-154361307:-	1.45205	0.00144609
																AGRN/ENSG00000188157/clean/1:1042162-1043238:+	1.403	0.00144833
																PRPF4B/ENSG00000112739/known-exon/6:4062299-4062556:+	1.66363	0.00146019
																DAZAP1/ENSG00000071626/clean/19:1425960-1428841:+	1.27141	0.00146348
																PRPF4B/ENSG00000112739/known-exon/6:4060686-4061014:+	1.9672	0.00146592
																CDK4/ENSG00000135446/clean/12:57749504-57750655:-	1.20176	0.00146738
																ITGA3/ENSG00000005884/known-exon/17:50075526-50075598:+	2.39111	0.00148216
																GIGYF2/ENSG00000204120/clean/2:232809811-232811243:+	3.09366	0.00148602
																LSM14B/ENSG00000149657/clean/20:62129952-62130218:+	1.68169	0.00148693
																MYL6/ENSG00000092841/clean/12:56158711-56159974:+	0.861915	0.00149557
																ASNS/ENSG00000070669/clean/7:97869105-97869777:-	1.78646	0.00149851
																EIF4H/ENSG00000106682/clean/7:74189918-74194740:+	0.945529	0.0015045
																LSM14B/ENSG00000149657/clean/20:62127701-62129784:+	1.09442	0.00150531
																AL031681.3/ENSG00000288000/clean/20:43458509-43459770:+	0.720425	0.00151585
																PSMC5/ENSG00000087191/clean/17:63829949-63830132:+	0.963679	0.00151871
																RPS14/ENSG00000164587/clean/5:150446963-150447584:-	0.931328	0.00151871
																PEX1/ENSG00000127980/clean/7:92489423-92489713:-	1.43451	0.00154061
																MROH1/ENSG00000179832/clean/8:144240153-144240569:+	1.59011	0.00154075
																HNRNPL/ENSG00000104824/clean/19:38843914-38844007:-	2.05909	0.00154742
																UBA1/ENSG00000130985/clean/X:47194024-47198802:+	0.984576	0.00155455
																YTHDC1/ENSG00000083896/clean/4:68314323-68316313:-	1.42284	0.00156568
																RMND5B/ENSG00000145916/clean/5:178144108-178146113:+	1.27276	0.00156587
																FAM120AOS/ENSG00000188938/clean/9:93450599-93450741:-	2.02216	0.00158481
																HDHD2/ENSG00000167220/clean/18:47137296-47150377:-	2.59851	0.0015879
																HDHD2/ENSG00000167220/clean/18:47137338-47150377:-	2.59851	0.0015879
																TRPT1/ENSG00000149743/known-exon/11:64223967-64224099:-	1.49061	0.00159085
																TELO2/ENSG00000100726/clean/16:1500488-1500562:+	1.61092	0.0015948
																SGSM2/ENSG00000141258/clean/17:2373513-2375491:+	1.16943	0.0016217
																STAT2/ENSG00000170581/clean/12:56349059-56349162:-	1.91923	0.00162293
																UBA52/ENSG00000221983/clean/19:18572960-18573292:+	1.26777	0.00162803
																GCN1/ENSG00000089154/clean/12:120156992-120157848:-	2.50355	0.0016685
																SLC25A1/ENSG00000100075/clean/22:19176693-19176845:-	1.10415	0.0016685
																SEMA4B/ENSG00000185033/clean/15:90223740-90223837:+	2.41504	0.00167756
																WDR73/ENSG00000177082/clean/15:84652802-84653631:-	2.39033	0.00168416
																MCM7/ENSG00000166508/clean/7:100097948-100098140:-	1.06313	0.00169956
																OSGEP/ENSG00000092094/clean/14:20449013-20449170:-	1.08959	0.00172052
																RRNAD1/ENSG00000143303/clean/1:156729562-156731990:+	1.32103	0.0017218
																PLXNB1/ENSG00000164050/clean/3:48420257-48420664:-	1.83848	0.00172805
																AARS1/ENSG00000090861/clean/16:70253381-70253713:-	1.70345	0.00172888
																ARFGAP1/ENSG00000101199/clean/20:63281347-63282818:+	1.19403	0.0017296
																PPP1R11/ENSG00000204619/known-exon/6:30068353-30068589:+	2.67766	0.0017296
																EIF4G2/ENSG00000110321/clean/11:10803590-10803898:-	1.31396	0.00174282
																PSMC5/ENSG00000087191/clean/17:63829949-63830270:+	0.980388	0.00174282
																RECQL4/ENSG00000160957/clean/8:144512771-144512846:-	1.28735	0.00174282
																RBM10/ENSG00000182872/clean/X:47180037-47180211:+	3.08698	0.00174324
																RBM10/ENSG00000182872/clean/X:47180040-47180211:+	3.08698	0.00174324
																DDB2/ENSG00000134574/clean/11:47234934-47235269:+	1.32926	0.00174451
																POLD1/ENSG00000062822/clean/19:50402373-50402453:+	2.28158	0.00174451
																ATXN2L/ENSG00000168488/known-exon/16:28836485-28836747:+	1.17943	0.00174536
																COPS5/ENSG00000121022/known-exon/8:67062024-67062105:-	-1.46075	0.00174823
																ELP6/ENSG00000163832/known-exon/3:47511226-47511311:-	2.43382	0.00175322
																KAT8/ENSG00000103510/clean/16:31120260-31120338:+	1.90765	0.0017534
																OSBPL9/ENSG00000117859/clean/1:51784327-51784441:+	1.92437	0.00176397
																SGSM3/ENSG00000100359/clean/22:40407568-40407788:+	2.00719	0.00176574
																AC000120.4/ENSG00000285953/clean/7:92235646-92236412:-	1.54749	0.00177394
																MTA2/ENSG00000149480/clean/11:62598141-62598326:-	1.08785	0.00178072
																REPIN1/ENSG00000214022/clean/7:150369868-150371230:+	1.0925	0.00178232
																TNFRSF12A/ENSG00000006327/clean/16:3021319-3021554:+	0.936791	0.00178883
																MEN1/ENSG00000133895/clean/11:64805770-64805887:-	1.59433	0.00179104
																MAMDC4/ENSG00000177943/clean/9:136856381-136856463:+	1.82658	0.00179245
																RHPN1/ENSG00000158106/clean/8:143378820-143378911:+	1.24014	0.00179408
																MED12/ENSG00000184634/clean/X:71128718-71129113:+	2.43358	0.00180199
																PTPRA/ENSG00000132670/clean/20:2865055-2865147:+	3.79704	0.00180295
																CERS2/ENSG00000143418/clean/1:150967202-150967391:-	1.2305	0.00182674
																DNAJC4/ENSG00000110011/known-exon/11:64233980-64234072:+	1.5521	0.00183338
																UBE2V1/ENSG00000244687/clean/20:50109111-50113106:-	0.695497	0.00184117
																LRRC14/ENSG00000160959/known-exon/8:144524105-144524260:+	1.94055	0.00184117
																CDC42BPG/ENSG00000171219/clean/11:64826555-64826670:-	3.04229	0.00187648
																CDK16/ENSG00000102225/clean/X:47224518-47224617:+	5.11913	0.00187648
																PLCB3/ENSG00000149782/clean/11:64258969-64259057:+	2.28453	0.00189628
																TMEM43/ENSG00000170876/clean/3:14135232-14135806:+	1.46729	0.00189778
																ESYT1/ENSG00000139641/clean/12:56132597-56132718:+	1.82381	0.00190885
																PRKDC/ENSG00000253729/clean/8:47858986-47859610:-	5.25514	0.00190885
																CYC1/ENSG00000179091/clean/8:144096250-144096336:+	1.66249	0.00190885
																ENTR1/ENSG00000165689/clean/9:136405978-136406945:-	1.72197	0.00190885
																PKN1/ENSG00000123143/clean/19:14467967-14469340:+	2.6099	0.00193934
																OXA1L/ENSG00000155463/clean/14:22770278-22770460:+	0.90855	0.0019604
																ILF2/ENSG00000143621/clean/1:153664474-153665219:-	1.38149	0.00196713
																KLHDC4/ENSG00000104731/clean/16:87709667-87711234:-	1.77883	0.00197744
																POLR2I/ENSG00000105258/clean/19:36114713-36114797:-	1.13188	0.00197869
																IKBKB/ENSG00000104365/clean/8:42318864-42319269:+	2.5282	0.00197896
																GRIPAP1/ENSG00000068400/clean/X:48975309-48976017:-	1.19183	0.00197896
																PIAS3/ENSG00000131788/clean/1:145856431-145856588:-	1.25128	0.00198157
																LRRC41/ENSG00000132128/known-exon/1:46279257-46279491:-	2.12986	0.00198534
																SEMA4C/ENSG00000168758/clean/2:96865537-96865665:-	1.26879	0.00199417
																REPIN1/ENSG00000214022/clean/7:150369868-150370759:+	1.09577	0.00199934
																LARP1/ENSG00000155506/clean/5:154794000-154794099:+	1.10014	0.00201018
																CEP95/ENSG00000258890/clean/17:64521527-64522701:+	1.66993	0.00204356
																AURKA/ENSG00000087586/clean/20:56390665-56392167:-	2.9386	0.00204356
																HAUS4/ENSG00000092036/clean/14:22950410-22951554:-	1.86344	0.0020505
																INTS11/ENSG00000127054/clean/1:1312700-1312786:-	1.68303	0.00205308
																HTT/ENSG00000197386/clean/4:3228745-3228879:+	2.16157	0.00205424
																BCL2L12/ENSG00000126453/clean/19:49672201-49673697:+	1.41892	0.00207111
																TMEM243/ENSG00000135185/clean/7:87219718-87220216:-	1.36923	0.00207989
																TMEM243/ENSG00000135185/clean/7:87219718-87220360:-	1.36923	0.00207989
																TSPAN17/ENSG00000048140/clean/5:176652913-176654894:+	1.63782	0.00208385
																EIF4G1/ENSG00000114867/clean/3:184332086-184334726:+	0.700746	0.00211043
																SNRNP200/ENSG00000144028/clean/2:96284004-96284357:-	2.09854	0.00211391
																NFX1/ENSG00000086102/clean/9:33366009-33366628:+	2.135	0.00211556
																BCL2L12/ENSG00000126453/clean/19:49669164-49673697:+	1.56229	0.00213049
																PLOD3/ENSG00000106397/clean/7:101211950-101212252:-	1.94278	0.00213328
																UTP6/ENSG00000108651/clean/17:31878327-31878701:-	3.06301	0.00214013
																FGFR4/ENSG00000160867/known-exon/5:177093331-177093405:+	1.57723	0.00214246
																TPD52L2/ENSG00000101150/clean/20:63889238-63889849:+	1.19016	0.00214509
																PDXK/ENSG00000160209/clean/21:43733706-43734068:+	3.70181	0.00219186
																GNL3/ENSG00000163938/clean/3:52693329-52693407:+	0.953973	0.00219186
																CPSF1/ENSG00000071894/clean/8:144395182-144395264:-	1.3249	0.00219804
																HEXD/ENSG00000169660/known-exon/17:82441075-82441164:+	1.81577	0.00222365
																TBL3/ENSG00000183751/clean/16:1977284-1977355:+	2.04485	0.00224083
																EIF4G2/ENSG00000110321/clean/11:10804050-10804136:-	1.88346	0.00224798
																COPE/ENSG00000105669/known-exon/19:18905629-18905866:-	1.28035	0.00225524
																FASN/ENSG00000169710/clean/17:82085871-82086253:-	1.88438	0.00229887
																FASN/ENSG00000169710/clean/17:82085871-82086259:-	1.88438	0.00229887
																ACADVL/ENSG00000072778/clean/17:7220197-7220603:+	1.42984	0.00230627
																CHD1L/ENSG00000131778/clean/1:147271005-147272170:+	2.42375	0.00231943
																CHD1L/ENSG00000131778/clean/1:147271113-147272170:+	2.42375	0.00231943
																BUD23/ENSG00000071462/clean/7:73694050-73697465:+	0.841983	0.00231943
																DDX39B/ENSG00000198563/clean/6:31531197-31531295:-	1.45016	0.00232846
																RBBP7/ENSG00000102054/clean/X:16852628-16852748:-	1.08576	0.00236088
																SRCAP/ENSG00000080603/clean/16:30729231-30729369:+	1.60716	0.00238969
																URI1/ENSG00000105176/clean/19:30011236-30012284:+	1.63509	0.00240236
																SLC29A2/ENSG00000174669/clean/11:66368671-66369059:-	1.55562	0.00243167
																COPS5/ENSG00000121022/clean/8:67060545-67061853:-	2.20051	0.00244197
																C5orf15/ENSG00000113583/clean/5:133960020-133967395:-	1.69765	0.0024442
																CCND1/ENSG00000110092/clean/11:69643246-69643831:+	1.4637	0.00244893
																NPDC1/ENSG00000107281/clean/9:137040984-137041061:-	0.730701	0.00246277
																ZNF789/ENSG00000198556/clean/7:99476480-99478273:+	1.50125	0.00246375
																ASPM/ENSG00000066279/clean/1:197124955-197125045:-	1.98225	0.00248773
																DTYMK/ENSG00000168393/clean/2:241684749-241685768:-	1.13494	0.00248773
																NT5C/ENSG00000125458/clean/17:75131105-75131180:-	1.27382	0.00249383
																KIFC2/ENSG00000167702/known-exon/8:144472706-144472794:+	1.26884	0.00250406
																SLC50A1/ENSG00000169241/clean/1:155135991-155136298:+	1.17912	0.00250866
																FGFR4/ENSG00000160867/known-exon/5:177093331-177093417:+	1.56671	0.00253021
																ABHD11/ENSG00000106077/clean/7:73738142-73738327:-	1.23174	0.00253582
																USP36/ENSG00000055483/clean/17:78835501-78836110:-	3.05299	0.00254105
																LRCH4/ENSG00000077454/clean/7:100577005-100577085:-	0.935094	0.00254743
																SLC27A3/ENSG00000143554/clean/1:153779211-153779342:+	2.2274	0.00255319
																CC2D1A/ENSG00000132024/clean/19:13927265-13927892:+	1.84491	0.00257891
																MGAT4B/ENSG00000161013/clean/5:179799636-179799953:-	0.990516	0.00258644
																RNPS1/ENSG00000205937/clean/16:2255726-2262277:-	1.01276	0.00262381
																PDLIM7/ENSG00000196923/clean/5:177491420-177492404:-	1.44513	0.00262381
																GDI2/ENSG00000057608/clean/10:5800705-5813213:-	2.27647	0.00262972
																BCL2L12/ENSG00000126453/clean/19:49669115-49673697:+	1.5372	0.00263866
																CCDC78/ENSG00000162004/clean/16:725145-725236:-	1.41794	0.00264436
																DCAF11/ENSG00000100897/known-exon/14:24123077-24123174:+	1.46735	0.00267704
																TSTA3/ENSG00000104522/clean/8:143614228-143614319:-	2.22749	0.00267704
																PGM3/ENSG00000013375/clean/6:83188798-83190808:-	1.96981	0.0027145
																DPP7/ENSG00000176978/clean/9:137113287-137113360:-	1.52693	0.0027145
																MORF4L2/ENSG00000123562/clean/X:103678600-103685170:-	0.797939	0.00271631
																MORF4L2/ENSG00000123562/clean/X:103678651-103685170:-	0.797939	0.00271631
																GAK/ENSG00000178950/clean/4:896549-898032:-	1.45964	0.00271732
																PNKP/ENSG00000039650/clean/19:49861695-49861771:-	1.75306	0.00271836
																EPS8L2/ENSG00000177106/clean/11:721691-721902:+	1.72419	0.002719
																TMED4/ENSG00000158604/clean/7:44581823-44582046:-	1.38432	0.002719
																TBC1D9B/ENSG00000197226/clean/5:179878523-179879046:-	1.19087	0.00273318
																DGKZ/ENSG00000149091/clean/11:46370009-46371312:+	2.07257	0.00273327
																TRIM28/ENSG00000130726/clean/19:58545097-58547375:+	1.02899	0.00273891
																NSMF/ENSG00000165802/clean/9:137455634-137456410:-	1.49412	0.00273996
																P2RX4/ENSG00000135124/clean/12:121232507-121232610:+	2.2897	0.00275652
																RRNAD1/ENSG00000143303/clean/1:156729215-156731990:+	1.24998	0.00278009
																ZYX/ENSG00000159840/clean/7:143388945-143389856:+	1.77192	0.00278357
																ACADVL/ENSG00000072778/clean/17:7220197-7220765:+	1.51628	0.00281115
																PNISR/ENSG00000132424/known-exon/6:99409344-99410740:-	1.46324	0.00281278
																MYL12A/ENSG00000101608/known-exon/18:3249443-3249561:+	1.44103	0.00284062
																UBE2V1/ENSG00000244687/clean/20:50096270-50096671:-	1.36366	0.00285881
																SLC26A6/ENSG00000225697/clean/3:48628038-48628433:-	1.86732	0.00287003
																HGS/ENSG00000185359/clean/17:81696747-81696823:+	1.17016	0.0028893
																BCL2L12/ENSG00000126453/clean/19:49668937-49673697:+	1.52481	0.00293727
																WDR13/ENSG00000101940/clean/X:48600626-48601783:+	1.89459	0.00293764
																WDR13/ENSG00000101940/clean/X:48600656-48601783:+	1.89459	0.00293764
																FLNA/ENSG00000196924/clean/X:154357274-154357433:-	1.05794	0.00293764
																MTA1/ENSG00000182979/clean/14:105450184-105450260:+	0.967176	0.00294533
																BUD23/ENSG00000071462/clean/7:73694050-73697604:+	0.838617	0.00296716
																EIF4H/ENSG00000106682/clean/7:74189918-74190246:+	1.15145	0.00297816
																CDC45/ENSG00000093009/clean/22:19514887-19514964:+	2.10794	0.00301175
																ALKBH6/ENSG00000239382/clean/19:36013089-36013343:-	1.69619	0.00302226
																SNX17/ENSG00000115234/clean/2:27376520-27376605:+	2.14426	0.00302469
																GBA2/ENSG00000070610/clean/9:35740362-35740525:-	2.29631	0.00302469
																C5orf15/ENSG00000113583/clean/5:133960020-133968445:-	1.71025	0.0030368
																C5orf15/ENSG00000113583/clean/5:133960020-133968525:-	1.71025	0.0030368
																HNRNPK/ENSG00000165119/clean/9:83970819-83970896:-	1.04182	0.0030368
																PPP1R37/ENSG00000104866/clean/19:45146480-45146570:+	2.69562	0.00303978
																FLOT1/ENSG00000137312/clean/6:30741333-30741791:-	1.15931	0.00303978
																ZNF789/ENSG00000198556/clean/7:99476480-99479660:+	1.4513	0.00310055
																WDR74/ENSG00000133316/clean/11:62835532-62835694:-	1.39717	0.00311437
																XPO1/ENSG00000082898/clean/2:61522683-61525269:-	1.33591	0.00311699
																FUS/ENSG00000089280/clean/16:31188357-31189119:+	0.679314	0.00312102
																FUS/ENSG00000089280/clean/16:31188357-31189122:+	0.679314	0.00312102
																ESYT2/ENSG00000117868/clean/7:158741896-158743528:-	1.72811	0.00312362
																CASKIN2/ENSG00000177303/clean/17:75503527-75503658:-	2.35989	0.00314165
																GALK1/ENSG00000108479/known-exon/17:75763149-75763319:-	2.1188	0.00314165
																CCHCR1/ENSG00000204536/clean/6:31142716-31142962:-	1.83735	0.00314165
																RHBDF1/ENSG00000007384/clean/16:64437-64698:-	1.06171	0.00316789
																MRPS16/ENSG00000182180/clean/10:73252023-73252258:-	1.65457	0.00318372
																EIF2B1/ENSG00000111361/clean/12:123621920-123622635:-	1.20303	0.00318372
																PTPN18/ENSG00000072135/clean/2:130359646-130369132:+	1.73779	0.00318918
																DDX42/ENSG00000198231/clean/17:63811173-63811931:+	1.23417	0.00320347
																POLD3/ENSG00000077514/clean/11:74592718-74594060:+	2.81521	0.00320597
																POLD3/ENSG00000077514/clean/11:74592931-74594060:+	2.81521	0.00320597
																POLD3/ENSG00000077514/clean/11:74593037-74594060:+	2.81521	0.00320597
																TRIM41/ENSG00000146063/clean/5:181233763-181234124:+	1.2236	0.00320597
																TRIM41/ENSG00000146063/clean/5:181233763-181234173:+	1.2236	0.00320597
																COX7A2/ENSG00000112695/clean/6:75237988-75240276:-	1.74819	0.00320597
																COX7A2/ENSG00000112695/clean/6:75237988-75240300:-	1.74819	0.00320597
																NPRL3/ENSG00000103148/clean/16:92725-93218:-	1.86536	0.00320713
																TMEM189-UBE2V1/ENSG00000124208/clean/20:50082914-50084128:-	1.3961	0.00321085
																SLCO4A1/ENSG00000101187/clean/20:62668541-62668929:+	1.78499	0.00321344
																HSD3B7/ENSG00000099377/clean/16:30985947-30986048:+	1.80589	0.00321958
																RAB17/ENSG00000124839/clean/2:237576690-237577256:-	1.17185	0.00325131
																PCID2/ENSG00000126226/clean/13:113181230-113184345:-	1.9862	0.00327763
																MRPL9/ENSG00000143436/clean/1:151761552-151762104:-	1.13993	0.00329211
																PGM3/ENSG00000013375/clean/6:83188798-83191186:-	1.99294	0.00329332
																EIF2B4/ENSG00000115211/clean/2:27366936-27367073:-	1.37186	0.00330409
																CHKB/ENSG00000100288/clean/22:50581553-50581748:-	1.33672	0.0033078
																MORF4L2/ENSG00000123562/clean/X:103677051-103685170:-	0.813301	0.00331748
																MORF4L2/ENSG00000123562/clean/X:103678600-103684680:-	0.810309	0.00335584
																EML3/ENSG00000149499/clean/11:62609132-62609353:-	1.29675	0.0034007
																TAF1/ENSG00000147133/clean/X:71366494-71367498:+	1.75511	0.0034416
																APRT/ENSG00000198931/clean/16:88809907-88810069:-	0.978398	0.00345157
																RBM4/ENSG00000173933/clean/11:66644743-66646026:+	1.22273	0.00345744
																POMGNT1/ENSG00000085998/clean/1:46189357-46189457:-	1.5061	0.00346134
																SDR39U1/ENSG00000100445/clean/14:24441795-24442108:-	1.19924	0.00347714
																HGS/ENSG00000185359/clean/17:81684445-81685604:+	1.40819	0.00347714
																PPCS/ENSG00000127125/known-exon/1:42457073-42457246:+	1.492	0.00351112
																PRPF4B/ENSG00000112739/known-exon/6:4063119-4064800:+	1.62886	0.00351112
																GDI2/ENSG00000057608/clean/10:5800705-5814107:-	2.23583	0.00356782
																ATXN2L/ENSG00000168488/clean/16:28833508-28834064:+	1.21686	0.00356982
																STK19/ENSG00000204344/clean/6:31979553-31980450:+	1.67793	0.00358458
																SPTAN1/ENSG00000197694/clean/9:128591625-128592982:+	2.88969	0.00358458
																ANKZF1/ENSG00000163516/clean/2:219235312-219235473:+	1.6379	0.00358519
																TRIP12/ENSG00000153827/clean/2:229771632-229774096:-	1.72163	0.00359635
																TIMM17B/ENSG00000126768/known-exon/X:48894010-48894096:-	1.27271	0.00359635
																ESRP2/ENSG00000103067/clean/16:68232288-68232370:-	0.87357	0.00360085
																IRAK1/ENSG00000184216/clean/X:154019078-154019196:-	1.8255	0.00360085
																LARS1/ENSG00000133706/clean/5:146140261-146142871:-	1.43559	0.0036209
																APEX2/ENSG00000169188/clean/X:55000579-55001545:+	1.74756	0.00362368
																ANAPC2/ENSG00000176248/clean/9:137183791-137184912:-	1.65324	0.00363136
																RHOT2/ENSG00000140983/clean/16:673130-673479:+	1.13444	0.00365385
																TCERG1/ENSG00000113649/clean/5:146482727-146483539:+	1.4174	0.00369607
																MTA2/ENSG00000149480/clean/11:62598390-62598521:-	1.40996	0.00370911
																PDCD2/ENSG00000071994/known-exon/6:170582265-170583056:-	0.941755	0.00371436
																UBE2V1/ENSG00000244687/clean/20:50082914-50096671:-	1.71582	0.00374367
																PCED1A/ENSG00000132635/clean/20:2839271-2839788:-	1.65169	0.00374572
																HGS/ENSG00000185359/clean/17:81684103-81685604:+	1.40068	0.00375354
																P2RX4/ENSG00000135124/clean/12:121233092-121233522:+	1.95503	0.00376347
																HAUS4/ENSG00000092036/clean/14:22950410-22952327:-	2.08255	0.00376347
																TELO2/ENSG00000100726/clean/16:1507370-1507600:+	1.64129	0.00376347
																TCF25/ENSG00000141002/clean/16:89893858-89895082:+	1.06521	0.00379045
																PIEZO1/ENSG00000103335/clean/16:88716483-88716558:-	1.47592	0.00385344
																BUD23/ENSG00000071462/clean/7:73693669-73697604:+	0.846922	0.0038732
																EML3/ENSG00000149499/clean/11:62605980-62606062:-	2.15458	0.00387512
																MAN2C1/ENSG00000140400/clean/15:75360688-75361045:-	1.11914	0.00387512
																SNX24/ENSG00000064652/clean/5:123002080-123007681:+	1.61159	0.00389684
																STK38L/ENSG00000211455/clean/12:27314658-27315014:+	2.11189	0.00401701
																SLC50A1/ENSG00000169241/clean/1:155136951-155137560:+	1.18482	0.00401733
																C2orf68/ENSG00000168887/known-exon/2:85611786-85611877:-	1.09918	0.0040313
																TMEM189-UBE2V1/ENSG00000124208/clean/20:50084254-50096671:-	1.79163	0.00411347
																KRT18/ENSG00000111057/clean/12:52950906-52951480:+	0.428385	0.00413388
																TCHP/ENSG00000139437/clean/12:109904147-109904736:+	2.56824	0.00414263
																ZNF789/ENSG00000198556/clean/7:99473056-99479660:+	1.43271	0.004191
																HPS1/ENSG00000107521/clean/10:98442957-98443123:-	1.8217	0.0042058
																SUN1/ENSG00000164828/clean/7:849603-849922:+	0.891286	0.00422569
																NOXA1/ENSG00000188747/clean/9:137433607-137433749:+	1.75275	0.00423237
																MORF4L2/ENSG00000123562/clean/X:103677051-103678498:-	0.907905	0.00427267
																CACNA1H/ENSG00000196557/clean/16:1212138-1212510:+	1.26303	0.00428971
																GALK1/ENSG00000108479/known-exon/17:75762885-75763013:-	3.6998	0.00428971
																SGSM3/ENSG00000100359/clean/22:40407843-40408070:+	2.31434	0.0043089
																AGRN/ENSG00000188157/clean/1:1046088-1046159:+	1.63576	0.00431336
																SLC38A10/ENSG00000157637/clean/17:81246673-81246884:-	1.49095	0.00431873
																RARS1/ENSG00000113643/clean/5:168494002-168494549:+	1.58947	0.00432768
																PLXND1/ENSG00000004399/clean/3:129558575-129559619:-	1.23091	0.00433819
																KIAA1324/ENSG00000116299/clean/1:109200237-109200734:+	1.45565	0.00434966
																MYL5/ENSG00000215375/clean/4:675854-676072:+	2.20001	0.0043654
																PACS2/ENSG00000179364/clean/14:105391249-105391630:+	1.19435	0.00436745
																HTT/ENSG00000197386/clean/4:3121432-3122888:+	2.76744	0.00438281
																BUD23/ENSG00000071462/clean/7:73683383-73686635:+	1.75822	0.00441395
																PLSCR1/ENSG00000188313/known-exon/3:146521705-146521832:-	1.8973	0.00449088
																ZRANB2/ENSG00000132485/known-exon/1:71065752-71066775:-	0.989506	0.004517
																PHPT1/ENSG00000054148/known-exon/9:136850137-136850502:+	-0.601762	0.00451784
																PHPT1/ENSG00000054148/known-exon/9:136850137-136850505:+	-0.601762	0.00451784
																CGN/ENSG00000143375/clean/1:151535683-151535779:+	1.74089	0.00453599
																PSMB4/ENSG00000159377/clean/1:151400588-151400763:+	0.603602	0.00462055
																KIFC2/ENSG00000167702/clean/8:144468834-144469270:+	1.99658	0.00463936
																RHBDF1/ENSG00000007384/clean/16:64829-64898:-	0.938329	0.00464406
																DDX23/ENSG00000174243/clean/12:48837393-48837523:-	1.2104	0.00467676
																TMEM198B/ENSG00000182796/known-exon/12:55835615-55836125:+	1.65208	0.00470883
																ARL6IP4/ENSG00000182196/clean/12:122981299-122981570:+	0.998399	0.00471382
																ANTKMT/ENSG00000103254/clean/16:721436-721597:+	1.65686	0.00471508
																ADAMTS19/ENSG00000145808/clean/5:129679921-129684119:+	2.18225	0.00471508
																MAN1B1/ENSG00000177239/clean/9:137106315-137106688:+	2.85352	0.00471508
																WDR54/ENSG00000005448/clean/2:74421816-74422869:+	1.59464	0.00471656
																SARS1/ENSG00000031698/known-exon/1:109236548-109236804:+	1.48379	0.00471717
																KIF22/ENSG00000079616/clean/16:29799494-29799627:+	1.42398	0.00471774
																THBS3/ENSG00000169231/clean/1:155200113-155200450:-	1.74653	0.00474225
																MRPS11/ENSG00000181991/clean/15:88467782-88467907:+	3.13217	0.00475438
																TPD52L2/ENSG00000101150/clean/20:63873816-63889189:+	1.06444	0.00476244
																MAMDC4/ENSG00000177943/clean/9:136859132-136859208:+	1.47195	0.00476244
																PSMD2/ENSG00000175166/clean/3:184301658-184301770:+	1.04736	0.00477225
																FASN/ENSG00000169710/clean/17:82088034-82088115:-	1.13116	0.00483207
																ANO9/ENSG00000185101/clean/11:418989-419581:-	1.94342	0.00486176
																LETMD1/ENSG00000050426/known-exon/12:51058128-51059360:+	1.1619	0.00486176
																RNPS1/ENSG00000205937/clean/16:2254063-2262277:-	1.01399	0.00486176
																HIP1R/ENSG00000130787/clean/12:122855903-122855979:+	1.67061	0.00486879
																TUFM/ENSG00000178952/clean/16:28844551-28844697:-	0.940092	0.00487371
																USP39/ENSG00000168883/known-exon/2:85648853-85649016:+	2.21397	0.00487371
																ACTB/ENSG00000075624/clean/7:5528719-5529018:-	0.562183	0.00487736
																EXOC7/ENSG00000182473/clean/17:76088122-76088463:-	1.80446	0.00490021
																IST1/ENSG00000182149/clean/16:71921453-71922473:+	1.73817	0.00492795
																PIAS3/ENSG00000131788/clean/1:145853886-145854457:-	1.10549	0.00493159
																USP11/ENSG00000102226/clean/X:47242522-47242625:+	4.97361	0.00493159
																TSC2/ENSG00000103197/clean/16:2077726-2079031:+	1.37213	0.00495581
																MROH1/ENSG00000179832/clean/8:144260832-144260906:+	1.76999	0.00495581
																KRR1/ENSG00000111615/clean/12:75506399-75506483:-	1.75002	0.00502248
																NDOR1/ENSG00000188566/clean/9:137214068-137214203:+	1.60286	0.00502248
																SYTL5/ENSG00000147041/clean/X:38125506-38126587:+	1.13073	0.00502248
																PPL/ENSG00000118898/clean/16:4897770-4899012:-	3.13426	0.00502744
																NT5C/ENSG00000125458/known-exon/17:75130637-75130752:-	1.18681	0.00502744
																PIEZO1/ENSG00000103335/clean/16:88716731-88716805:-	1.11553	0.00503006
																FLNA/ENSG00000196924/clean/X:154358568-154358983:-	0.722211	0.00509204
																YBX2/ENSG00000006047/clean/17:7293538-7294229:-	1.18057	0.00511349
																FAM120A/ENSG00000048828/clean/9:93558718-93561108:+	0.880547	0.00511563
																FAM120A/ENSG00000048828/clean/9:93558718-93561111:+	0.880547	0.00511563
																RTEL1/ENSG00000258366/clean/20:63687770-63687936:+	1.34275	0.00512058
																TCIRG1/ENSG00000110719/clean/11:68049294-68049662:+	2.04002	0.00512989
																FAM91A1/ENSG00000176853/clean/8:123785741-123786494:+	2.60927	0.00515648
																AGR2/ENSG00000106541/clean/7:16795019-16797630:-	1.01426	0.0051642
																HGH1/ENSG00000235173/clean/8:144138813-144139008:+	1.69407	0.00519584
																KIAA0100/ENSG00000007202/clean/17:28617318-28618790:-	1.80614	0.00520399
																INTS1/ENSG00000164880/clean/7:1482707-1483741:-	1.23214	0.00522576
																TCF25/ENSG00000141002/clean/16:89893858-89895037:+	1.03687	0.00522848
																NT5C/ENSG00000125458/known-exon/17:75130642-75130752:-	1.18255	0.00522851
																USP22/ENSG00000124422/clean/17:21012935-21015751:-	2.17018	0.00527641
																MPHOSPH8/ENSG00000196199/known-exon/13:19670964-19671205:+	1.40167	0.00532584
																TAF6/ENSG00000106290/clean/7:100116612-100118517:-	1.18234	0.00532584
																TAF15/ENSG00000270647/clean/17:35820239-35820331:+	3.25409	0.0053291
																TAF15/ENSG00000270647/clean/17:35820248-35820331:+	3.25409	0.0053291
																MLST8/ENSG00000167965/clean/16:2207345-2207856:+	2.17897	0.00533352
																SYTL2/ENSG00000137501/clean/11:85696388-85697978:-	0.597561	0.00533895
																RRP1/ENSG00000160214/clean/21:43798100-43799569:+	1.3864	0.00538921
																POLE4/ENSG00000115350/clean/2:74959425-74960104:+	2.2016	0.00546051
																RAB11FIP3/ENSG00000090565/clean/16:496859-503003:+	1.26445	0.00551035
																GUSB/ENSG00000169919/clean/7:65979911-65980223:-	2.39315	0.00551999
																MTMR4/ENSG00000108389/clean/17:58508841-58511428:-	1.3769	0.00556239
																TTC31/ENSG00000115282/known-exon/2:74492747-74492921:+	1.69912	0.00556239
																TTC31/ENSG00000115282/known-exon/2:74492747-74492924:+	1.69912	0.00556239
																CELSR2/ENSG00000143126/clean/1:109269591-109269693:+	1.57472	0.00558577
																PLXND1/ENSG00000004399/clean/3:129569957-129570785:-	1.7104	0.00560404
																GMPPB/ENSG00000173540/clean/3:49722147-49722230:-	1.91827	0.00563032
																TMPO/ENSG00000120802/clean/12:98544537-98544950:+	2.18333	0.00564185
																TMEM120A/ENSG00000189077/clean/7:75989224-75992143:-	2.66665	0.0056419
																PSMC1/ENSG00000100764/clean/14:90269548-90270197:+	1.62763	0.00565175
																TBRG4/ENSG00000136270/clean/7:45102491-45103332:-	1.23873	0.00566158
																INPPL1/ENSG00000165458/clean/11:72225166-72228189:+	1.52108	0.00570678
																IFRD2/ENSG00000214706/clean/3:50289762-50289928:-	1.88162	0.00570988
																USF1/ENSG00000158773/clean/1:161040323-161040575:-	1.50001	0.0058646
																NMRAL1/ENSG00000153406/known-exon/16:4474166-4474409:-	0.93853	0.0058646
																NMRAL1/ENSG00000153406/known-exon/16:4474166-4474422:-	0.93853	0.0058646
																CAD/ENSG00000084774/clean/2:27242427-27242619:+	4.92953	0.00596365
																PNKP/ENSG00000039650/clean/19:49860156-49860241:-	2.00797	0.00598633
																LSS/ENSG00000160285/clean/21:46221975-46222629:-	3.14455	0.00598633
																LSS/ENSG00000160285/clean/21:46221975-46222662:-	3.14455	0.00598633
																EXOC3/ENSG00000180104/clean/5:458025-459358:+	1.52559	0.00598633
																DCTN4/ENSG00000132912/clean/5:150731156-150731415:-	3.10346	0.00600164
																ATXN2L/ENSG00000168488/clean/16:28833354-28833438:+	1.69923	0.00600354
																SFXN2/ENSG00000156398/clean/10:102732218-102732858:+	1.95174	0.00603601
																SLC7A5/ENSG00000103257/clean/16:87838817-87839701:-	1.95609	0.00606191
																SRRT/ENSG00000087087/clean/7:100885941-100886246:+	0.808488	0.00610633
																CHKB/ENSG00000100288/clean/22:50580660-50581419:-	1.41941	0.00611994
																PTPRF/ENSG00000142949/known-exon/1:43620221-43620453:+	1.67781	0.00613476
																TSC2/ENSG00000103197/clean/16:2062008-2062496:+	4.79325	0.00613476
																PFDN5/ENSG00000123349/clean/12:53295639-53296429:+	0.722671	0.00614119
																TAF6/ENSG00000106290/clean/7:100113405-100113615:-	1.78828	0.00615554
																LDHA/ENSG00000134333/clean/11:18399548-18400836:+	1.54073	0.00619086
																TMPO/ENSG00000120802/clean/12:98545061-98546358:+	1.59687	0.00619086
																HNRNPD/ENSG00000138668/clean/4:82358820-82359470:-	0.999801	0.00619458
																LETMD1/ENSG00000050426/known-exon/12:51058128-51058603:+	1.28299	0.006244
																LAMB2/ENSG00000172037/clean/3:49130419-49130739:-	1.98144	0.006244
																STUB1/ENSG00000103266/clean/16:680684-681062:+	1.24963	0.00630158
																STUB1/ENSG00000103266/clean/16:680684-681151:+	1.24963	0.00630158
																NOP14/ENSG00000087269/clean/4:2939645-2941581:-	1.70897	0.00633416
																ANAPC5/ENSG00000089053/clean/12:121318424-121318500:-	1.08596	0.00634863
																API5/ENSG00000166181/clean/11:43328893-43329964:+	4.7761	0.00635523
																CIB1/ENSG00000185043/clean/15:90231507-90231683:-	0.941513	0.00635523
																RFNG/ENSG00000169733/clean/17:82049842-82050401:-	1.65225	0.00642734
																TELO2/ENSG00000100726/clean/16:1497104-1497360:+	1.5281	0.00648887
																GPC1/ENSG00000063660/clean/2:240465648-240466057:+	2.32678	0.0065044
																AP1G2/ENSG00000213983/clean/14:23561635-23561961:-	0.946607	0.00656589
																NIPAL2/ENSG00000104361/clean/8:98194822-98195941:-	1.67619	0.00656589
																NCDN/ENSG00000020129/clean/1:35563426-35563766:+	1.37363	0.00665846
																CUL7/ENSG00000044090/clean/6:43051763-43052112:-	2.29406	0.00665846
																CUL7/ENSG00000044090/clean/6:43051763-43052208:-	2.29406	0.00665846
																PLEKHH1/ENSG00000054690/clean/14:67570012-67571751:+	1.67228	0.00673281
																PPP6R2/ENSG00000100239/clean/22:50436452-50436987:+	2.21842	0.00673281
																VPS28/ENSG00000160948/known-exon/8:144423922-144424040:-	1.09902	0.00675205
																HOOK2/ENSG00000095066/clean/19:12763599-12763667:-	1.28096	0.00677184
																KIF22/ENSG00000079616/clean/16:29798747-29798974:+	1.67227	0.00677946
																TMEM63A/ENSG00000196187/clean/1:225862578-225862770:-	4.9397	0.00679214
																BUD23/ENSG00000071462/clean/7:73683804-73686635:+	1.57275	0.00679214
																BUD23/ENSG00000071462/clean/7:73683901-73686635:+	1.57275	0.00679214
																BUD23/ENSG00000071462/clean/7:73683923-73686635:+	1.57275	0.00679214
																SNX24/ENSG00000064652/clean/5:123002004-123007681:+	1.54368	0.00681339
																LETMD1/ENSG00000050426/known-exon/12:51058738-51059360:+	1.09659	0.00682928
																USP7/ENSG00000187555/clean/16:8901234-8902081:-	1.97111	0.00684853
																SMPD2/ENSG00000135587/known-exon/6:109442625-109442751:+	2.26643	0.00685602
																RECQL4/ENSG00000160957/clean/8:144513712-144513927:-	1.72964	0.006905
																POMT1/ENSG00000130714/clean/9:131506220-131506402:+	1.84171	0.00690993
																STK25/ENSG00000115694/clean/2:241498784-241498988:-	4.71855	0.00692584
																MTA1/ENSG00000182979/clean/14:105465183-105466425:+	1.45064	0.00694429
																POMT1/ENSG00000130714/clean/9:131509022-131509742:+	2.31407	0.00695357
																FLNA/ENSG00000196924/clean/X:154367544-154367640:-	1.57123	0.00702538
																FCSK/ENSG00000157353/clean/16:70472605-70472982:+	2.20409	0.00720092
																RNPEPL1/ENSG00000142327/clean/2:240569114-240572422:+	2.11103	0.00722498
																USP7/ENSG00000187555/clean/16:8900630-8900989:-	1.54125	0.00727165
																PLOD3/ENSG00000106397/clean/7:101210673-101211590:-	1.18028	0.00727285
																TBX2/ENSG00000121068/clean/17:61401951-61403060:+	0.726424	0.00734694
																CDK16/ENSG00000102225/clean/X:47224743-47224833:+	4.78064	0.00738702
																IMPDH2/ENSG00000178035/clean/3:49028806-49029252:-	1.52731	0.00743014
																L1CAM/ENSG00000198910/clean/X:153871179-153872151:-	2.02655	0.00747899
																TRPT1/ENSG00000149743/clean/11:64224717-64224794:-	1.22659	0.00749029
																TRPT1/ENSG00000149743/clean/11:64224717-64224800:-	1.22659	0.00749029
																DENND4B/ENSG00000198837/clean/1:153932777-153932860:-	1.26953	0.00749266
																VMP1/ENSG00000062716/clean/17:59838397-59839767:+	0.380426	0.00749266
																FLNB/ENSG00000136068/clean/3:58141896-58142649:+	1.43503	0.00749266
																FLNB/ENSG00000136068/clean/3:58141929-58142649:+	1.43503	0.00749266
																SHARPIN/ENSG00000179526/clean/8:144099430-144099509:-	1.65189	0.00754744
																NIPAL2/ENSG00000104361/clean/8:98193090-98193384:-	1.38992	0.00759799
																LUC7L/ENSG00000007392/known-exon/16:189339-189930:-	1.41339	0.00761312
																LUC7L/ENSG00000007392/known-exon/16:189339-189946:-	1.41339	0.00761312
																LUC7L/ENSG00000007392/known-exon/16:189339-189967:-	1.41339	0.00761312
																DNMT1/ENSG00000130816/clean/19:10139817-10140045:-	1.04418	0.00761312
																CTNNB1/ENSG00000168036/known-exon/3:41239354-41239640:+	-0.608233	0.00761312
																CTNNB1/ENSG00000168036/known-exon/3:41239354-41239659:+	-0.608233	0.00761312
																POLE/ENSG00000177084/clean/12:132672322-132672579:-	1.36092	0.00763317
																POLE/ENSG00000177084/clean/12:132672322-132672626:-	1.36092	0.00763317
																WRAP73/ENSG00000116213/clean/1:3633503-3634996:-	2.11858	0.00764321
																ARHGEF7/ENSG00000102606/clean/13:111280350-111280537:+	2.45701	0.00764321
																TIA1/ENSG00000116001/clean/2:70216994-70224553:-	1.51821	0.00764321
																CELSR2/ENSG00000143126/clean/1:109262969-109263141:+	1.63895	0.00767986
																ZNF24/ENSG00000172466/clean/18:35340733-35343743:-	2.52793	0.00768163
																TTC31/ENSG00000115282/clean/2:74490473-74490655:+	1.45083	0.00768163
																CKAP5/ENSG00000175216/clean/11:46762762-46762975:-	2.33483	0.00772401
																ZFAND1/ENSG00000104231/known-exon/8:81714895-81714986:-	2.17421	0.00779661
																EMD/ENSG00000102119/clean/X:154380802-154380881:+	0.806067	0.0078635
[truncated: 1,214 more rows]
[truncated: 7 more columns]

## Sheet: Fig. 7
Fig. 7A. Cell viability for synergistic study												Fig. 7B. MCF-7_RBKO tumor growth																																					Fig. 7C. IHC qunatidication for MCF-7_RBKO xenografts
[truncated: 63 more rows]
[truncated: 40 more columns]

[truncated: 5 more sheets: Supplementary Fig. 1, Supplementary Fig. 2, Supplementary Fig. 3, Supplementary Fig. 5, Supplementary Fig. 6]
